# Supplementary material for: m6A regulator–mediated RNA methylation modification patterns and immune microenvironment infiltration characterization in patients with intracranial aneurysms
Source: Front Neurol. 2022 Aug 5;13:889141. doi: 10.3389/fneur.2022.889141 (PMC9389407; doi:10.3389/fneur.2022.889141)
Supplement: Supplementary file 4 [file Table_1.XLSX]

## Sheet: GSE13353
ID	Tissue	Platform
GSM337102	ruptured aneurysm	GPL570
GSM337103	ruptured aneurysm	GPL570
GSM337104	ruptured aneurysm	GPL570
GSM337105	ruptured aneurysm	GPL570
GSM337106	ruptured aneurysm	GPL570
GSM337107	unruptured aneurysm	GPL570
GSM337108	unruptured aneurysm	GPL570
GSM337109	ruptured aneurysm	GPL570
GSM337110	unruptured aneurysm	GPL570
GSM337111	unruptured aneurysm	GPL570
GSM337112	unruptured aneurysm	GPL570
GSM337113	unruptured aneurysm	GPL570
GSM337114	unruptured aneurysm	GPL570
GSM337115	unruptured aneurysm	GPL570
GSM337116	ruptured aneurysm	GPL570
GSM337117	ruptured aneurysm	GPL570
GSM337118	ruptured aneurysm	GPL570
GSM337119	ruptured aneurysm	GPL570
GSM337120	ruptured aneurysm	GPL570

## Sheet: GSE15629
ID	Tissue	Platform
GSM391277	type: Ruptured	GPL6244
GSM391278	type: Unruptured	GPL6244
GSM391279	type: Control	GPL6244
GSM391280	type: Control	GPL6244
GSM391281	type: Unruptured	GPL6244
GSM391282	type: Control	GPL6244
GSM391283	type: Ruptured	GPL6244
GSM391284	type: Unruptured	GPL6244
GSM391285	type: Unruptured	GPL6244
GSM391286	type: Control	GPL6244
GSM391287	type: Ruptured	GPL6244
GSM391288	type: Unruptured	GPL6244
GSM391289	type: Ruptured	GPL6244
GSM391290	type: Ruptured	GPL6244
GSM391291	type: Ruptured	GPL6244
GSM391292	type: Unruptured	GPL6244
GSM391293	type: Ruptured	GPL6244
GSM391294	type: Ruptured	GPL6244
GSM391295	type: Control	GPL6244

## Sheet: GSE26969
ID	Tissue	Platform
GSM663769	status: normal	GPL570
GSM663770	status: normal	GPL570
GSM663771	status: normal	GPL570
GSM663772	status: unruptured aneurysm	GPL570
GSM663773	status: unruptured aneurysm	GPL570
GSM663774	status: unruptured aneurysm	GPL570

## Sheet: GSE54083
ID	Tissue	Platform
GSM1306885	status: Ruptured intracranial aneurysm	GPL4133
GSM1306886	status: Ruptured intracranial aneurysm	GPL4133
GSM1306887	status: Ruptured intracranial aneurysm	GPL4133
GSM1306888	status: Ruptured intracranial aneurysm	GPL4133
GSM1306889	status: Ruptured intracranial aneurysm	GPL4133
GSM1306890	status: Ruptured intracranial aneurysm	GPL4133
GSM1306891	status: Ruptured intracranial aneurysm	GPL4133
GSM1306892	status: Ruptured intracranial aneurysm	GPL4133
GSM1306893	status: Unruptured intracranial aneurysm	GPL4133
GSM1306894	status: Unruptured intracranial aneurysm	GPL4133
GSM1306895	status: Unruptured intracranial aneurysm	GPL4133
GSM1306896	status: Unruptured intracranial aneurysm	GPL4133
GSM1306897	status: Unruptured intracranial aneurysm	GPL4133
GSM1306898	status: Superficial temporal artery	GPL4133
GSM1306899	status: Superficial temporal artery	GPL4133
GSM1306900	status: Superficial temporal artery	GPL4133
GSM1306901	status: Superficial temporal artery	GPL4133
GSM1306902	status: Superficial temporal artery	GPL4133
GSM1306903	status: Superficial temporal artery	GPL4133
GSM1306904	status: Superficial temporal artery	GPL4133
GSM1306905	status: Superficial temporal artery	GPL4133
GSM1306906	status: Superficial temporal artery	GPL4133
GSM1306907	status: Superficial temporal artery	GPL4133

## Sheet: GSE75436
ID	Tissue	Platform
GSM1955147	tissue: superficial temporal artery	GPL570
GSM1955148	tissue: intracranial aneurysm	GPL570
GSM1955149	tissue: superficial temporal artery	GPL570
GSM1955150	tissue: intracranial aneurysm	GPL570
GSM1955151	tissue: superficial temporal artery	GPL570
GSM1955152	tissue: intracranial aneurysm	GPL570
GSM1955153	tissue: intracranial aneurysm	GPL570
GSM1955154	tissue: superficial temporal artery	GPL570
GSM1955155	tissue: intracranial aneurysm	GPL570
GSM1955156	tissue: superficial temporal artery	GPL570
GSM1955157	tissue: intracranial aneurysm	GPL570
GSM1955158	tissue: superficial temporal artery	GPL570
GSM1955159	tissue: intracranial aneurysm	GPL570
GSM1955160	tissue: superficial temporal artery	GPL570
GSM1955161	tissue: intracranial aneurysm	GPL570
GSM1955162	tissue: superficial temporal artery	GPL570
GSM1955163	tissue: intracranial aneurysm	GPL570
GSM1955164	tissue: superficial temporal artery	GPL570
GSM1955165	tissue: intracranial aneurysm	GPL570
GSM1955166	tissue: superficial temporal artery	GPL570
GSM1955167	tissue: intracranial aneurysm	GPL570
GSM1955168	tissue: superficial temporal artery	GPL570
GSM1955169	tissue: intracranial aneurysm	GPL570
GSM1955170	tissue: superficial temporal artery	GPL570
GSM1955171	tissue: intracranial aneurysm	GPL570
GSM1955172	tissue: superficial temporal artery	GPL570
GSM1955173	tissue: intracranial aneurysm	GPL570
GSM1955174	tissue: superficial temporal artery	GPL570
GSM1955175	tissue: intracranial aneurysm	GPL570
GSM1955176	tissue: superficial temporal artery	GPL570

## Sheet: GSE122897
ID	Tissue	Platform
GSM3487837	tissue/status: Intracranial cortical artery	GPL16791
GSM3487838	tissue/status: Intracranial cortical artery	GPL16791
GSM3487839	tissue/status: Intracranial cortical artery	GPL16791
GSM3487840	tissue/status: Intracranial cortical artery	GPL16791
GSM3487841	tissue/status: Intracranial cortical artery	GPL16791
GSM3487842	tissue/status: Intracranial cortical artery	GPL16791
GSM3487843	tissue/status: Intracranial cortical artery	GPL16791
GSM3487844	tissue/status: Intracranial cortical artery	GPL16791
GSM3487845	tissue/status: Intracranial cortical artery	GPL16791
GSM3487846	tissue/status: Intracranial cortical artery	GPL16791
GSM3487847	tissue/status: Intracranial cortical artery	GPL16791
GSM3487848	tissue/status: Intracranial cortical artery	GPL16791
GSM3487849	tissue/status: Intracranial cortical artery	GPL16791
GSM3487850	tissue/status: Intracranial cortical artery	GPL16791
GSM3487851	tissue/status: Intracranial cortical artery	GPL16791
GSM3487852	tissue/status: Intracranial cortical artery	GPL16791
GSM3487853	tissue/status: Ruptured intracranial aneurysm	GPL16791
GSM3487854	tissue/status: Unruptured intracranial aneurysm	GPL16791
GSM3487855	tissue/status: Ruptured intracranial aneurysm	GPL16791
GSM3487856	tissue/status: Unruptured intracranial aneurysm	GPL16791
GSM3487857	tissue/status: Unruptured intracranial aneurysm	GPL16791
GSM3487858	tissue/status: Unknown intracranial aneurysm	GPL16791
GSM3487859	tissue/status: Unruptured intracranial aneurysm	GPL16791
GSM3487860	tissue/status: Unruptured intracranial aneurysm	GPL16791
GSM3487861	tissue/status: Unruptured intracranial aneurysm	GPL16791
GSM3487862	tissue/status: Unruptured intracranial aneurysm	GPL16791
GSM3487863	tissue/status: Ruptured intracranial aneurysm	GPL16791
GSM3487864	tissue/status: Unruptured intracranial aneurysm	GPL16791
GSM3487865	tissue/status: Unruptured intracranial aneurysm	GPL16791
GSM3487866	tissue/status: Ruptured intracranial aneurysm	GPL16791
GSM3487867	tissue/status: Ruptured intracranial aneurysm	GPL16791
GSM3487868	tissue/status: Ruptured intracranial aneurysm	GPL16791
GSM3487869	tissue/status: Ruptured intracranial aneurysm	GPL16791
GSM3487870	tissue/status: Ruptured intracranial aneurysm	GPL16791
GSM3487871	tissue/status: Unruptured intracranial aneurysm	GPL16791
GSM3487872	tissue/status: Unruptured intracranial aneurysm	GPL16791
GSM3487873	tissue/status: Unruptured intracranial aneurysm	GPL16791
GSM3487874	tissue/status: Ruptured intracranial aneurysm	GPL16791
GSM3487875	tissue/status: Ruptured intracranial aneurysm	GPL16791
GSM3487876	tissue/status: Unruptured intracranial aneurysm	GPL16791
GSM3487877	tissue/status: Ruptured intracranial aneurysm	GPL16791
GSM3487878	tissue/status: Ruptured intracranial aneurysm	GPL16791
GSM3487879	tissue/status: Unruptured intracranial aneurysm	GPL16791
GSM3487880	tissue/status: Unruptured intracranial aneurysm	GPL16791
GSM3487881	tissue/status: Ruptured intracranial aneurysm	GPL16791
GSM3487882	tissue/status: Ruptured intracranial aneurysm	GPL16791
GSM3487883	tissue/status: Unruptured intracranial aneurysm	GPL16791
GSM3487884	tissue/status: Ruptured intracranial aneurysm	GPL16791
GSM3487885	tissue/status: Ruptured intracranial aneurysm	GPL16791
GSM3487886	tissue/status: Unruptured intracranial aneurysm	GPL16791
GSM3487887	tissue/status: Ruptured intracranial aneurysm	GPL16791
GSM3487888	tissue/status: Ruptured intracranial aneurysm	GPL16791
GSM3487889	tissue/status: Unruptured intracranial aneurysm	GPL16791
GSM3487890	tissue/status: Ruptured intracranial aneurysm	GPL16791
GSM3487891	tissue/status: Ruptured intracranial aneurysm	GPL16791
GSM3487892	tissue/status: Unknown rupture status	GPL16791
GSM3487893	tissue/status: Unruptured intracranial aneurysm	GPL16791
GSM3487894	tissue/status: Unruptured intracranial aneurysm	GPL16791
GSM3487895	tissue/status: Ruptured intracranial aneurysm	GPL16791
GSM3487896	tissue/status: Unruptured intracranial aneurysm	GPL16791
