# Supplementary material for: m6A regulator–mediated RNA methylation modification patterns and immune microenvironment infiltration characterization in patients with intracranial aneurysms
Source: Front Neurol. 2022 Aug 5;13:889141. doi: 10.3389/fneur.2022.889141 (PMC9389407; doi:10.3389/fneur.2022.889141)
Supplement: Supplementary file 5 [file Table_2.XLSX]

## Sheet: Sheet1
LPAR1
TSHZ2
GPRC5D
PIGB
GRN
HSD3B7
AVPR1A
SLC15A3
LGALS9
NAGA
RXFP3
SPRY2
OSCAR
TSEN2
SPARCL1
PTPRB
NCAPD3
IL1RL2
IFNA21
DENND2A
ECM1
DHDH
SLC36A1
UST
RPRD1A
SORBS1
ASB14
SRP9
UAP1L1
TMEM37
MYOZ2
DSG3
GRIN1
RP1L1
DDAH1
PPIE
LDLRAP1
OLFM2
ADRA1A
DRD4
KCNQ3
SIRT6
ZNF517
PDE1C
CCRL2
AK3
TFCP2L1
C11orf24
VWF
SGSH
MUCL1
ZRANB1
PKP1
SERPINB13
GAA
SLC39A3
PPM1M
EIF5
CAPG
SLITRK1
NCAM1
USP43
HLX
STK11IP
FGF16
PTPN11
LRRC34
CFL2
RERGL
DUSP9
FBP1
SLC46A3
LRRN4
SLC8A1
RBM8A
RDX
ZAP70
PSMA5
MAP1B
SOCS2
SSRP1
UBIAD1
PLD4
MICA
SNX29
TMCO4
MAP4
VPS33A
TRAK2
ALDH1B1
OTUD7B
ABCD3
ELOVL3
TBC1D10B
GPR25
TRRAP
CDO1
MST1
SFI1
MAP1LC3B
ZBTB22
ZNF668
TBCD
GSTA3
ZFHX4
RBM47
CHPT1
HES2
SMEK1
PDZRN4
TOR1AIP2
P2RY8
NCOA3
GM2A
APEX2
ATG4A
USE1
CCNA2
LILRA5
LARP6
COL5A2
NLRC5
GLUD1
CCR4
CMTM3
GNAZ
CASR
POLG2
LCK
LANCL1
TMPRSS3
TFG
NAT6
TRAFD1
UPK3B
VCAN
ALDH6A1
CNIH3
CLCN7
DNAH3
SPTBN2
SPNS2
TRIM3
LARS
MRPL12
CDCA7
MYL9
DNAH6
SNX32
GAB1
ARHGAP4
CACNA1S
HLA-DMB
PPME1
UBXN1
SLC30A1
MYRIP
CSPG5
LRRC6
ZNF449
CADM2
MKNK1
ITGA6
ATAD5
ITGB4
PNMA1
C10orf88
WBSCR28
TYMP
ATXN7L1
CTSD
EIF1
CSNK1G1
CD3E
PSKH1
TBX5
FRK
NR1I2
C2orf69
CLIC3
RPGRIP1
SNRNP27
SLC12A8
DENND5A
RTDR1
PTRF
TNFRSF19
GEMIN8
TMEM102
HOMER3
GABRR1
AKR1A1
NLRX1
UFD1L
PPP2R5D
HLA-G
TAF1L
ARSD
PDE9A
EPS8L2
DEFB125
FCER1A
CD72
PIK3C2B
FAM57A
CDC40
NSFL1C
ZNRD1
TRIP12
SYT7
ARHGEF10L
TYRP1
GALNT3
WDR17
KIF5C
TEKT2
GJB5
CLEC14A
SKIV2L
DNAJC15
CD3D
RPS6KB2
METAP1
FNDC1
PSMC5
ZFR
PASK
MTX1
ITGA7
PPP1R14D
GABRA2
RTN2
PRICKLE1
HDGF
PRSS8
FOXL2
PHF20L1
SPATA12
ODC1
CSRP1
LTB4R
CD2
TMEM106C
SUSD1
NRP2
PFKP
DNAJC11
KIAA1432
BIN1
LPAL2
SLC25A11
NRAP
PSMB3
NDN
CD27
BMP10
ZDHHC3
PDXK
TSPAN3
CBX1
TP53INP1
GADD45GIP1
MAEL
SAA3P
LHFPL3
PIM1
CRHR1
ULBP2
RNFT1
SPATA18
CAPN9
APOL1
KRT19
BTBD3
TLE2
POSTN
RBM17
OR5P2
GOLIM4
TNP1
EZR
FAM53C
DCX
CDCP1
C22orf39
FASTK
MYBBP1A
NMNAT3
PRPS1L1
C21orf91
TM9SF4
LILRA1
CEP70
CBR4
HGC6.3
AADACL2
SLC25A26
PRDX6
ZNF398
PIK3CG
TNFRSF10A
THAP6
PIK3AP1
USP18
COPZ2
SBNO1
LPAR2
ADCK1
ZNF282
LPAR4
GPR125
FA2H
QDPR
EFNA4
TRIM25
SLC39A9
LBP
C6orf223
MAPK7
IRF1
FN1
PTBP1
SEMA3C
MCM7
ATG9A
PNPLA8
FABP6
LMOD1
NPDC1
SCO2
SGSM1
HAVCR1
GATA6
SLC2A10
CUL7
RAB24
PSME1
KLHDC7B
CEACAM8
KCNIP4
HNRNPUL1
RTKN2
SEPSECS
RAB3IP
KIAA1549
GPHB5
RNF39
HSPA4
CDKN2A
SIRPB1
ATP1B2
TSPAN4
SLC22A14
EN1
GPR65
INHBA
RFTN1
TMEM177
AGRN
CLIC1
ATP1A1
TRPT1
ZDHHC16
CA6
RHEB
ACSM2A
MRPL45
EGR3
PSAP
KIAA1377
OTUB2
KIAA1731
LDHD
TSPAN31
ADAM7
RETSAT
SCFD2
TCF25
PCGF6
DCBLD1
TIAM2
CEACAM6
AHCYL1
NGRN
ELN
SNCG
SORCS1
SPINK4
KMO
GPX1
LTBP2
WNK1
PADI2
KDELR3
DCTN6
SELK
PTGDR
HOXD9
ADORA1
PCK2
SERTAD1
RAPH1
HTR2B
THSD4
PTPRJ
SCPEP1
TMEM120A
ATP8B2
RPLP0
PTPRU
PAX3
ZMAT3
PROCA1
RRM2B
MSH4
ZNF365
PROSC
PDIA3
MAP4K4
NAT10
HMCN2
PEF1
LEPREL2
SLC22A18
C8G
KCNN1
CCDC149
SAMD9
TPX2
ZNF764
RGN
ZFYVE19
TNFRSF10B
KIAA0319
NXF5
CALCOCO1
GAGE1
SLC10A1
VCPIP1
ATP13A4
LHFPL4
SCFD1
KIF2B
KIF25
DUSP14
GPR107
C1orf21
PACS1
GPR15
VCP
CCDC81
TMEM105
CES3
ARHGDIB
TBC1D8B
GRIA1
NMB
ICK
POU4F3
RAB1B
MPO
HHATL
KIAA0141
CMKLR1
ZNF222
ZDHHC22
B3GNT9
GPR12
CD58
STC2
PPP3CB
PHF14
REG3A
C12orf10
CASZ1
CHD3
AKAP1
SOX10
SP100
C1orf95
CRX
NKX2-2
ERCC8
JAK1
GTPBP6
C11orf57
OSTM1
IGFBP2
C3orf38
DDX41
PRRT2
SLC24A2
RAX
MRPL11
SEC31B
TP53BP1
PDDC1
RBM26
LRRC8D
TEPP
PSMF1
RBM5
CCDC62
ENTPD7
FGF12
HS6ST3
BTNL9
CHD4
CASP8
GDAP1
SH2B2
ALPL
LRBA
FUT11
PTDSS2
TRAM2
VPS41
ARF5
PCYOX1
TRUB1
VGLL3
CTSO
RAD1
XIRP2
SALL2
MFSD4
KRTAP4-5
CST8
TMEM2
MLH1
SCRN2
CIB2
KRTCAP3
ZMYM6
PRKAB2
CBFA2T2
CNGB1
CD151
RIOK1
ACE2
TUSC5
MTO1
CPNE6
NTS
PDE2A
NPLOC4
GRIK3
NEDD4L
FIZ1
SLC26A11
MIB2
MAP3K7
RELN
GOLGA3
RHOA
LATS2
CRB1
COPS4
PTGER2
NEDD8
TACR1
C14orf159
PSMD8
VANGL1
RASGEF1A
MYL1
SYNPR
ZW10
DRP2
UBE2Q2
BCL2L13
CAPS
MYBPC1
COPS7A
TPM4
EME2
FADD
ATP8A1
ZNF45
RHBDD1
DNAJC14
SULF1
IL11RA
RAP1GAP
ARPC3
TM9SF2
LMO3
NETO2
MNX1
SNRNP200
DDOST
TMEM59L
DGCR5
DMWD
MANSC1
PLEKHG4B
DMBT1
DPF1
TMEM138
MYOC
THOC6
GLIPR1
NPAS3
BUB3
C6orf10
SUMF2
RASGRF2
MYH7B
FRS3
SGMS2
MAL
ENG
L1CAM
STK17A
LOC554207
UCP1
CA12
ADAMTS17
HIVEP1
EP400
DUSP12
UBTF
FXYD6
KCNJ11
SPTLC2
TMEM9B
HNRNPL
SLBP
SSR3
RAB14
ZNF77
SLC33A1
KBTBD8
APOL2
PRKCB
STXBP5L
SDR39U1
FMO3
SLC39A10
PPP1R3D
C2orf68
SNPH
BRF1
PRPS2
SLCO4C1
NCDN
AMPH
DDX19A
CCT8
EIF3M
PLOD1
NOX1
VAMP2
IQUB
MYL7
FXYD4
RPRD2
ZNF444
ADAMTS10
ARHGAP24
FAM181A
ASCC3
BAZ2B
TGFBRAP1
PHTF1
CTBS
ACBD3
STAC
POP4
RNASEH2A
ACR
DDN
TSSK3
KCNE1L
C8orf17
INPP4B
ALDH18A1
TMC7
SLC25A16
ITPRIPL2
ATP6V1G2
SGCA
VMA21
BPGM
BCL6B
CDC42EP5
BTN3A3
PVRL3
SNN
ANGPT4
SH3GL3
UBXN8
CASKIN2
TFB2M
TBC1D19
IFI6
RRAS2
ANO1
DND1
TM4SF1
PCDHB2
TAF1C
P4HB
CKAP4
MED17
CEND1
RCN3
HEMGN
MAP6D1
ZNF502
L3MBTL3
GJA8
PCSK2
ELMO2
FAS
HDGFRP3
DVL1
RABEP2
PCID2
NOTCH3
BTBD7
EID3
SAMD12
SDF4
EYA4
HMGCS2
NLGN3
C2orf70
COMMD1
IRF4
DSP
CTGF
HDX
CD59
CHD5
STAM2
PKN1
TAAR1
ANAPC13
STX7
ELAVL2
SH2D4A
AKR1B10
CNTN2
SMYD1
ADCK4
OLIG2
SPINK1
STT3B
PHYHIPL
CCDC9
PDS5B
CHST2
DAB1
FOXF2
KIFC1
VPS13A
XIAP
MRPS23
PHLDA2
ADAM12
FGG
TIFA
HOXA3
RPGR
CCDC70
BAIAP2L1
TOR1B
PRPS1
CRIPAK
PRMT6
MED26
CHAC2
MANEAL
SCYL2
KEL
WNT2B
AP3M2
OSTC
BCL7A
HYOU1
TRPC6
FETUB
MAST3
TIMP2
LPL
PKP2
2022-09-09
SCRN3
NDUFA4L2
POU5F1P3
C16orf72
RP2
STK11
PAPPA
SLC16A7
LGR5
RNF14
SPAG6
TMOD3
CCL26
PYGB
LRRC42
GNG3
RFC2
ZNF395
CMTM5
TXLNA
PPP1R1C
DRD5
DGKH
RNF168
FBXO32
USP1
SATB1
NTN4
PEX12
TMEM184A
OSR1
ZNF165
TELO2
PTGR2
COPS8
ITGBL1
HADHB
SCML2
TREH
MGP
BCAM
KCNS1
IGFBP3
PRR16
PPP1R15B
TIAM1
TRPC4
PAM
ZEB2
IGSF22
EHD3
TARS
PLEKHG1
LRRTM2
CCNB1IP1
PTPN21
UNC13A
ABCC4
ANAPC10
SIPA1L2
KAL1
PSG1
TP73
HRH1
SNRPF
POLR3GL
TSKS
TSLP
EGFLAM
SIX1
FBXL13
XRCC5
MTHFD2
DCK
LGI2
IGF2BP2
IRAK1BP1
ESPN
ZNF597
C9orf38
GFPT1
SPATA9
FDPS
HIP1R
BET1
LMBRD2
TDRD3
SOX2
ZNF613
HHLA1
RNASEH2C
NKIRAS1
CFHR2
GPD1
EFHC2
OLFM3
ITGA2
HMGN1
RNF121
RBP1
LZTR1
RUNDC1
ATP6AP2
C15orf56
HMBOX1
GPR85
CLIC4
VWA5B2
YIPF5
ADSS
MPPED1
TSPAN15
PTCRA
PCBD1
C20orf194
C8orf59
ENHO
KCNK2
FAM161B
ATIC
AKT1S1
ACVR1B
DHRS11
KLK4
GALNT1
TMEM69
TP53I13
TIPRL
PTCH2
POP7
SIX6
ZNF567
SERPINB4
ZNF280B
DNAJB11
CCDC42
TBPL1
ZNF16
OSGIN1
TMEM200B
ZFAND6
SH3RF2
RFC1
CAPN2
PICALM
MLPH
FAM181B
CX3CR1
PPAPDC1B
AK2
UBN2
SVOPL
CPSF4
C5orf46
RBM3
UBLCP1
RANBP10
MSN
EAPP
BLMH
ZFYVE28
C16orf86
OLFML2A
ARCN1
CLDN19
PMS2L2
TMEM74
ITIH2
ACVR2A
ZNF347
EPN3
TJAP1
UBE2S
TM9SF1
EXOSC6
ECSIT
POLR3G
BNC2
SLC27A1
RP9P
CDC37
CUL4A
PAPSS2
MRPS12
AGTR2
CCM2
LZTS2
TMEM50A
DLG4
OR3A3
SLC37A3
GNG7
KCNJ5
NOTUM
RGS4
OBP2B
L3MBTL4
CTR9
SGK2
ATP2C1
CHRNB2
DUSP19
XRCC2
CCDC135
PDK3
ALDH1L2
C2orf49
MRPL51
NDUFB6
MADD
ELAVL1
PCNXL2
PEX13
TNRC6A
TPPP
TRIM54
CAMK1G
GALNT2
KCTD17
RB1CC1
SAE1
LGALS3BP
CAPN6
COL8A1
MMADHC
KHSRP
HPSE2
PEMT
MRM1
UAP1
KCNA2
MCM6
SMARCA1
GKN1
F2R
MED31
RHOT2
ALDOC
TBC1D20
HDLBP
CHAF1A
CABP1
DGCR14
STAC2
HSPB2
CCKAR
PTDSS1
EVC
HIST1H4A
CHD7
ERF
KCNK16
DNAJB9
THOC2
PIGP
DLGAP4
LRRC16B
AHCY
KRT40
TXN2
GPBAR1
SNED1
NARFL
ORMDL2
TAF13
NID2
ZNF467
CLEC11A
TMPRSS5
CD2AP
PHACTR2
KLF11
MYH13
RARB
