# Supplementary material for: m6A regulator–mediated RNA methylation modification patterns and immune microenvironment infiltration characterization in patients with intracranial aneurysms
Source: Front Neurol. 2022 Aug 5;13:889141. doi: 10.3389/fneur.2022.889141 (PMC9389407; doi:10.3389/fneur.2022.889141)
Supplement: Supplementary file 6 [file Table_3.XLSX]

## Sheet: Sheet1
id	GSM337102	GSM337103	GSM337104	GSM337105	GSM337106	GSM337107	GSM337108	GSM337109	GSM337110	GSM337111	GSM337112	GSM337113	GSM337114	GSM337115	GSM337116	GSM337117	GSM337118	GSM337119	GSM337120	GSM391277	GSM391278	GSM391279	GSM391280	GSM391281	GSM391282	GSM391283	GSM391284	GSM391285	GSM391286	GSM391287	GSM391288	GSM391289	GSM391290	GSM391291	GSM391292	GSM391293	GSM391294	GSM391295	GSM663769	GSM663770	GSM663771	GSM663772	GSM663773	GSM663774	GSM1306885	GSM1306886	GSM1306887	GSM1306888	GSM1306889
Activated_B_cell	0.341613	0.307583	0.415094	0.213287	0.245474	0.205282	0.268513	0.565064	0.191206	0.210374	0.213384	0.292425	0.310968	0.261126	0.295554	0.209628	0.381288	0.560761	0.310417	0.160038	0.243924	0.265708	0.5396	0.385498	0.242543	0.220806	0.464132	0.364929	0.227352	0.260165	0.301186	0.269627	0.144095	0.208935	0.608458	0.333326	0.293318	0.313939	0.116852	0.54821	0.586806	0.262252	0.229946	0.135523	0.32498	0.120928	0.332327	0.306123	0.298712
Activated_CD4_T_cell	0.47335	0.500763	0.457411	0.323759	0.498953	0.244135	0.251306	0.639419	0.239022	0.25667	0.359253	0.350158	0.489863	0.234449	0.495409	0.204984	0.349136	0.72513	0.45995	0.391764	0.402973	0.290627	0.533012	0.463752	0.33716	0.389782	0.536488	0.315906	0.243424	0.27709	0.520461	0.399374	0.319978	0.520574	0.452501	0.707822	0.283617	0.192949	0.200081	0.528706	0.704975	0.190968	0.202455	0.438332	0.369736	0.321717	0.46459	0.482317	0.425938
Activated_CD8_T_cell	0.68897	0.576699	0.471069	0.480216	0.609847	0.464294	0.463632	0.828123	0.453454	0.494498	0.443815	0.4866	0.752478	0.408017	0.553186	0.435933	0.554771	0.734761	0.459792	0.446992	0.57441	0.41516	0.575836	0.637996	0.438713	0.520693	0.64175	0.551346	0.438361	0.629847	0.577142	0.499528	0.448091	0.647276	0.698165	0.732705	0.426611	0.414075	0.399819	0.694075	0.707666	0.544548	0.491829	0.468711	0.531583	0.488221	0.52474	0.548632	0.509321
Activated_dendritic_cell	0.735441	0.739552	0.738988	0.599422	0.652183	0.497626	0.536048	0.814898	0.512832	0.511226	0.578058	0.726748	0.645488	0.561218	0.745438	0.552936	0.751515	0.823582	0.793045	0.605391	0.680579	0.546464	0.7504	0.700542	0.655426	0.735643	0.733286	0.664494	0.523432	0.679877	0.621832	0.772317	0.555082	0.708576	0.710446	0.835344	0.551174	0.533154	0.555301	0.695086	0.685057	0.687498	0.671481	0.688612	0.700334	0.691234	0.639241	0.665196	0.729708
CD56bright_natural_killer_cell	0.663367	0.647612	0.650954	0.637155	0.666319	0.541801	0.572649	0.665919	0.556463	0.556547	0.582276	0.656076	0.638094	0.545885	0.620607	0.544104	0.624831	0.655451	0.601479	0.634954	0.620229	0.567392	0.611283	0.682174	0.553388	0.589497	0.640802	0.643695	0.598579	0.601129	0.589397	0.601465	0.593897	0.571544	0.64625	0.622746	0.525104	0.594345	0.5822	0.628776	0.620904	0.593515	0.625736	0.637619	0.589957	0.612774	0.605501	0.618658	0.603135
CD56dim_natural_killer_cell	0.546369	0.519945	0.509027	0.584852	0.588671	0.557325	0.600199	0.607148	0.551341	0.588526	0.425513	0.564467	0.50887	0.551712	0.528266	0.580158	0.584974	0.564417	0.586164	0.564934	0.558071	0.559554	0.507484	0.521255	0.500959	0.600195	0.490778	0.406618	0.531864	0.523695	0.562288	0.617655	0.59395	0.602659	0.460108	0.601879	0.565116	0.535668	0.531794	0.548259	0.563676	0.568356	0.617016	0.53009	0.539845	0.535711	0.512324	0.544708	0.566693
Eosinophil	0.475769	0.480217	0.355264	0.317532	0.439104	0.158931	0.18062	0.464946	0.241272	0.209207	0.392802	0.283846	0.443672	0.185273	0.250506	0.17502	0.405535	0.645265	0.368205	0.313164	0.341306	0.207986	0.391555	0.522667	0.294938	0.337982	0.467882	0.297919	0.261029	0.251023	0.287541	0.404078	0.341411	0.433035	0.406221	0.653876	0.134584	0.168257	0.167036	0.409768	0.539137	0.287549	0.275299	0.374525	0.325853	0.274426	0.314061	0.376287	0.382494
Gamma_delta_T_cell	0.767069	0.741302	0.596645	0.612676	0.67606	0.580397	0.621837	0.740985	0.55058	0.60733	0.53516	0.56269	0.627461	0.572435	0.727982	0.567038	0.702159	0.702091	0.665823	0.557819	0.64342	0.569168	0.633467	0.701441	0.637208	0.685813	0.671073	0.649267	0.54144	0.663019	0.652527	0.780377	0.586926	0.634172	0.751915	0.691769	0.562797	0.537757	0.618173	0.714391	0.70645	0.546615	0.531027	0.689511	0.580984	0.562705	0.602838	0.66948	0.597774
Immature_B_cell	0.585634	0.495857	0.403309	0.350603	0.41348	0.327674	0.359031	0.601746	0.36591	0.358902	0.354363	0.336335	0.533055	0.365402	0.346752	0.346847	0.446555	0.706784	0.41288	0.495432	0.439116	0.355313	0.596018	0.479654	0.365734	0.363882	0.598843	0.388392	0.348927	0.475919	0.521482	0.445711	0.405059	0.383043	0.552572	0.536953	0.345438	0.276476	0.264451	0.556606	0.671151	0.372079	0.342516	0.38884	0.444984	0.398569	0.415213	0.42335	0.471456
Immature_dendritic_cell	0.760166	0.761414	0.737012	0.707242	0.739884	0.642898	0.643297	0.694982	0.635331	0.651045	0.654483	0.704388	0.695976	0.614357	0.741974	0.642579	0.709419	0.670738	0.685385	0.67192	0.664525	0.672201	0.669999	0.74944	0.68913	0.732253	0.744078	0.673386	0.620332	0.730677	0.697383	0.745085	0.667014	0.714755	0.706172	0.723412	0.678611	0.628996	0.658237	0.684589	0.712308	0.667959	0.683488	0.752293	0.684422	0.691797	0.668065	0.686071	0.691781
MDSC	0.840252	0.850824	0.852505	0.534011	0.730317	0.318991	0.428521	1	0.333378	0.369656	0.42548	0.738633	0.765817	0.436992	0.78777	0.393325	0.833349	0.946223	0.807723	0.549946	0.677743	0.374606	0.817071	0.733897	0.603413	0.734601	0.874547	0.603845	0.33839	0.676668	0.589857	0.837416	0.465218	0.808195	0.903609	0.963919	0.438195	0.358348	0.481344	0.855247	0.80208	0.550123	0.551068	0.733263	0.591473	0.645081	0.605764	0.658985	0.726374
Macrophage	0.572329	0.497882	0.490319	0.350015	0.389324	0.27862	0.314862	0.551207	0.296832	0.29514	0.33976	0.430864	0.404451	0.339537	0.503601	0.308826	0.528643	0.500866	0.567901	0.336668	0.407035	0.341648	0.48809	0.428467	0.432032	0.447112	0.49583	0.394996	0.237094	0.422044	0.356005	0.511389	0.30151	0.413098	0.584604	0.637988	0.308608	0.331517	0.327822	0.421113	0.340712	0.444651	0.42194	0.461839	0.417138	0.321949	0.344887	0.42507	0.425287
Mast_cell	0.594019	0.665359	0.583472	0.474276	0.554879	0.380789	0.406656	0.534193	0.48118	0.403368	0.484869	0.477829	0.618244	0.412491	0.616005	0.441372	0.523019	0.584547	0.588026	0.465308	0.473116	0.54658	0.711952	0.507029	0.432773	0.546846	0.609769	0.473369	0.465839	0.523274	0.486157	0.642916	0.418819	0.497551	0.631871	0.594604	0.47135	0.433869	0.449501	0.617984	0.571445	0.427157	0.429178	0.540871	0.472523	0.603652	0.504201	0.557205	0.458951
Monocyte	0.716842	0.726934	0.737162	0.699914	0.700575	0.618182	0.659755	0.876922	0.606732	0.62678	0.718296	0.726713	0.679015	0.596614	0.742273	0.611523	0.761115	0.871803	0.721987	0.651274	0.725199	0.681975	0.723166	0.736749	0.736697	0.718475	0.724996	0.71218	0.647099	0.696781	0.724838	0.735125	0.65947	0.730385	0.740383	0.876078	0.636964	0.66642	0.675428	0.746186	0.746244	0.698889	0.707953	0.675193	0.651783	0.688246	0.707437	0.693732	0.746661
Natural_killer_T_cell	0.63413	0.651404	0.620829	0.555605	0.662159	0.465831	0.532236	0.656378	0.49014	0.484503	0.500269	0.532771	0.555901	0.475506	0.555916	0.467126	0.615808	0.581881	0.579489	0.521307	0.619812	0.527031	0.495941	0.596139	0.531434	0.512447	0.612713	0.571083	0.478191	0.624023	0.57626	0.615076	0.537304	0.578741	0.672486	0.589444	0.529887	0.463092	0.478676	0.581646	0.585067	0.591037	0.536586	0.604825	0.604979	0.568296	0.553288	0.545966	0.609568
Natural_killer_cell	0.708435	0.65763	0.649428	0.652223	0.648236	0.600977	0.656472	0.621018	0.598638	0.60802	0.550747	0.62085	0.670313	0.628227	0.638211	0.551156	0.665753	0.604735	0.671709	0.651645	0.651906	0.607591	0.613749	0.655334	0.649744	0.657031	0.63508	0.607345	0.632091	0.650882	0.639927	0.669696	0.575328	0.601568	0.651373	0.601647	0.579521	0.602656	0.586872	0.666055	0.643902	0.646478	0.63882	0.642814	0.572542	0.662754	0.642226	0.598787	0.575562
Neutrophil	0.239662	0.229056	0.245902	0.180251	0.268261	0.201062	0.202496	0.359291	0.181638	0.154774	0.0738951	0.34556	0.250238	0.234003	0.354151	0.11766	0.340537	0.717093	0.616768	0.0787318	0.0526621	0.2146	0.499787	0.136033	0.46426	0.434846	0.240643	0.053261	0.168776	0.209898	0.105012	0.303174	0.169728	0.5052	0.205182	0.83095	0.206353	0.365516	0.220771	0.258309	0.206692	0.408565	0.331198	0.236931	0.348316	0.232317	0.306328	0.487556	0.205854
Plasmacytoid_dendritic_cell	0.742278	0.755791	0.72068	0.724025	0.763391	0.630159	0.682694	0.780899	0.639326	0.646754	0.625596	0.725913	0.744806	0.641527	0.736917	0.685809	0.731981	0.834933	0.764328	0.627497	0.702904	0.696299	0.746199	0.699535	0.755083	0.719349	0.762123	0.72624	0.659603	0.720299	0.69627	0.735945	0.678236	0.764123	0.757051	0.811524	0.71992	0.684936	0.698004	0.765856	0.709754	0.700582	0.699496	0.716347	0.728663	0.720812	0.764279	0.782834	0.699296
Regulatory_T_cell	0.818784	0.806465	0.592586	0.474385	0.602091	0.412253	0.468108	0.745709	0.443431	0.464903	0.35695	0.578044	0.566904	0.391154	0.670283	0.397408	0.659481	0.651545	0.68774	0.605389	0.699574	0.483138	0.598621	0.686748	0.495367	0.631103	0.757848	0.567378	0.405991	0.65491	0.58378	0.776172	0.405076	0.57074	0.655582	0.615233	0.429858	0.353955	0.429063	0.655993	0.654336	0.470736	0.445293	0.678354	0.580688	0.634321	0.587566	0.617942	0.53714
T_follicular_helper_cell	0.651273	0.660904	0.596262	0.533222	0.546784	0.42131	0.431488	0.709939	0.404515	0.427342	0.552204	0.524933	0.558144	0.465318	0.621696	0.421102	0.649897	0.622457	0.56397	0.475322	0.603418	0.543769	0.557273	0.58541	0.47636	0.557996	0.672954	0.597403	0.445516	0.612723	0.575283	0.679837	0.447257	0.513264	0.672878	0.62164	0.402047	0.417396	0.48846	0.618705	0.608928	0.505699	0.485712	0.557427	0.610719	0.588863	0.558218	0.55917	0.557155
Type_1_T_helper_cell	0.558591	0.566004	0.558805	0.530683	0.569952	0.434496	0.42946	0.5805	0.43059	0.439229	0.456308	0.453103	0.58612	0.447931	0.523915	0.45878	0.542928	0.608426	0.557423	0.450811	0.522393	0.456371	0.487254	0.554562	0.502218	0.503577	0.600214	0.549202	0.428077	0.502617	0.483417	0.540014	0.491928	0.554197	0.540282	0.613817	0.477936	0.445848	0.464839	0.56253	0.576978	0.467969	0.483025	0.513025	0.54861	0.512465	0.503186	0.53521	0.493412
Type_17_T_helper_cell	0.419119	0.385858	0.461592	0.308733	0.365533	0.274889	0.317916	0.439343	0.257476	0.240113	0.377795	0.395478	0.38534	0.445818	0.387345	0.261856	0.427666	0.486156	0.500579	0.356435	0.38561	0.298133	0.41211	0.407505	0.354066	0.365998	0.433773	0.370623	0.271256	0.378299	0.368102	0.406093	0.305552	0.358386	0.298775	0.511254	0.381823	0.28248	0.288442	0.32056	0.350576	0.45649	0.468808	0.396796	0.297999	0.369176	0.340149	0.273047	0.40133
Type_2_T_helper_cell	0.458229	0.500613	0.484937	0.480736	0.501027	0.465926	0.410879	0.434539	0.460354	0.442308	0.527629	0.470954	0.485007	0.448936	0.470891	0.44224	0.478996	0.488943	0.448516	0.471783	0.480911	0.463035	0.48317	0.483302	0.418778	0.412407	0.510462	0.480351	0.457902	0.465772	0.459135	0.476447	0.482759	0.426539	0.44758	0.467616	0.462852	0.454228	0.463004	0.485586	0.581713	0.314525	0.31484	0.495585	0.490468	0.420215	0.493305	0.492832	0.46676
[truncated: 48 more columns]
