# Supplementary material for: m6A regulator–mediated RNA methylation modification patterns and immune microenvironment infiltration characterization in patients with intracranial aneurysms
Source: Front Neurol. 2022 Aug 5;13:889141. doi: 10.3389/fneur.2022.889141 (PMC9389407; doi:10.3389/fneur.2022.889141)
Supplement: Supplementary file 7 [file Table_4.XLSX]

## Sheet: Sheet1
id	GSM337102	GSM337103	GSM337104	GSM337105	GSM337106	GSM337107	GSM337108	GSM337109	GSM337110	GSM337111	GSM337112	GSM337113	GSM337114	GSM337115	GSM337116	GSM337117	GSM337118	GSM337119	GSM337120	GSM391277	GSM391278	GSM391279	GSM391280	GSM391281	GSM391282	GSM391283	GSM391284	GSM391285	GSM391286	GSM391287	GSM391288	GSM391289	GSM391290	GSM391291	GSM391292	GSM391293	GSM391294	GSM391295	GSM663769	GSM663770	GSM663771	GSM663772	GSM663773	GSM663774	GSM1306885	GSM1306886	GSM1306887	GSM1306888	GSM1306889
APC_co_inhibition	0.553513	0.499052	0.482115	0.562069	0.602322	0.40679	0.465178	0.526583	0.387103	0.501167	0.311251	0.442331	0.524164	0.359472	0.511567	0.456074	0.4982	0.413961	0.373246	0.406633	0.552064	0.484616	0.472982	0.604869	0.342629	0.363006	0.55856	0.506441	0.495776	0.467511	0.593446	0.593122	0.442992	0.458977	0.599283	0.265156	0.347464	0.348574	0.448175	0.38696	0.538607	0.517247	0.529845	0.397716	0.468242	0.449715	0.45538	0.483707	0.45187
APC_co_stimulation	0.466145	0.397347	0.313387	0.416083	0.37518	0.284491	0.334123	0.472601	0.336258	0.310133	0.280933	0.401426	0.35529	0.359038	0.362459	0.266912	0.435425	0.461612	0.488016	0.344116	0.386024	0.298794	0.316728	0.391118	0.281232	0.396044	0.37373	0.363136	0.275354	0.328941	0.342744	0.47675	0.310152	0.44414	0.375433	0.543657	0.4323	0.38483	0.297389	0.375665	0.421451	0.387608	0.383839	0.361642	0.382814	0.333641	0.31139	0.411271	0.333023
CCR	0.489311	0.494031	0.50657	0.456972	0.508241	0.36261	0.400337	0.538782	0.373183	0.379508	0.401855	0.469899	0.480146	0.401351	0.493994	0.374534	0.494408	0.531521	0.524497	0.414955	0.476747	0.418675	0.443085	0.508571	0.406931	0.467531	0.525939	0.474917	0.383748	0.456575	0.466636	0.500397	0.431129	0.462054	0.498049	0.54821	0.439974	0.411883	0.383657	0.495141	0.515586	0.449772	0.456934	0.452287	0.467541	0.438851	0.463242	0.470845	0.460683
Check-point	0.469035	0.449027	0.390245	0.398163	0.39033	0.330663	0.321326	0.534879	0.322493	0.325023	0.297352	0.392126	0.403121	0.3929	0.402399	0.308477	0.470118	0.484534	0.440896	0.343444	0.418449	0.359712	0.418218	0.435429	0.331082	0.375445	0.496824	0.408354	0.308586	0.398831	0.417936	0.435067	0.313026	0.387261	0.509429	0.450826	0.378309	0.32045	0.304254	0.412191	0.465174	0.432593	0.442194	0.350273	0.393991	0.372857	0.424392	0.448629	0.358951
Cytolytic_activity	0.912406	0.624462	0.172995	0.325692	0.526391	0.241794	0.232678	0.978001	0.174205	0.243432	0.209816	0.16865	0.917606	0.133966	0.168935	0.158323	0.313798	0.389719	0.159249	0.189304	0.153694	0.558155	0.600817	0.434517	0.271493	0.247848	0.038103	0.576886	0.0856783	0.611785	0.604235	0.379392	0.355675	0.229615	0.686068	0.49071	0.00961477	0.852652	0.256394	0.850872	0.737702	0.0083328	0.00904501	0.295779	0.362655	0.532587	0.185102	0.214374	0.169291
HLA	0.878313	0.839896	0.831195	0.773582	0.839295	0.632097	0.732132	0.817701	0.643063	0.664753	0.767889	0.774488	0.839319	0.74809	0.770562	0.683103	0.829964	0.82649	0.751562	0.777105	0.828824	0.769449	0.812846	0.871334	0.69851	0.730206	0.915419	0.836905	0.756612	0.861971	0.868333	0.848203	0.692451	0.690031	0.849868	0.725689	0.655826	0.617809	0.719507	0.832559	0.838886	0.772331	0.739718	0.761	0.798598	0.797641	0.765625	0.710324	0.807485
Inflammation-promoting	0.497325	0.481234	0.446335	0.419341	0.561848	0.290255	0.350576	0.660943	0.28953	0.293411	0.268186	0.379797	0.597153	0.349771	0.380383	0.309269	0.417799	0.55465	0.320846	0.323722	0.371941	0.372695	0.442003	0.588991	0.398999	0.391719	0.552233	0.435819	0.360385	0.308899	0.514883	0.3897	0.33486	0.516417	0.494064	0.55883	0.33126	0.296174	0.299139	0.615773	0.537538	0.425549	0.383	0.328984	0.387182	0.379646	0.416514	0.439562	0.408032
MHC_class_I	0.922933	0.955915	0.966469	0.974597	0.975024	0.856766	0.931205	0.989906	0.865352	0.854302	0.847462	0.953529	0.959214	0.843757	0.904948	0.916438	0.983017	0.99035	0.925337	0.882481	0.940132	0.863275	0.940235	0.999293	0.939543	0.88523	0.965079	0.946547	0.859351	0.93199	0.979521	0.968947	0.890946	0.982427	0.948669	0.992606	0.811358	0.904664	0.892206	0.987611	0.978583	0.917375	0.916275	0.915203	0.999949	0.964742	0.972547	0.911324	0.969933
Parainflammation	0.732891	0.752075	0.669046	0.673821	0.701705	0.509178	0.643076	0.742935	0.542463	0.553353	0.570621	0.601809	0.666779	0.559734	0.694817	0.511292	0.699447	0.695046	0.62496	0.587646	0.701998	0.58401	0.62802	0.727309	0.59983	0.593338	0.717312	0.691229	0.643689	0.631902	0.634102	0.727238	0.596767	0.658984	0.677916	0.710484	0.573967	0.502178	0.587664	0.710511	0.718743	0.60029	0.583903	0.653885	0.637982	0.666967	0.670892	0.666203	0.616327
T_cell_co-inhibition	0.488223	0.502052	0.446868	0.381721	0.42349	0.285726	0.280839	0.53647	0.284316	0.309821	0.292045	0.360117	0.415757	0.300641	0.3805	0.290339	0.468055	0.501953	0.392134	0.307472	0.372652	0.303737	0.447024	0.47137	0.279292	0.359492	0.515186	0.403422	0.276547	0.401128	0.402791	0.450998	0.315974	0.462375	0.507152	0.456704	0.297861	0.298547	0.292737	0.401104	0.472481	0.399326	0.418318	0.354306	0.356205	0.429928	0.429143	0.441043	0.30496
T_cell_co-stimulation	0.337098	0.338995	0.287198	0.247449	0.289885	0.260206	0.279006	0.52655	0.228002	0.255568	0.215666	0.339104	0.305003	0.336324	0.255071	0.27232	0.356011	0.51858	0.364789	0.236013	0.279341	0.242466	0.324216	0.337868	0.297631	0.323217	0.412726	0.314177	0.177133	0.265885	0.342572	0.272749	0.240378	0.302011	0.509893	0.486794	0.391791	0.310861	0.191739	0.339281	0.410346	0.379806	0.382328	0.230535	0.254739	0.25275	0.387918	0.373783	0.239032
Type_I_IFN_Reponse	0.797648	0.848764	0.683831	0.781018	0.825266	0.528495	0.902319	0.886138	0.620857	0.631397	0.696906	0.691916	0.848035	0.614011	0.745372	0.438019	0.790965	0.921296	0.669815	0.593189	0.830601	0.685841	0.69949	0.809847	0.799149	0.623595	0.82787	0.830952	0.858377	0.616469	0.728103	0.802891	0.68644	0.782969	0.736302	0.851327	0.620297	0.58012	0.680982	0.864079	0.827377	0.662598	0.661614	0.733023	0.802845	0.814441	0.743956	0.738305	0.708641
Type_II_IFN_Reponse	0.814878	0.924404	0.862624	0.874028	0.960193	0.852708	0.880239	0.847325	0.832838	0.887639	0.59454	0.802886	0.955725	0.897381	0.884775	0.792803	0.935374	0.918235	0.877841	0.70219	0.83418	0.933279	0.91931	0.766869	0.893206	0.833094	0.818611	0.985846	0.928793	0.871462	0.973488	0.822477	0.828461	0.895767	0.843888	0.759256	0.890141	0.890458	0.912031	0.971884	0.896273	0.803476	0.841485	0.806037	0.901646	0.776632	0.805571	0.764005	0.915894
[truncated: 48 more columns]
