# Supplementary material for: m6A regulator–mediated RNA methylation modification patterns and immune microenvironment infiltration characterization in patients with intracranial aneurysms
Source: Front Neurol. 2022 Aug 5;13:889141. doi: 10.3389/fneur.2022.889141 (PMC9389407; doi:10.3389/fneur.2022.889141)
Supplement: Supplementary file 8 [file Table_5.XLSX]

## Sheet: Sheet1
ID	geneCluster
GSM337102	A
GSM337103	A
GSM337104	B
GSM337105	C
GSM337106	C
GSM337107	C
GSM337108	C
GSM337109	A
GSM337110	A
GSM337111	C
GSM337112	B
GSM337113	A
GSM337114	C
GSM337115	A
GSM337116	C
GSM337117	C
GSM337118	A
GSM337119	A
GSM337120	B
GSM391277	A
GSM391278	C
GSM391281	A
GSM391283	C
GSM391284	A
GSM391285	A
GSM391287	C
GSM391288	A
GSM391289	C
GSM391290	A
GSM391291	C
GSM391292	A
GSM391293	A
GSM391294	B
GSM663772	A
GSM663773	A
GSM663774	C
GSM1306885	B
GSM1306886	B
GSM1306887	B
GSM1306888	B
GSM1306889	C
GSM1306890	B
GSM1306891	B
GSM1306892	B
GSM1306893	B
GSM1306894	A
GSM1306895	A
GSM1306896	A
GSM1306897	A
GSM1955148	C
GSM1955150	A
GSM1955152	C
GSM1955153	C
GSM1955155	C
GSM1955157	A
GSM1955159	A
GSM1955161	A
GSM1955163	C
GSM1955165	A
GSM1955167	A
GSM1955169	C
GSM1955171	C
GSM1955173	A
GSM1955175	C
