# Supplementary material for: m6A regulator–mediated RNA methylation modification patterns and immune microenvironment infiltration characterization in patients with intracranial aneurysms
Source: Front Neurol. 2022 Aug 5;13:889141. doi: 10.3389/fneur.2022.889141 (PMC9389407; doi:10.3389/fneur.2022.889141)
Supplement: Supplementary file 9 [file Table_6.XLSX]

## Sheet: Sheet1
id	GEO_GSM337102	GEO_GSM337103	GEO_GSM337104	GEO_GSM337105	GEO_GSM337106	GEO_GSM337107	GEO_GSM337108	GEO_GSM337109	GEO_GSM337110	GEO_GSM337111	GEO_GSM337112	GEO_GSM337113	GEO_GSM337114	GEO_GSM337115	GEO_GSM337116	GEO_GSM337117	GEO_GSM337118	GEO_GSM337119	GEO_GSM337120	GEO_GSM391277	GEO_GSM391278	GEO_GSM391279	GEO_GSM391280	GEO_GSM391281	GEO_GSM391282	GEO_GSM391283	GEO_GSM391284	GEO_GSM391285	GEO_GSM391286	GEO_GSM391287	GEO_GSM391288	GEO_GSM391289	GEO_GSM391290	GEO_GSM391291	GEO_GSM391292	GEO_GSM391293	GEO_GSM391294	GEO_GSM391295	GEO_GSM663769	GEO_GSM663770	GEO_GSM663771	GEO_GSM663772	GEO_GSM663773	GEO_GSM663774	GEO_GSM1306885	GEO_GSM1306886	GEO_GSM1306887	GEO_GSM1306888	GEO_GSM1306889
KEGG_N_GLYCAN_BIOSYNTHESIS	0.354635	0.379614	-0.159462	0.304985	0.30015	-0.292565	-0.393876	0.162595	-0.216703	-0.209269	0.035687	-0.280605	0.184634	-0.489774	0.427936	0.145328	-0.104567	-0.0692865	-0.275592	-0.335391	0.322661	-0.13224	0.106586	0.339821	-0.124416	-0.0971353	0.155411	0.0780534	-0.331612	0.24798	-0.0560442	0.255565	-0.207962	0.286733	0.593336	-0.410669	-0.123784	-0.379704	-0.13967	0.492813	-0.0600819	-0.28217	-0.259318	0.445258	-0.0986893	-0.0188468	0.0916229	0.263275	-0.0924744
KEGG_OTHER_GLYCAN_DEGRADATION	0.739352	0.573844	0.0591767	-0.277666	-0.109356	0.0143067	-0.457965	0.575441	-0.113735	-0.3399	-0.342895	-0.53001	0.0437025	-0.396139	0.27086	-0.337363	0.203727	-0.503226	-0.278191	-0.0487723	-0.00537405	0.414466	0.0820177	0.244331	-0.445214	-0.398872	0.536641	0.242524	-0.166776	0.379043	0.0855437	0.465192	-0.400365	-0.341861	0.744866	-0.091333	-0.574289	-0.623331	-0.106166	0.570689	0.158228	0.0720374	-0.319816	0.312433	0.539564	0.37648	0.146237	-0.330596	-0.0590921
KEGG_O_GLYCAN_BIOSYNTHESIS	0.429032	0.402009	0.0609988	0.389777	0.362233	-0.170866	-0.436279	0.0606528	-0.193256	-0.166333	0.0685552	-0.456243	0.191793	-0.0406904	0.146617	-0.344876	-0.251956	-0.0267777	-0.0556932	0.00990685	0.122992	0.0259846	-0.0458965	0.0978442	-0.353582	0.237887	0.398103	-0.145884	-0.38829	0.331574	-0.248738	0.338349	-0.32419	0.0936297	0.363725	0.0593119	-0.154071	-0.372029	-0.160288	0.297108	0.0391143	-0.281723	-0.16716	0.151415	-0.00797447	-0.195714	-0.0410723	0.157996	0.229061
KEGG_GLYCOSAMINOGLYCAN_DEGRADATION	0.561084	0.597822	0.08597	0.114051	0.419678	-0.348437	-0.427005	0.458293	-0.441706	-0.468055	-0.285296	-0.470627	-0.143961	-0.229285	0.207751	-0.517701	0.0791472	0.0622157	0.328209	-0.261702	0.157395	0.449551	0.192893	0.184862	-0.251002	-0.269587	0.384568	0.323558	-0.233793	0.316294	-0.42808	0.285125	-0.474933	-0.247865	0.25067	0.156006	-0.427753	-0.188927	-0.353201	0.214252	0.0646834	-0.195554	-0.366267	0.33099	-0.238351	0.00933124	-0.121981	-0.0225038	0.128053
KEGG_GLYCOSAMINOGLYCAN_BIOSYNTHESIS_KERATAN_SULFATE	0.140883	0.0865786	0.153434	0.248968	0.256471	-0.364221	-0.31427	-0.0519776	-0.454493	-0.375198	-0.0148566	-0.0293378	-0.201431	-0.116393	0.456356	-0.16434	0.0322877	0.359025	0.338007	-0.153515	0.421889	-0.17481	-0.00946652	0.241911	-0.263676	0.174978	0.267745	-0.320757	-0.407195	-0.349933	-0.185398	0.100081	-0.135842	0.31517	0.464598	0.299963	-0.454614	0.029154	-0.461975	0.135	-0.278724	0.266772	0.306055	0.166841	-0.214086	-0.0186528	0.110899	0.162097	-0.0564305
KEGG_GLYCEROLIPID_METABOLISM	0.311709	0.285453	0.0892072	-0.0267407	-0.053903	-0.231773	-0.204978	0.159781	0.0365242	-0.295578	0.145173	-0.18113	-0.141539	-0.242587	0.0556164	-0.324377	0.164594	0.146357	-0.0507242	-0.0381635	-0.264432	0.180989	0.0874393	0.216205	0.00372059	0.00819916	-0.0290922	0.100721	0.0506193	0.102507	-0.116033	-0.0196604	0.0159646	-0.00592041	0.0861246	0.0660589	-0.037081	0.0387271	-0.318891	-0.109472	0.26462	0.0474264	0.103355	-0.0146283	0.163968	-0.123461	0.144119	0.0979018	-0.15274
KEGG_GLYCOSYLPHOSPHATIDYLINOSITOL_GPI_ANCHOR_BIOSYNTHESIS	0.0861444	0.168866	-0.378559	0.310832	-0.058743	0.16954	-0.158235	0.000471282	0.303496	0.254049	0.138156	-0.282663	0.107121	0.0384026	-0.355961	0.527622	-0.361194	-0.243056	-0.382001	0.20821	0.367502	-0.0177258	0.317072	-0.157182	0.133873	0.126901	-0.185352	-0.138424	0.182358	-0.255147	0.0295768	0.383216	0.333878	0.440853	0.334922	-0.57822	-0.333592	-0.434408	0.394072	0.0424652	0.0887061	-0.193881	-0.135958	0.402669	0.116734	-0.310142	-0.0427986	-0.136226	0.0518408
KEGG_GLYCEROPHOSPHOLIPID_METABOLISM	0.27347	0.0839789	-0.00341914	-0.0557364	-0.170833	-0.161869	-0.121573	0.0648626	-0.0945813	-0.230744	0.141718	-0.0185746	0.0195464	0.0553118	-0.144315	-0.195354	0.193993	0.189845	-0.0567553	-0.0860678	-0.0161558	-0.101337	0.216642	0.24723	-0.0497501	0.0875202	0.0129663	0.114021	-0.115016	-0.190478	0.0189759	0.0932198	-0.12271	0.00685411	0.0617384	0.0671795	0.0269073	-0.0982551	-0.107881	0.111711	-0.0250841	0.0986176	0.0941089	-0.106086	0.135083	-0.0403442	0.0503591	-0.100803	-0.110233
KEGG_ETHER_LIPID_METABOLISM	0.274412	0.0495263	0.115732	0.0366906	-0.117713	-0.140052	-0.00620169	-0.23032	-0.115688	-0.159399	0.214122	0.233439	0.236662	0.089362	-0.175268	-0.340818	-0.0429919	-0.162484	0.0630886	0.130818	0.151572	0.0999733	0.0931291	0.337917	0.140177	-0.0064021	0.419645	0.364991	-0.199594	-0.21411	0.119676	0.134163	-0.229631	-0.253794	-0.0610389	-0.259795	-0.0634609	-0.432682	-0.0339579	0.159022	-0.00673314	0.110583	0.0202012	0.00916656	-0.00763208	-0.219074	0.148551	-0.0842589	-0.0195338
KEGG_ARACHIDONIC_ACID_METABOLISM	0.257687	0.132535	0.337809	-0.18253	-0.0902999	-0.353754	-0.0110563	-0.16997	-0.0877866	-0.162882	-0.0724437	0.345375	-0.0985387	-0.0715869	0.21629	-0.274259	0.133698	-0.0372677	0.0157724	0.0789918	0.105699	-0.0351519	-0.0780751	-0.0119167	0.0875514	0.169802	0.23086	0.236452	-0.185906	0.0361064	0.0205934	0.021933	-0.366522	-0.231458	0.0945582	0.0371797	-0.0750014	-0.0850742	-0.215156	-0.292106	-0.0190137	0.198248	0.289222	0.0714857	0.0423928	-0.124132	-0.0202721	0.143545	0.00292971
KEGG_LINOLEIC_ACID_METABOLISM	0.0670172	-0.162766	0.311141	-0.157981	-0.208883	-0.258939	-0.02488	-0.381873	-0.0488784	-0.234361	-0.08548	0.169051	-0.0660161	0.474553	-0.0515818	-0.199357	0.34055	0.0740041	0.360275	0.375824	0.0243299	0.0218481	-0.125608	0.309091	0.145685	0.134317	0.362168	0.285246	-0.30428	0.0423186	0.227466	-0.0108699	-0.367376	-0.402156	-0.0805009	-0.0593951	0.111613	-0.226847	-0.508051	-0.490684	-0.264972	0.539523	0.468609	0.201501	0.0203228	-0.269085	-0.0549904	-0.0502385	-0.119901
KEGG_ALPHA_LINOLENIC_ACID_METABOLISM	-0.0224465	-0.072322	0.339764	0.0647867	-0.27174	-0.140477	0.0747859	-0.46625	-0.188931	-0.364182	-0.129916	0.326899	0.317021	0.343278	-0.148544	-0.240532	0.379513	-0.0403958	0.12085	0.481513	0.110337	0.0614092	-0.209629	0.32285	0.362308	-0.144255	-0.0696178	0.504022	-0.150062	-0.374383	0.192463	-0.356871	0.010586	-0.064544	-0.0513054	-0.257964	0.0699357	-0.334898	-0.23896	-0.146663	-0.0953551	0.374622	0.338907	-0.134068	0.192832	-0.181149	-0.01618	-0.107971	-0.0510869
KEGG_SPHINGOLIPID_METABOLISM	0.582234	0.427888	0.018601	0.216652	0.393314	-0.140425	-0.440899	0.0481449	-0.27681	-0.243571	0.22209	-0.288446	0.12954	-0.395941	-0.149136	0.14198	-0.229375	-0.0538471	-0.110823	-0.322107	-0.0169012	-0.216168	-0.18709	0.349737	-0.35848	-0.208574	0.330952	-0.029916	-0.483382	0.428988	-0.218078	0.434276	-0.0772126	-0.148324	0.40247	0.195433	-0.26774	-0.217294	-0.184844	0.177302	0.113516	-0.130984	-0.269455	0.358629	0.209363	-0.100923	0.0298271	0.128316	0.0624193
KEGG_GLYCOSPHINGOLIPID_BIOSYNTHESIS_LACTO_AND_NEOLACTO_SERIES	0.202311	0.0330219	0.349769	-0.209179	-0.107371	-0.445584	-0.231771	0.23248	-0.333706	-0.422091	-0.0667647	0.0691795	-0.151451	0.267392	0.080505	-0.444826	0.245165	0.211754	0.451299	-0.0999204	0.159657	0.0516521	-0.052126	-0.151926	0.104017	-0.18017	0.202008	-0.0234926	-0.233446	0.207481	-0.00923926	-0.0731379	-0.38092	0.0667954	0.249299	0.338039	-0.368887	-0.0577442	-0.242055	-0.198941	-0.389873	0.511403	0.428471	-0.109058	0.0758751	-0.122334	-0.135617	-0.0541122	0.0669141
KEGG_GLYCOSPHINGOLIPID_BIOSYNTHESIS_GLOBO_SERIES	0.500215	0.481071	0.119695	0.180946	0.365644	-0.433874	-0.515968	0.291222	-0.140798	-0.455074	-0.143868	0.073131	-0.186853	-0.259025	0.0225091	-0.472698	0.39782	0.0799423	0.194138	-0.312247	0.443969	-0.292194	0.241081	0.0130035	-0.507429	-0.114899	0.388573	0.267965	-0.323071	0.458599	0.283073	0.382292	-0.218348	-0.0673502	0.411098	0.0786414	-0.648697	-0.2088	-0.206728	-0.0297056	-0.233013	0.100729	0.115723	0.0498461	0.226457	-0.12935	0.226789	0.374119	0.345557
KEGG_GLYCOSPHINGOLIPID_BIOSYNTHESIS_GANGLIO_SERIES	0.266515	0.202309	-0.158246	0.153967	-0.0264792	-0.267631	-0.0986308	0.342649	-0.239971	-0.00274346	0.0298526	-0.372663	0.149295	-0.210195	0.151418	-0.170288	0.368498	-0.125386	-0.232151	-0.44335	0.376219	-0.258077	0.0199597	-0.132003	-0.408055	0.0718895	0.130808	0.074454	-0.129197	0.251619	-0.338875	0.250689	0.222404	0.034796	0.381802	0.271402	-0.489049	-0.280392	-0.209647	0.411692	-0.310548	0.0231868	0.17709	-0.148538	0.221164	-0.190394	-0.181313	0.0290955	0.0310898
KEGG_RIBOFLAVIN_METABOLISM	0.480585	0.0960181	0.0141779	-0.0868906	0.407652	0.158451	0.281195	-0.00172169	0.160161	0.192001	0.0978521	-0.295056	-0.187693	-0.123067	0.0942082	0.315802	-0.376183	-0.319296	-0.450136	0.0408512	-0.164971	0.00202721	-0.407746	0.0768941	-0.434167	-0.464	-0.278464	0.392079	0.0533185	0.176283	0.0465762	0.28064	0.144775	0.232418	0.511848	-0.358457	-0.0707192	0.0808747	0.217982	0.159173	0.386266	-0.350012	-0.388933	0.309095	-0.261256	0.09234	0.0458679	-0.305317	-0.0433484
KEGG_NICOTINATE_AND_NICOTINAMIDE_METABOLISM	0.25928	0.0481222	-0.0181828	0.0733221	0.113809	-0.00571857	-0.186499	-0.0666206	-0.142645	-0.139457	-0.377704	-0.208594	0.0807113	-0.136134	0.109356	0.136557	0.0670572	0.0830202	0.0387919	-0.386779	0.220184	0.0842534	0.0470714	0.279629	0.0941094	-0.00175877	-0.019929	0.414021	-0.0438591	-0.424847	-0.288164	0.332815	-0.309882	-0.0499623	0.0733024	0.133694	-0.038193	-0.0587328	-0.0843859	-0.128367	0.0490178	-0.120739	-0.0423334	0.193586	0.199041	0.185195	-0.11513	-0.182857	0.0157764
KEGG_PANTOTHENATE_AND_COA_BIOSYNTHESIS	0.340177	0.261107	-0.428507	0.129082	0.144549	-0.0423825	-0.158178	0.200945	-0.151821	0.0484572	-0.197474	-0.265679	-0.121522	-0.206098	-0.0330921	-0.204556	0.0346733	0.342379	0.0602559	-0.324895	-0.0156138	0.0903576	-0.0479625	-0.164992	0.0382818	0.195681	0.0967089	0.146811	-0.282922	-0.313506	0.010519	0.281306	-0.179937	0.273755	0.107144	0.475605	-0.471677	-0.148964	-0.265443	-0.0258641	-0.182501	-0.0963672	-0.260992	0.485412	-0.185793	-0.586053	-0.194582	-0.248035	0.420598
KEGG_AMINOACYL_TRNA_BIOSYNTHESIS	-0.128198	0.224964	-0.221492	0.0850743	0.036061	0.10471	-0.25108	0.0709914	0.0866797	0.0332488	-0.12496	-0.413924	-0.409824	0.33392	0.339784	-0.00944993	0.218527	-0.426397	-0.191618	0.0599503	-0.250183	-0.145905	0.466346	-0.220618	0.110593	0.0579005	-0.112719	0.00541138	0.211803	0.0813147	0.125777	-0.131546	-0.0565006	0.294435	0.214434	-0.631355	0.050662	0.27921	0.346089	0.151924	0.333317	-0.00945677	-0.26617	0.105189	-0.0481006	-0.379745	0.0787913	-0.161158	-0.115912
KEGG_BASAL_TRANSCRIPTION_FACTORS	-0.387874	0.115102	-0.232805	0.0367125	0.17061	0.435279	-0.14768	-0.166613	0.169029	0.300162	-0.260904	-0.1844	0.121073	-0.0436429	-0.118317	0.404563	-0.0543028	0.231621	-0.382032	0.136972	-0.331698	-0.182524	-0.0843138	-0.121524	0.0918844	-0.0957944	-0.215063	-0.135301	0.455775	-0.0370031	-0.180228	-0.21978	0.41832	0.411838	-0.0993095	-0.183696	0.150398	0.260474	0.373349	0.322964	0.335224	-0.276504	-0.359281	0.0594231	0.0458373	0.133321	-0.229564	0.0282975	0.172236
KEGG_NON_HOMOLOGOUS_END_JOINING	0.00629602	0.348994	-0.566736	-0.110962	0.30519	0.406293	-0.311253	0.0162827	0.107987	0.229798	0.0495704	-0.404121	-0.422224	-0.337615	0.219681	0.238451	0.186807	0.242623	0.0677126	0.00973257	0.0515803	-0.308082	0.455669	0.139727	-0.0339903	-0.175736	-0.360886	-0.147555	0.113973	-0.392575	-0.186018	0.0649184	-0.0322888	0.352973	0.326072	-0.346091	-0.245692	0.351781	0.399543	0.573704	0.571657	-0.419079	-0.501922	0.140972	0.276034	-0.119667	0.294789	0.345199	0.0241166
KEGG_SNARE_INTERACTIONS_IN_VESICULAR_TRANSPORT	0.222497	0.147526	-0.0572603	0.242558	0.0129133	-0.0616141	-0.143694	0.131041	-0.295648	-0.0495401	0.207998	-0.179148	-0.191472	-0.163814	0.163739	0.246736	-0.245131	0.0870283	-0.318011	0.102992	0.0850018	-0.106357	0.0151194	-0.0516006	0.0669441	0.0853798	-0.234732	0.0462991	0.1487	-0.288594	0.101201	-0.0938997	-0.00443955	0.127408	-0.0344875	0.0699815	-0.157262	-0.119495	0.397697	0.266993	0.143171	-0.217986	-0.235111	0.167375	-0.15702	-0.116142	-0.118768	-0.0850702	-0.157277
KEGG_LYSOSOME	0.599368	0.591473	-0.0790856	-0.0590406	0.0814434	-0.380083	-0.401093	0.437856	-0.301813	-0.290906	-0.0903919	-0.383983	-0.0561202	-0.364042	0.128271	-0.28521	0.17934	-0.11928	-0.118581	-0.154544	0.318754	-0.235164	0.118717	0.384836	-0.383337	-0.253781	0.305135	0.349045	-0.316563	0.391376	0.102592	0.511353	-0.406079	-0.12406	0.502188	-0.0541721	-0.450392	-0.45493	-0.183962	0.415207	0.167429	-0.244214	-0.349613	0.409228	-0.103328	0.00739701	0.0718548	-0.155122	-0.0586872
KEGG_CARDIAC_MUSCLE_CONTRACTION	0.233749	-0.23147	0.228936	-0.288974	-0.301405	-0.000824601	0.426795	0.0832288	-0.0757207	0.00521468	-0.0279681	0.30741	0.0762859	-0.0715794	0.180122	0.0418041	0.27956	-0.350651	0.060314	-0.0745209	-0.191151	0.0856733	-0.203291	-0.227694	-0.0209543	0.200952	0.0599168	-0.0396113	-0.0523719	0.0192756	-0.137263	0.0993373	0.225681	-0.279649	0.0842316	-0.0615326	0.159414	0.308887	0.0805004	-0.278713	-0.356605	-0.0445158	0.257992	-0.00218649	-0.241824	-0.247157	-0.046333	-0.177097	-0.0196884
KEGG_RENIN_ANGIOTENSIN_SYSTEM	-0.0219222	0.198542	-0.0172515	-0.372217	-0.059935	-0.101975	-0.0621648	0.164142	0.0680981	-0.149044	-0.191342	-0.160397	-0.242692	0.113021	0.165312	-0.213503	0.0848714	0.406189	0.226134	-0.256448	-0.3452	0.446191	0.333692	0.111275	0.42956	-0.0725114	0.0307692	-0.346991	0.138049	0.0170678	-0.234248	0.249063	-0.340909	-0.274241	-0.130719	-0.0677053	0.0144085	0.147669	0.055804	0.219512	-0.152752	0.197046	-0.00564097	-0.227083	0.190385	0.12002	0.328384	0.155219	-0.306172
KEGG_CIRCADIAN_RHYTHM_MAMMAL	-0.226642	-0.0379647	0.214932	0.594413	0.458955	-0.0764113	-0.451146	-0.251326	0.11056	-0.0872048	0.232945	0.103991	-0.0532492	-0.259021	-0.565168	0.0602205	-0.484466	0.139063	-0.401917	-0.200525	0.0678565	0.162724	-0.303395	0.162171	-0.218608	-0.455948	0.268241	0.0901859	0.276626	-0.345099	-0.489499	-0.53238	0.575545	0.210197	-0.0149081	0.236479	-0.104157	0.22225	0.230202	0.034424	0.420256	-0.1413	-0.254281	0.0155013	-0.139794	-0.335556	0.0124679	-0.259673	0.0639958
KEGG_TASTE_TRANSDUCTION	-0.026622	-0.0366913	0.167963	-0.241515	-0.325604	-0.204159	0.0178601	-0.124914	-0.122085	-0.107563	0.222823	0.0155776	-0.130142	0.154699	0.126691	-0.0152745	0.0957576	0.138428	0.343894	-0.188946	-0.0956864	0.0889149	0.104485	-0.140153	0.222775	-0.118527	0.0294383	-0.0538705	0.205834	-0.20635	0.123297	-0.122453	-0.235207	-0.239751	0.0173397	0.209272	0.153311	0.136023	-0.342381	-0.277971	-0.349408	0.443854	0.386233	-0.274073	0.0301228	-0.0178346	-0.0796078	-0.191012	-0.0152025
KEGG_PROXIMAL_TUBULE_BICARBONATE_RECLAMATION	0.372363	0.341803	0.352271	0.00962389	0.151653	-0.150678	-0.00553895	-0.203828	0.15947	0.0544168	0.367411	0.0978278	-0.248233	-0.248278	-0.306554	-0.0330319	-0.272389	-0.103032	-0.335327	-0.221661	0.00858036	-0.269879	-0.205729	0.258668	-0.168107	0.134978	0.26811	0.144	-0.201709	0.0901544	0.369232	0.13136	0.357903	-0.0577023	-0.0706757	-0.135966	-0.0962955	-0.0408541	-0.0981984	-0.431772	-0.130243	0.161956	0.204233	0.131342	-0.345085	0.122555	-0.00721108	-0.0542153	-0.134169
KEGG_PATHOGENIC_ESCHERICHIA_COLI_INFECTION	0.251381	0.0280884	0.331744	0.1944	0.352244	-0.239102	-0.144863	-0.216261	-0.309328	-0.182936	-0.0162139	-0.170099	0.274274	-0.40996	0.203235	0.0456732	0.184553	0.139631	0.092919	-0.276642	0.0561254	-0.0906334	-0.349964	-0.0281016	0.156281	0.291856	0.0616652	-0.143961	-0.201158	0.30831	0.278402	0.252854	0.0812627	0.294652	-0.250343	0.0459472	-0.197406	-0.352631	0.0680516	-0.020653	0.265676	-0.146175	-0.282259	0.2394	0.104208	-0.205137	-0.0129832	-0.0404066	0.0404885
KEGG_SYSTEMIC_LUPUS_ERYTHEMATOSUS	0.524933	0.432644	0.329807	-0.144793	0.330627	-0.467922	-0.0894314	0.185086	-0.485512	-0.421715	-0.0247468	0.144162	0.27481	-0.178207	0.220163	-0.301641	0.189886	-0.0329191	-0.0885408	-0.106397	0.416548	-0.0416736	0.188038	0.54284	-0.276302	-0.274104	0.340145	0.181678	-0.0948635	0.197507	0.161699	0.357561	-0.372513	-0.377503	0.291089	-0.25502	-0.246052	-0.42456	-0.263933	0.375911	0.431649	-0.173442	-0.301084	0.102955	-0.0136171	0.152834	0.016046	0.15581	0.229043
KEGG_PRIMARY_IMMUNODEFICIENCY	0.436009	0.366758	-0.0790562	-0.109058	0.204181	-0.498364	-0.324425	0.633733	-0.480191	-0.445902	-0.356746	-0.119956	0.296099	-0.00737821	-0.0925525	-0.487671	0.347909	0.510874	0.182195	-0.193102	0.178023	-0.339754	0.0774539	0.438799	-0.232787	-0.261878	0.433379	0.140485	-0.473125	0.0105547	0.371667	0.223436	-0.443296	5.77336e-05	0.582626	0.320506	-0.442113	-0.194892	-0.629898	0.484432	0.673482	0.113572	-0.0581478	-0.605919	-0.144089	-0.259817	0.0025338	0.0130364	0.0148886
KEGG_HYPERTROPHIC_CARDIOMYOPATHY_HCM	0.0181308	-0.246765	0.0859054	0.0625252	0.0938678	0.133673	0.312341	-0.347341	0.0928236	0.0278532	-0.271043	-0.10624	0.142079	0.370236	-0.218806	0.196267	0.0532672	-0.207412	0.17286	0.0686159	0.00122813	0.081089	-0.303174	-0.176644	0.127649	0.342852	-0.155093	-0.115773	0.157511	0.102949	0.0539425	-0.0937932	0.222131	0.00996264	-0.314384	-0.211423	0.190018	0.296627	0.0873199	-0.271969	-0.388003	0.133452	0.362019	-0.138192	-0.0904689	-0.33526	0.0647506	0.0946164	0.0194904
KEGG_ARRHYTHMOGENIC_RIGHT_VENTRICULAR_CARDIOMYOPATHY_ARVC	-0.0853613	-0.243276	0.189396	0.0817845	0.15769	0.113791	0.263386	-0.418735	0.0753127	-0.0275423	-0.225274	-0.0427375	0.363041	0.389982	-0.213584	0.154799	0.0571606	-0.296768	0.21341	0.192026	0.198503	0.0300604	-0.313681	-0.117441	0.0261568	0.386333	-0.169504	-0.0531053	0.15295	0.104269	0.0955978	-0.0188736	0.187148	0.0541459	-0.361489	-0.325703	0.122004	0.219017	0.215755	-0.222503	-0.291005	0.0415101	0.133914	0.0242515	-0.011807	-0.212381	0.0576299	0.0917495	-0.0256282
KEGG_DILATED_CARDIOMYOPATHY	0.0410494	-0.232699	0.159255	0.0405862	0.0866911	0.0284786	0.263918	-0.324683	0.0982026	-0.0590455	-0.139158	-0.0424489	0.257905	0.331865	-0.213221	0.0919242	0.0971135	-0.239602	0.147942	0.00121131	-0.0207247	0.162497	-0.230057	-0.232848	0.213041	0.331591	-0.12959	-0.122001	0.24887	0.047751	0.116666	-0.119241	0.123494	-0.152847	-0.293816	-0.250988	0.189698	0.304654	0.0549576	-0.204532	-0.400113	0.166382	0.344849	-0.193745	-0.10721	-0.33194	0.073774	0.106111	0.021361
KEGG_GLYCOLYSIS_GLUCONEOGENESIS	0.272393	0.174163	0.127897	0.0595836	0.179443	-0.099185	0.127786	0.0583837	-0.204105	-0.219501	0.120747	0.305109	-0.378524	-0.221164	0.394115	-0.126639	-0.0341613	-0.25899	0.159141	-0.267514	0.349294	-0.0205713	0.029937	-0.0508621	0.0163038	0.164191	-0.148743	0.183465	-0.140124	0.23401	0.0404932	0.347198	-0.00672645	0.218929	-0.0833883	-0.0611991	-0.40997	-0.157253	0.0143162	-0.0870505	-0.121318	-0.168863	0.0537115	0.248798	-0.110331	-0.0400197	-0.0367801	-0.129527	0.22082
KEGG_CITRATE_CYCLE_TCA_CYCLE	0.544255	0.298301	-0.336301	0.380584	0.158469	0.28065	0.254658	-0.335014	-0.0134746	0.471494	0.333839	-0.0681196	-0.477343	-0.487252	0.603035	0.467863	-0.396369	-0.511581	-0.606238	0.0236792	0.0587646	0.0292339	0.374574	0.215578	-0.123094	-0.106973	-0.372628	0.198572	0.363308	-0.136468	0.103512	0.46899	0.283209	0.105711	0.0909247	-0.618	0.061547	-0.0110007	0.383396	0.103286	0.360614	-0.471431	-0.216659	0.121277	0.0273662	0.0146938	-0.204981	-0.242725	0.238111
KEGG_PENTOSE_PHOSPHATE_PATHWAY	0.415707	0.208668	-0.0949779	0.123197	0.348457	-0.307948	-0.12023	0.067026	-0.361469	-0.137182	0.14743	0.0258454	-0.0856031	-0.509523	0.58313	-0.154235	-0.0544587	0.0376336	0.104974	-0.213666	0.365376	0.0334833	0.448809	-0.0277539	-0.284853	-0.116583	0.000857141	-0.0081993	-0.263813	-0.109267	-0.292989	0.474571	-0.302523	0.356113	0.0285341	0.293992	-0.436192	-0.215816	-0.222105	-0.151884	0.0174492	-0.0390619	0.0846951	0.222932	-0.0945526	-0.143642	-0.308974	-0.237398	-0.251601
KEGG_PENTOSE_AND_GLUCURONATE_INTERCONVERSIONS	0.500484	0.571785	-0.00803803	-0.0691493	0.363135	0.0166134	-0.172657	-0.150396	-0.170478	-0.0367754	0.0145127	0.133267	0.0432337	-0.00181142	0.00785778	-0.0688389	-0.281227	-0.15144	-0.0659765	-0.183773	-0.326691	-0.0639995	-0.0367082	-0.0416412	0.23553	0.14461	0.181968	0.127746	-0.303171	0.348037	0.0383086	0.183917	-0.438556	0.165518	0.303869	0.0898462	-0.230379	-0.197016	-0.158032	-0.13597	-0.198419	-0.354684	-0.0472038	0.609667	-0.383671	0.218581	0.101886	-0.106971	-0.182751
KEGG_FRUCTOSE_AND_MANNOSE_METABOLISM	0.313644	0.122715	0.20935	0.135385	0.203884	-0.298883	-0.0711196	0.224509	-0.196225	-0.2428	-0.00293976	0.0611058	-0.43233	-0.275714	0.25754	-0.123183	0.210397	-0.0723445	0.0690876	-0.154293	0.313942	-0.206924	-0.372905	-0.130358	-0.454228	0.0373878	0.310297	0.192943	-0.295676	0.0748649	0.131393	0.328164	-0.110076	0.46766	0.0527315	0.134586	-0.227303	-0.192308	-0.22365	-0.0248762	-0.0389975	-0.185295	0.168063	0.391517	-0.0931817	-0.277332	0.000976853	-0.0159211	-0.0261553
KEGG_GALACTOSE_METABOLISM	0.334183	0.371534	0.0416577	0.207262	0.279212	-0.326288	-0.237278	-0.0556904	-0.250775	-0.383474	-0.171273	0.135978	-0.237359	0.0564877	0.301094	-0.246029	0.0305223	-0.230713	0.27312	-0.0103805	0.0580637	-0.144591	-0.145789	-0.186472	-0.0520736	0.257096	0.0519442	0.095771	-0.501033	0.261041	-0.00821075	0.384379	-0.161062	0.32232	0.0250022	0.27806	-0.442176	-0.333257	-0.0867747	-0.183527	-0.27743	0.029304	0.353827	0.129451	-0.152918	0.0351649	-0.0632247	-0.204847	0.0738142
KEGG_ASCORBATE_AND_ALDARATE_METABOLISM	0.47797	0.442948	0.146566	-0.169953	-0.0691309	0.139753	0.182319	-0.315691	0.0247639	-0.227694	0.267493	0.232205	0.389088	-0.150128	0.0465029	-0.359316	-0.177549	-0.245977	0.167862	-0.12541	-0.440112	0.211578	-0.158824	-0.0190771	0.493071	0.0362972	-0.140863	0.0759013	-0.0301094	0.250731	-0.211198	0.140627	-0.370303	0.0462076	-0.376872	-0.0787096	0.199357	0.263407	0.0577032	-0.302826	-0.354771	-0.142953	-0.183851	0.532368	0.215167	0.190231	0.0793686	0.0212448	-0.161177
KEGG_FATTY_ACID_METABOLISM	0.438083	0.389076	-0.249907	-0.273583	-0.147582	0.216478	0.194144	-0.179646	-0.0357693	0.0436815	0.484866	0.0202804	-0.152541	-0.217264	0.0255867	-0.0597475	-0.244902	-0.289394	-0.147845	-0.332825	-0.293908	0.317441	0.226062	0.201038	0.332474	0.0179394	-0.353285	0.154023	0.215005	-0.0785083	-0.0393738	0.226859	-0.170986	-0.126452	0.181311	-0.271236	0.00330433	0.030318	0.261015	-0.117956	0.158834	-0.304127	-0.380138	0.398323	-0.243535	0.00885318	-0.00953091	-0.056361	0.0503119
KEGG_STEROID_BIOSYNTHESIS	0.0694495	0.00972528	0.2202	0.0415105	0.430594	-0.141649	-0.250672	-0.319801	-0.162199	0.0243736	0.525793	0.267789	0.466924	-0.632274	-0.107744	-0.0206352	-0.44123	-0.257621	-0.236665	-0.179437	0.0793635	-0.264186	-0.197882	0.219802	-0.447978	0.0914115	0.26688	0.596071	-0.203232	0.271688	0.186246	0.0500062	-0.419339	0.111082	0.25194	-0.00891653	-0.366467	0.0864533	-0.143775	-0.246401	0.00571534	-0.14174	-0.262432	0.455492	0.0439871	-0.0457364	0.294229	0.197205	0.0104662
KEGG_PRIMARY_BILE_ACID_BIOSYNTHESIS	0.0302269	-0.0333054	0.300551	-0.209344	-0.121298	-0.153758	-0.152738	-0.148296	-0.097463	-0.147756	0.260918	0.493391	0.00306919	-0.201056	0.046611	-0.109894	-0.0429621	-0.279206	-0.0154232	0.110336	0.0386456	-0.0412184	-0.378226	0.308017	0.0492856	-0.391375	0.583448	0.398685	0.0725611	-0.0432771	0.103607	0.330949	-0.0310437	-0.342462	0.332673	-0.221669	-0.312453	-0.17313	-0.301736	-0.397835	-0.215613	0.177594	-0.0913897	0.406545	0.36769	-0.187383	-0.125367	-0.0979883	0.00875308
KEGG_STEROID_HORMONE_BIOSYNTHESIS	0.347393	0.0343888	0.0395857	0.0177373	-0.0542471	-0.215414	0.117524	-0.177698	-0.108297	-0.0634075	0.0426554	0.196262	0.213052	0.0648847	0.239883	-0.118317	-0.086114	-0.274744	0.296677	-0.00676097	-0.116534	0.341037	-0.100097	-0.0700887	0.210164	0.0704104	0.0199117	0.271378	-0.19127	0.284355	-0.128885	0.0526154	-0.222881	-0.305277	-0.0226881	0.141964	-0.214579	0.127028	-0.252125	-0.354219	-0.375191	0.0541971	0.0766018	0.522434	-0.0863224	-0.13635	-0.164269	-0.127308	-0.18125
KEGG_OXIDATIVE_PHOSPHORYLATION	0.486056	0.00227712	-0.214868	-0.192604	-0.356423	0.204493	0.382034	0.356163	-0.127148	0.245422	0.227167	0.216989	-0.147911	-0.463617	0.390775	0.185362	0.187682	-0.516583	-0.34559	-0.289737	-0.312169	-0.0971438	0.099061	0.154789	-0.141312	0.0636027	-0.334463	-0.0517481	0.0772774	0.0122041	-0.269484	0.347898	0.188653	-0.00499565	0.358276	-0.146203	-0.117596	0.236959	0.332556	0.201298	0.198298	-0.398283	-0.117798	0.25341	-0.175965	-0.130842	-0.068238	-0.211142	-0.0521338
KEGG_PURINE_METABOLISM	0.0488096	-0.109338	-0.0201905	0.207457	0.217972	0.0131757	0.00386117	0.0902398	-0.102503	-0.0284598	0.00733896	-0.0352357	-0.0558902	-0.2011	0.271927	0.0616723	-0.0528519	-0.158464	-0.168569	-0.00379213	0.0170334	-0.0464255	0.0630764	-0.031117	-0.0310031	-0.0923926	-0.179601	0.0256302	0.0932244	0.0177888	-0.0223236	0.155274	0.144114	0.140461	-0.115969	-0.193996	0.0584581	0.0826888	0.0732025	-0.0348451	0.143363	-0.13996	-0.159763	0.0431564	-0.121589	0.052629	-0.214373	-0.200865	0.000749259
KEGG_PYRIMIDINE_METABOLISM	0.0749276	0.0161623	-0.253961	0.299714	0.235377	0.0902319	-0.0409229	0.170203	-0.0795026	0.00164862	-0.202012	-0.104038	-0.0656146	-0.114051	0.386262	0.101138	0.0118562	-0.272076	-0.297081	-0.042698	-0.0217754	0.00321784	0.111967	-0.0640402	-0.116355	0.0963278	-0.221436	0.147251	-0.0295856	0.219602	-0.122031	0.247186	0.0671894	0.0630876	-0.0833921	-0.196473	0.0331154	-0.0293647	0.111703	-0.0421019	0.216437	-0.263958	-0.253088	0.189235	-0.109254	-0.0749552	-0.123701	-0.132296	-0.060238
KEGG_ALANINE_ASPARTATE_AND_GLUTAMATE_METABOLISM	0.0751324	-0.108532	0.276159	0.147203	0.159153	-0.215683	0.131036	-0.207021	0.0268411	-0.0520977	0.383372	0.0585891	-0.287317	-0.300869	0.267647	0.00440293	-0.162186	-0.363524	-0.216392	0.110758	-0.034438	-0.495925	-0.162428	0.35448	0.0219719	0.202954	0.075108	0.152457	-0.172225	-0.185476	-0.0484207	0.110042	0.0810934	0.00932834	-0.135116	-0.226622	0.281342	0.14969	0.155245	-0.0984517	0.137375	-0.196019	-0.236695	0.437541	-0.236562	-0.180083	-0.182022	-0.16275	-0.0324961
KEGG_GLYCINE_SERINE_AND_THREONINE_METABOLISM	0.0379711	-0.0434902	0.33234	-0.158664	-0.242146	-0.14749	-0.0131325	0.000584788	-0.303358	-0.264525	0.287911	0.427532	-0.0754362	-0.208084	0.265481	-0.347291	0.0605903	-0.309455	0.025425	-0.14945	0.0127449	-0.0885479	-0.120864	-0.177269	0.167401	-0.359574	0.355839	0.0258141	0.0652357	0.0551382	0.0348564	0.0294839	-0.253289	-0.425578	-0.0218772	0.142483	0.142284	0.258833	0.161442	-0.374158	-0.233825	0.213436	0.138794	0.205197	0.308752	0.14865	-0.203287	-0.0972097	0.136174
KEGG_CYSTEINE_AND_METHIONINE_METABOLISM	0.364636	0.333971	0.263498	-0.0723844	0.194491	-0.00815265	-0.154265	-0.145096	-0.242215	-0.130924	0.200827	0.247711	-0.112505	-0.231989	0.324935	-0.116643	-0.000672256	-0.289254	-0.119873	-0.277888	0.325517	0.0339301	-0.267864	0.140475	-0.0427991	-0.0607216	0.0937578	0.359916	0.0672944	0.126736	0.155268	0.114941	0.211563	-0.157621	0.0132033	-0.322319	-0.102894	-0.0618464	-0.00989272	-0.150014	-0.0464066	-0.286265	-0.252679	0.379349	-0.0530754	-0.206037	0.0153568	0.00852038	0.0840327
KEGG_VALINE_LEUCINE_AND_ISOLEUCINE_DEGRADATION	0.447211	0.211082	-0.178006	-0.313022	-0.316087	0.241688	0.201071	-0.260013	0.23489	0.174598	0.576744	0.113761	-0.343153	-0.161677	0.240958	-0.0107417	-0.416491	-0.486053	-0.316914	-0.313176	-0.31237	0.394339	-0.00327212	0.320673	0.322957	-0.270935	-0.208955	0.288724	0.370419	0.143932	-0.0425488	0.0742169	-0.283722	-0.369404	0.116602	-0.496093	0.147467	0.0770411	0.445965	0.0266867	0.318742	-0.216604	-0.335701	0.379636	0.201174	0.08604	0.0020718	0.0971141	0.0269894
KEGG_LYSINE_DEGRADATION	0.0491708	0.248672	-0.162412	-0.00245791	-0.146327	0.297276	0.00566697	-0.0814127	0.358246	0.270304	0.338613	0.170567	-0.28128	-0.237696	-0.0447209	0.254774	-0.198036	-0.454187	-0.305891	0.127633	-0.125022	0.430192	0.245931	-0.0465295	0.125581	-0.189245	-0.235955	-0.0994017	0.367999	0.0563375	0.14686	0.172295	-0.124893	-0.260031	-0.0127544	-0.464662	0.0527527	-0.0120324	0.385451	0.230973	-0.0622022	-0.280435	-0.237072	0.0593357	-0.115409	-0.097622	0.0610977	0.175767	-0.0750391
KEGG_ARGININE_AND_PROLINE_METABOLISM	0.221853	0.085835	0.404007	-0.170528	0.127639	-0.28482	0.135423	-0.0794697	-0.197236	-0.283395	0.35574	0.198004	-0.0381923	-0.330067	0.401053	-0.299143	-0.0234825	-0.104578	0.0573667	-0.0621958	-0.144918	0.152753	-0.210695	0.173459	0.0742273	0.116032	-0.0899386	0.124676	0.00204612	0.119964	0.125836	0.202437	-0.085302	-0.0773137	-0.187431	-0.289152	0.16441	0.0892163	0.0920021	-0.0835135	-0.003911	-0.181946	-0.20413	0.165022	0.0407983	0.16761	0.208996	-0.076759	0.0995122
KEGG_HISTIDINE_METABOLISM	0.174254	0.275059	0.114716	-0.195929	-0.240369	-0.100833	0.0399138	-0.0516083	-0.0410653	-0.220134	0.377501	0.413563	-0.351761	-0.182087	0.177769	-0.434838	0.108793	-0.156245	0.163517	-0.259343	-0.0105188	0.496541	0.270869	0.231976	0.307284	-0.248506	0.039971	-0.0990683	0.263967	-0.194893	-0.321956	0.0610036	0.03066	-0.185117	-0.0770075	-0.362971	0.224466	-0.196379	0.248469	-0.265289	-0.335652	0.0756894	0.1751	0.00679095	-0.157276	-0.149829	-0.0475848	-0.0695447	-0.379709
KEGG_TYROSINE_METABOLISM	0.307578	0.225141	0.186685	-0.197114	-0.155737	-0.0474506	0.0386523	1.56317e-05	0.0316696	-0.151752	0.141564	0.316648	-0.358707	-0.00552553	0.322557	-0.015342	0.0844919	-0.353248	0.0234368	-0.27125	0.333007	0.30231	0.25725	-0.0824659	0.228527	0.0518053	0.0140191	0.167406	0.166899	-0.0697478	-0.192845	0.129647	-0.0357632	-0.0716432	-0.0766531	-0.400155	-0.0555038	0.106655	0.160824	-0.299749	-0.23886	0.0491894	0.174814	0.179177	-0.109401	0.0568329	0.0378876	-0.0451842	0.111689
KEGG_PHENYLALANINE_METABOLISM	-0.0337048	0.189619	0.561238	-0.0453964	-0.0603019	-0.0363639	0.114106	-0.0845116	-0.0577985	-0.0824303	0.342498	0.291553	-0.517794	-0.410123	0.550632	-0.194069	-0.011552	-0.463264	0.176277	-0.401583	0.255017	0.20843	0.134143	-0.0228141	0.435196	0.159676	0.0987238	-0.0755222	0.127592	0.0295282	-0.358526	0.187693	-0.109104	0.126322	-0.607726	-0.167903	0.0978293	0.202881	0.0944799	-0.250451	-0.0387485	0.161459	0.315993	0.0261479	0.00832289	-0.208253	-0.108975	0.134005	0.25099
KEGG_TRYPTOPHAN_METABOLISM	0.377058	0.243949	-0.0613646	-0.194742	-0.167619	0.138727	0.40363	-0.0426974	-0.0209594	0.0553123	0.206716	0.174911	-0.350338	-0.224203	0.331002	-0.0648298	-0.231683	-0.343555	-0.111854	-0.240422	-0.164926	0.293954	0.0520095	0.307427	0.0799788	-0.291791	0.168249	-0.0562226	0.117684	0.136688	-0.0096726	0.14892	-0.0689026	-0.430251	0.180475	-0.410465	0.183671	0.329957	0.057063	0.0883108	0.272583	-0.107961	-0.197187	0.0880753	-0.178086	-0.160832	-0.14459	0.0577175	0.0272815
KEGG_BETA_ALANINE_METABOLISM	0.489523	0.323096	-0.00496433	0.142959	-0.190181	0.371618	0.213983	-0.336955	0.185297	0.304049	0.569157	0.13654	-0.383125	-0.258061	0.19424	-0.0556756	-0.370192	-0.419949	-0.336926	-0.199602	-0.18787	0.0626475	-0.183458	0.1115	0.254989	-0.187344	-0.0462215	-0.0910697	0.223879	0.361323	0.15408	0.20946	0.0476144	-0.315932	0.0634877	-0.27879	0.05081	-0.0454394	0.236641	-0.192294	0.102569	-0.238118	-0.352988	0.31969	0.15082	-0.0765672	-0.127444	0.210597	0.0521661
KEGG_SELENOAMINO_ACID_METABOLISM	0.13938	0.254959	-0.126193	0.017168	0.220881	-0.0918234	-0.293144	-0.357316	0.0515753	-0.033213	0.197859	0.344731	-0.277866	0.111956	0.231728	-0.0727477	0.0173888	-0.335545	0.0561855	-0.0885059	0.315128	0.00768636	0.0140845	0.138164	0.1264	-0.149615	0.239482	0.29756	0.0532718	-0.0604948	0.28449	-0.141401	0.0883438	-0.187064	0.330036	-0.44728	-0.0890041	-0.0960956	0.0560112	0.140495	0.0241246	-0.329158	-0.388188	0.356153	-0.172011	-0.149622	0.165927	0.102769	-0.30384
KEGG_GLUTATHIONE_METABOLISM	0.483793	0.198919	0.0560867	0.0125389	-0.0636446	-0.229881	-0.179497	0.200586	-0.356756	-0.0183381	-0.0134956	0.161555	-0.254246	-0.188856	0.532183	-0.136963	0.115622	-0.280834	-0.18203	-0.15351	-0.0111209	0.0207024	0.249378	0.0344778	-0.273535	-0.0823769	0.27576	0.183932	0.0255137	0.0188615	0.216162	0.435496	-0.238418	-0.124076	0.295199	-0.283848	-0.219382	-0.0393518	-0.171017	0.0116944	-0.0213088	-0.197743	-0.343741	0.481692	-0.0987835	0.134918	-0.177589	-0.168639	0.158548
KEGG_STARCH_AND_SUCROSE_METABOLISM	0.360551	0.31305	-0.0150141	0.264389	0.383631	0.0836184	-0.288916	-0.09441	-0.0953734	-0.016936	-0.257027	0.0879315	0.0585782	-0.262772	0.135677	-0.0654138	-0.175448	-0.158795	0.188336	-0.0940532	0.0230591	-0.103524	0.112378	-0.283714	0.209274	0.317227	-0.290741	0.221892	-0.391535	0.182565	-0.0704728	0.0755662	-0.106595	0.372775	-0.0489373	0.277869	-0.278067	-0.11533	-0.272206	-0.128947	-0.175967	-0.322992	0.0606658	0.465027	-0.185381	0.320484	-0.128261	-0.144118	-0.0682855
KEGG_AMINO_SUGAR_AND_NUCLEOTIDE_SUGAR_METABOLISM	0.371626	0.376414	-0.0257723	0.383603	0.400905	-0.114849	-0.325987	-0.168663	0.043988	-0.00731951	-0.33835	-0.0467222	-0.0272447	-0.216492	0.302506	0.168029	-0.0178526	-0.4955	-0.202525	-0.272291	0.452444	-0.26968	-0.220163	0.243865	-0.140198	0.129269	-0.0694721	0.303923	-0.31696	0.313168	-0.122841	0.477214	0.16209	0.486913	0.342448	-0.212583	-0.375364	-0.538109	0.167409	0.322406	0.180902	-0.424562	-0.322631	0.494471	-0.0569518	-0.0385249	-0.124694	0.141383	0.0450723
KEGG_GLYCOSAMINOGLYCAN_BIOSYNTHESIS_CHONDROITIN_SULFATE	0.143188	0.0992279	0.126194	0.346988	0.246363	-0.536181	-0.373649	0.199966	-0.173312	-0.377301	-0.0895562	0.0325263	0.0118153	-0.378245	-0.120274	-0.0388194	0.341357	0.0190008	0.368853	0.402085	0.0831888	-0.0895251	-0.418584	0.195543	-0.244582	0.432516	0.205881	-0.452377	-0.466491	0.216625	-0.0873441	0.366168	-0.0480809	0.209127	-0.215549	-0.00276833	0.180837	-0.299458	-0.227508	0.0486944	-0.500966	-0.073366	-0.183416	0.405306	0.404313	0.299626	0.440044	0.086427	-0.0800918
KEGG_GLYCOSAMINOGLYCAN_BIOSYNTHESIS_HEPARAN_SULFATE	0.162029	0.0854228	0.419043	0.160099	0.342879	-0.254661	-0.430724	0.142465	0.00643769	-0.247817	0.2382	-0.164237	0.0490779	-0.254166	0.13498	-0.339588	0.115837	-0.195726	0.0762876	0.265108	-0.00611974	-0.125289	-0.292528	0.192032	0.0646519	0.147215	0.306788	0.120456	-0.227175	0.339624	-0.0724134	0.273262	-0.189104	-0.153058	-0.268018	-0.194951	0.0375363	0.105114	-0.23236	-0.266611	-0.230589	0.0686627	0.21968	0.373917	0.219357	0.186958	0.201471	0.0965204	-0.215173
KEGG_INOSITOL_PHOSPHATE_METABOLISM	-0.247431	-0.0439414	0.0881721	-0.177719	-0.240079	0.0301349	0.244629	-0.0714506	0.137985	0.0847688	0.143884	0.00599799	-0.0431097	0.0438443	-0.205867	-0.0565397	-0.146177	0.221426	0.0737954	-0.0654883	-0.0849904	-0.203645	0.271493	-0.0712359	0.246229	-0.10588	-0.142064	0.141232	0.36909	-0.216722	0.222441	-0.307234	0.0303569	0.0603781	-0.256207	0.067759	0.00298865	-0.0257027	0.107149	0.0593307	0.0367159	0.0824513	-0.0828712	-0.137798	0.0243054	0.0205407	0.101075	-0.182271	0.0576716
KEGG_PYRUVATE_METABOLISM	0.363997	0.207604	0.0242886	-0.0384253	-0.0392446	0.171769	0.407282	-0.341045	-0.0450581	0.0313221	0.444362	0.308166	-0.139108	-0.116562	0.284569	0.00208515	-0.393959	-0.475753	-0.383249	0.00326091	0.143499	0.0740958	0.216973	0.368148	0.182946	0.0972874	-0.0306538	0.0937849	0.266412	0.155255	0.0541985	0.1684	0.110598	-0.209906	0.165446	-0.473138	-0.0679124	-0.280212	0.224417	-0.114277	0.162149	-0.265353	-0.214253	0.213429	0.0428606	-0.0282918	-0.183391	-0.126537	0.338843
KEGG_GLYOXYLATE_AND_DICARBOXYLATE_METABOLISM	0.108713	0.20164	-0.0193864	0.259592	0.0779946	0.408037	0.0381975	-0.0896401	-0.137718	0.227487	-0.101409	-0.181135	-0.502713	-0.123752	0.252143	0.474062	-0.0973857	-0.376732	-0.355557	0.0163884	0.299748	-0.330818	-0.0791001	0.122611	0.00403689	0.413436	0.100596	0.39519	-0.247125	0.0801942	0.251282	0.345074	0.281068	-0.278974	0.0802585	-0.616142	0.0775578	0.0978232	-0.0924925	-0.0397014	0.188722	-0.138494	-0.054694	0.223446	0.108738	0.364796	-0.161399	0.0351798	0.0715691
KEGG_PROPANOATE_METABOLISM	0.351253	0.0631606	-0.218619	-0.17936	-0.272644	0.474867	0.484498	-0.426652	0.340458	0.269903	0.585374	0.310644	-0.0305783	-0.188651	0.0333784	0.239746	-0.394225	-0.582413	-0.438215	-0.204636	-0.334286	0.392719	0.20446	0.266212	0.30176	-0.201896	-0.300712	0.0501232	0.487089	-0.00754704	0.0772577	0.135362	0.110169	-0.220029	0.149001	-0.530606	0.252064	-0.170301	0.43839	-0.0773395	0.216651	-0.356215	-0.390256	0.320381	0.19042	-0.126944	-0.122985	0.078515	-0.0817175
KEGG_BUTANOATE_METABOLISM	0.23202	-0.147457	0.0157316	-0.227793	-0.307687	0.225056	0.325305	-0.287735	0.267483	0.258484	0.565084	0.30034	-0.341788	0.00551455	0.158934	0.00432155	-0.264319	-0.453212	-0.0919709	-0.0471416	-0.31939	0.14844	0.14758	0.204686	0.0618332	-0.0373789	0.11321	0.221144	0.171826	0.0503053	0.189773	-0.220334	-0.211942	-0.262826	0.0904862	-0.409397	0.145913	0.225402	0.246946	-0.252191	0.294188	-0.262208	-0.291048	0.361345	-0.0218601	-0.112511	-0.224913	-0.14111	-0.309443
KEGG_ONE_CARBON_POOL_BY_FOLATE	-0.056035	0.222804	-0.354298	0.32503	-0.07869	0.205845	-0.184584	-0.0944137	0.35582	0.2834	-0.0830374	0.157167	-0.269743	-0.084356	0.158108	0.340822	-0.034538	-0.565722	-0.0767232	-0.0210754	0.382013	-0.0763704	0.0617877	-0.0732973	-0.168123	-0.384937	-0.168961	-0.240674	0.0733547	-0.290445	0.10317	-0.386923	0.301467	0.242499	0.285503	-0.46278	0.269427	0.21192	-0.187469	0.154282	0.289738	-0.156411	-0.293224	0.55107	0.177031	0.0785255	-0.0610924	-0.123508	-0.124539
KEGG_FOLATE_BIOSYNTHESIS	0.315798	-0.0844766	0.532358	-0.260889	0.125637	-0.346163	-0.268156	-0.175059	-0.478368	-0.203314	0.169	0.0928135	0.0246202	-0.30384	0.553382	-0.624079	0.270486	-0.210254	0.262613	-0.0807679	-0.0519771	0.171811	-0.204479	0.469404	0.189657	-0.0658748	-0.0346245	0.0617008	0.190615	0.582374	-0.193064	-0.0675574	-0.426149	-0.101929	0.28248	0.399598	-0.623375	-0.290758	-0.307785	0.290839	0.0201039	0.0959004	0.234042	0.19179	-0.101378	0.0683993	0.0575622	0.0776713	0.5968
KEGG_RETINOL_METABOLISM	0.401879	0.0691607	0.103837	-0.303266	-0.101606	-0.342978	-0.0275847	0.0489466	-0.191878	-0.306617	-0.0826271	0.151153	0.211355	0.196502	0.051897	-0.110767	0.287211	0.046736	0.26701	-0.118826	-0.106598	0.018698	-0.186438	0.144721	0.323092	0.190244	0.0849037	0.10845	-0.218685	0.353107	-0.117077	0.0893332	-0.319732	-0.345437	-0.0329722	0.00857456	0.00501323	0.0670698	-0.345116	-0.388671	-0.339337	0.293731	0.283083	0.358291	-0.0604982	-0.0880624	0.0625663	0.0695497	-0.0579498
KEGG_PORPHYRIN_AND_CHLOROPHYLL_METABOLISM	0.335912	0.437034	-0.20115	-0.0406587	-0.1696	-0.349129	-0.308049	0.30018	-0.321595	-0.0362716	0.171114	0.0458459	-0.137205	-0.368304	0.462087	-0.0140709	0.0726466	-0.417614	0.0781774	-0.221663	-0.0531958	-0.200421	0.481541	0.172669	0.0945711	-0.190254	-0.177997	-0.0898488	-0.240995	0.165269	-0.246191	0.216114	-0.3749	-0.203631	0.355933	0.0353283	-0.289108	-0.00973487	-0.0445525	0.0694381	-0.203756	-0.188899	-0.142581	0.51845	-0.291032	-0.291583	-0.301891	-0.112943	-0.150736
KEGG_TERPENOID_BACKBONE_BIOSYNTHESIS	-0.0591563	-0.318527	0.165448	-0.0197238	0.247275	0.436679	0.136276	-0.123203	0.147989	-0.0143715	0.379665	0.0467687	0.351861	-0.061475	0.123431	0.178831	-0.206791	-0.434629	-0.235051	-0.447297	-0.415766	0.232076	0.20021	0.134219	0.139426	-0.150863	0.000665049	0.445579	-0.00276507	-0.279296	0.0738388	0.179958	0.309911	0.19846	-0.151458	-0.461913	0.216276	-0.307975	0.105583	0.0936898	0.345947	-0.163358	-0.124123	0.101888	-0.0703884	-0.127246	-0.0725169	-0.222339	-0.0407559
KEGG_NITROGEN_METABOLISM	0.000883319	0.0145822	0.295857	-0.168772	-0.0687051	-0.0518521	-0.120669	-0.208547	0.240154	-0.0269891	0.298955	-0.12741	-0.0731254	0.132473	0.248767	0.0910486	-0.198824	0.0135021	0.110946	0.0903382	-0.145815	-0.228346	0.059918	0.0995487	0.173538	0.106893	-0.211176	-0.152898	-0.142158	0.0614638	0.0524187	0.169088	0.281293	-0.0419595	-0.270893	0.0105498	0.225432	0.107254	0.271659	-0.508567	0.0345719	0.0908681	0.0379569	0.365043	-0.2023	-0.120903	0.294567	0.22055	-0.248552
KEGG_SULFUR_METABOLISM	0.321168	0.33002	0.116255	0.159965	-0.143356	-0.461135	-0.242109	0.483749	-0.255978	-0.397203	-0.221909	0.0839708	-0.129829	0.0396145	0.413377	-0.311017	0.234643	-0.000914525	0.205841	0.272468	0.407988	-0.238491	-0.170495	0.40628	-0.198371	0.352346	0.178277	0.206317	-0.252811	0.411275	0.115685	0.377126	0.188395	0.0208815	-0.025786	-0.217643	-0.444013	-0.574005	-0.549352	0.588859	-0.340211	0.215808	-0.141087	0.466302	0.209953	-0.220293	0.168026	0.0217646	-0.115005
KEGG_METABOLISM_OF_XENOBIOTICS_BY_CYTOCHROME_P450	0.402862	0.0290453	0.0831397	-0.0920991	-0.164761	-0.0749702	0.229995	-0.214262	-0.130455	0.0463208	-0.0457333	0.190486	-0.203826	0.24867	0.297701	-0.106805	0.186698	-0.295311	0.119775	-0.00570879	-0.00267701	0.312985	0.079197	0.101286	0.0165541	0.0378875	0.0886422	0.0970693	0.101965	0.107797	-0.0216744	0.204317	-0.167119	-0.274814	-0.0308414	-0.308559	-0.219156	0.221544	-0.147512	-0.417516	-0.379361	0.152081	0.0588725	0.498755	-0.0709165	-0.0825901	-0.100781	-0.0769085	-0.0022284
KEGG_DRUG_METABOLISM_CYTOCHROME_P450	0.315741	-0.107257	0.102285	-0.0996291	-0.304943	-0.0321221	0.220172	-0.133193	-0.0212625	0.122397	-0.112825	0.319242	-0.166209	0.31227	0.169602	0.0426778	0.154974	-0.357602	0.0900072	-0.0327596	-0.0396092	0.189779	0.212351	0.119297	0.125864	0.0640017	0.136729	0.10894	0.182287	0.11373	0.0385571	0.204274	-0.142321	-0.324619	-0.101613	-0.382717	-0.142827	0.108418	-0.020902	-0.431419	-0.393309	0.243082	0.146825	0.495083	-0.0865096	-0.0196571	-0.0328702	-0.031482	0.0796958
KEGG_DRUG_METABOLISM_OTHER_ENZYMES	0.303945	0.20794	0.182497	-0.140037	0.17004	-0.298024	-0.162765	0.30872	-0.32313	-0.308879	-0.439615	0.132271	-0.151827	0.0800604	0.339961	-0.360036	0.255605	0.194309	0.278991	-0.0515011	-0.322468	-0.218421	-0.0508806	-0.177999	0.268823	0.213748	0.158121	-0.176832	-0.315717	0.207479	0.178691	0.24654	-0.279727	-0.15048	0.0225128	0.220527	-0.000568977	0.0971175	-0.390007	-0.269163	-0.276255	0.198683	0.0758801	0.556286	-0.120171	-0.193278	-0.295146	-0.0446095	-0.288843
KEGG_BIOSYNTHESIS_OF_UNSATURATED_FATTY_ACIDS	0.314376	0.144659	0.191665	0.293771	-0.0464121	-0.0193902	-0.233985	-0.481972	-0.450365	-0.363815	0.512475	0.128944	0.296648	-0.0888494	-0.165212	-0.0179618	-0.140706	0.0614216	-0.113959	-0.0794935	0.186858	-0.0785344	0.166741	0.268061	0.140491	0.165002	-0.288845	0.0100854	-0.368622	0.045072	0.23563	0.227993	0.120401	0.302845	-0.166906	-0.0812561	-0.237167	-0.103712	0.00559498	0.219302	0.0817162	-0.38796	-0.324957	0.47972	0.427399	0.319688	0.0118679	-0.0341996	-0.288008
KEGG_ABC_TRANSPORTERS	0.154614	0.345358	0.120487	-0.0673703	0.112528	-0.37812	-0.129298	0.2239	-0.247886	-0.468359	0.164457	-0.0433474	0.0796894	-0.231511	0.133191	-0.402444	0.127742	0.0744318	0.12005	-0.27341	-0.12818	0.196292	0.173474	0.308849	-0.133609	0.0768875	0.0656084	0.372133	-0.210133	0.21126	0.211997	0.180375	-0.328065	-0.333013	0.379746	0.207723	0.0961696	-0.45173	-0.0637804	-0.172985	-0.00153633	0.141693	0.176168	0.188094	-0.152828	-0.150715	0.163162	-0.155939	0.133497
KEGG_RIBOSOME	-0.147813	-0.659739	-0.0470414	-0.653609	-0.563355	0.690339	0.706761	0.442469	0.120151	0.449956	-0.398883	0.738972	0.0936245	0.0450087	0.248659	0.124845	0.0996884	-0.020051	-0.424357	-0.183455	-0.586375	0.13295	0.706419	0.372069	0.390224	-0.0999443	-0.0506742	-0.334984	-0.0147898	-0.57617	-0.395298	-0.313513	0.389594	-0.322113	0.454289	-0.597937	0.401358	0.436256	0.139979	0.45111	0.665968	-0.21702	-0.426457	-0.0030208	-0.082693	0.112511	0.122361	0.0823843	0.203288
KEGG_RNA_DEGRADATION	-0.086997	0.114179	-0.457341	-0.0131092	0.284944	0.420711	0.194484	0.241988	0.345987	0.318246	-0.176607	0.0708572	-0.257453	-0.219433	0.209467	0.299438	-0.39778	0.0779667	-0.494404	0.0430302	0.172423	0.0574625	0.339775	-0.149667	-0.0134926	-0.296169	-0.304941	-0.188217	0.240024	-0.135285	-0.0811771	-0.0632935	0.291082	0.377123	-0.11775	-0.276901	0.0865385	0.150756	0.369314	0.390389	0.476678	-0.450107	-0.423078	-0.051684	-0.130507	0.00331111	0.069559	0.00777558	-0.054918
KEGG_RNA_POLYMERASE	-0.209916	-0.454558	-0.23758	0.439302	0.482455	0.0867681	0.23999	0.319392	-0.0198212	0.0502929	-0.251806	-0.219483	-0.143966	-0.114144	0.463595	0.296996	0.0311134	-0.330703	-0.46401	0.0460979	-0.0841277	-0.0488703	0.166064	0.0555403	-0.144908	0.0942903	-0.251435	0.0666248	-0.00329688	0.293391	-0.262236	-0.112373	0.222931	0.412637	0.0718203	-0.451332	0.207294	0.423041	0.27166	0.0460843	0.242852	-0.394811	-0.368967	0.221043	-0.14159	-0.0585271	-0.0672114	-0.294394	0.00485112
KEGG_DNA_REPLICATION	-0.0748912	0.030462	-0.486908	0.00525156	-0.174479	0.255401	-0.0244703	0.453621	0.187651	0.212412	-0.119388	-0.245473	-0.267554	-0.334692	0.584038	0.0621802	0.00745871	-0.202282	-0.286345	-0.274929	0.145058	0.285796	0.671583	-0.0485248	-0.288163	-0.198021	-0.0773151	0.0490979	0.0388191	-0.272425	0.319776	0.202258	-0.0100477	-0.229292	-0.150998	-0.318275	-0.208145	0.192742	0.211717	0.132593	0.607241	-0.384209	-0.360408	0.132215	-0.361202	-0.086868	-0.0513517	-0.298059	-0.0234706
KEGG_SPLICEOSOME	-0.369136	-0.0908528	-0.142803	-0.0233476	0.250823	0.351928	0.246665	0.321768	0.180871	0.184381	-0.16063	0.0609357	-0.31319	-0.31345	0.348494	0.219281	-0.228894	0.173984	-0.405209	-0.0286555	-0.248644	-0.238781	0.38878	-0.108049	-0.00741832	-0.251505	-0.369954	-0.314166	0.474934	-0.38399	-0.148967	-0.115919	0.163865	0.318081	-0.158147	-0.0739484	0.251221	0.407512	0.405789	0.332303	0.461316	-0.328101	-0.375425	-0.13619	-0.143508	-0.0423782	-0.0933958	0.045519	-0.0840496
KEGG_PROTEASOME	0.567091	0.424964	-0.412758	0.524114	0.567468	-0.0211385	0.339445	0.333648	-0.504072	0.250909	-0.22845	-0.199586	-0.333263	-0.687178	0.668802	0.481954	0.0247303	-0.47364	-0.562824	-0.320668	-0.124523	-0.306515	-0.105226	0.111709	0.139481	0.232996	-0.482177	0.063046	0.272713	-0.347329	-0.297627	0.618006	0.308285	0.498968	-0.0120352	-0.626102	0.145679	0.169822	0.413795	0.0150387	0.36617	-0.391461	-0.300403	0.300468	-0.0495594	0.148895	0.115598	-0.0814055	-0.136966
KEGG_PROTEIN_EXPORT	0.000546269	-0.0415582	-0.133187	0.243648	0.530816	0.211861	-0.209418	-0.340153	0.0956294	0.255255	-0.0344634	0.35494	0.428543	-0.484417	0.402394	0.497873	-0.104772	-0.481591	-0.467667	-0.31703	0.227817	-0.328364	0.194751	0.136462	-0.0997256	-0.236538	-0.260491	0.00623897	-0.0233846	0.0773701	-0.0604601	0.124371	0.097763	0.207306	0.478362	-0.570301	0.413671	0.149015	0.105078	0.55639	0.132903	-0.378099	-0.474301	0.265243	0.365544	0.251738	0.399371	-0.0776096	-0.282222
KEGG_PPAR_SIGNALING_PATHWAY	0.360584	0.282804	0.137021	-0.161385	-0.0231993	-0.199345	-0.163561	0.00897029	-0.326814	-0.23817	0.130865	0.215333	-0.0837629	-0.206559	-0.176407	-0.220386	-0.016627	0.0494141	0.125615	-0.163993	-0.0922328	-0.0700416	0.0648316	0.231772	0.108447	-0.0600317	0.00372501	0.10455	-0.00710446	-0.0661162	0.0470754	0.173243	-0.0878399	-0.0656796	0.164169	0.155131	-0.107821	-0.0270703	-0.369561	-0.103698	0.0278538	-0.0413877	-0.0426584	0.234164	-0.0383285	0.140838	0.122164	0.114061	0.304834
KEGG_BASE_EXCISION_REPAIR	-0.185226	-0.112583	-0.00300632	-0.196206	-0.321393	0.0372342	0.116079	0.474837	0.00358685	0.214857	-0.188463	-0.276832	-0.161644	-0.0607139	0.429938	-0.125466	0.150284	-0.220422	-0.156564	0.0387515	0.0795979	-0.143227	0.133577	-0.064705	0.117163	-0.230596	-0.178983	0.317333	-0.175278	-0.223699	0.382948	-0.119786	-0.0456715	-0.392161	0.129702	0.0370248	0.101497	-0.0883494	-0.059354	-0.0536876	0.120935	-0.0800526	-0.0298421	-0.37826	-0.113448	-0.0432084	-0.0971433	-0.356416	-0.253634
KEGG_NUCLEOTIDE_EXCISION_REPAIR	0.0195856	0.0267831	-0.250672	0.0429904	-0.204633	0.323514	0.0249482	0.0664204	0.131582	0.264644	-0.0935724	-0.291159	-0.235415	-0.247559	0.424828	0.191754	-0.0492609	-0.0595507	-0.217353	0.0928393	0.0750788	0.115226	0.250082	-0.0949297	-0.223306	-0.200784	-0.327581	0.0480989	0.241003	0.0632362	-0.00175777	-0.0618217	0.179288	0.312068	-0.268167	-0.286907	0.0702407	0.113628	0.203051	0.14598	0.304526	-0.462692	-0.374133	0.194905	-0.244373	0.260682	-0.0556648	-0.128412	0.112068
KEGG_MISMATCH_REPAIR	-0.149215	-0.123774	-0.400036	-0.178753	-0.409165	0.269178	0.0467301	0.162225	0.161273	0.311406	0.134988	-0.14818	-0.19467	-0.336922	0.506827	0.240543	0.0653713	-0.0818069	-0.211042	-0.125929	0.188211	0.349812	0.454703	0.194073	-0.0149742	-0.257607	-0.280943	-0.25002	0.236352	-0.0489314	0.0204166	0.299768	0.0159622	-0.112081	-0.369041	-0.385568	0.140508	-0.092677	0.277424	0.0322017	0.557683	-0.482648	-0.441589	0.262128	-0.110095	0.292399	0.129268	0.0926852	0.300143
KEGG_HOMOLOGOUS_RECOMBINATION	-0.189389	0.15959	-0.250518	-0.373503	-0.438486	-0.0101429	-0.172144	0.286944	-0.137373	-0.128367	-0.223712	0.0954535	-0.128136	0.084527	0.311244	-0.21859	0.188102	0.13863	0.117035	-0.0168069	-0.184469	0.144336	0.454374	0.239909	-0.191759	0.0296175	-0.286202	0.0360443	-0.0570073	-0.188423	0.315857	-0.0726173	0.11019	0.0112293	0.0794674	-0.0326963	-0.00674453	-0.307592	-0.00674581	0.0979437	0.321751	-0.204993	-0.155613	-0.0870993	0.166915	0.100474	0.262436	-0.00726937	0.0284875
KEGG_MAPK_SIGNALING_PATHWAY	0.0831034	0.00847664	0.213434	-0.0385568	0.0872876	-0.266722	-0.140356	0.036503	-0.210564	-0.240826	-0.0378869	0.01039	0.0740281	-0.0273712	-0.0751771	-0.184709	0.0184809	0.241518	0.212045	0.0682091	-0.0216127	-0.119813	-0.0934123	-0.0190948	0.150218	-0.0704973	0.0354328	-0.0742717	-0.0926009	-0.05556	0.0544727	-0.118324	0.0713586	0.0793181	-0.0767976	0.25127	-0.0454785	-0.0731702	-0.076975	0.0102589	0.159566	0.0708896	0.106734	-0.177901	-0.068783	-0.0312504	-0.0425621	-0.037053	-0.020154
KEGG_ERBB_SIGNALING_PATHWAY	0.00928028	-0.00493726	0.133522	-0.023986	0.088948	-0.110463	-0.104476	-0.00247903	-0.0331511	-0.0890254	0.146771	-0.113513	-0.127129	-0.184034	-0.148486	-0.0508717	-0.0422932	0.34749	0.0480494	0.163058	-0.0793365	-0.0481388	-0.0180979	0.143152	0.0448849	-0.0901396	-0.0464114	-0.154925	0.0656342	-0.112977	0.117954	-0.145354	-0.0587732	0.210269	-0.139286	0.311594	-0.144952	-0.0969154	0.0259549	0.0697135	0.209607	-0.0434596	-0.0807765	0.083189	0.00564685	0.0520698	-0.0300892	-0.0518868	-0.0266475
KEGG_CALCIUM_SIGNALING_PATHWAY	-0.0958241	-0.173678	0.191233	-0.227255	-0.165454	-0.0777082	0.0447113	-0.0350816	-0.116808	-0.0659411	0.0804994	0.187791	0.0641676	0.0863851	-0.0740966	-0.173234	0.178249	0.0960292	0.261469	-0.190885	-0.171771	0.139013	-0.000257048	-0.0922295	0.215849	0.135943	0.187027	0.0458663	0.051623	-0.0384361	0.102428	-0.102305	-0.0467401	-0.238897	-0.189223	0.0562819	0.0640436	0.03643	-0.038976	-0.196396	-0.283347	0.362294	0.331533	-0.310286	-0.0466692	0.0444121	-0.00707907	-0.000317159	0.0227424
KEGG_CYTOKINE_CYTOKINE_RECEPTOR_INTERACTION	0.12849	0.219724	0.278855	-0.0421976	0.310014	-0.415456	-0.260141	0.241401	-0.382773	-0.370807	-0.292194	0.0611935	0.0830529	-0.167285	0.220939	-0.382662	0.224476	0.325402	0.35535	-0.153484	0.136023	-0.113208	-0.0700012	0.22113	-0.177563	0.00689921	0.296499	0.041868	-0.359261	-0.155137	-0.0800123	0.24666	-0.168371	-0.0700461	0.188514	0.350145	-0.0168964	-0.120351	-0.450566	0.152045	0.199064	0.161058	0.213105	-0.165524	0.0230745	0.0220441	0.139272	0.0407189	0.0433471
KEGG_CHEMOKINE_SIGNALING_PATHWAY	0.287312	0.19396	0.206096	-0.105697	0.189629	-0.370255	-0.167274	0.228242	-0.374417	-0.296921	-0.0455848	0.0558387	0.122844	-0.327306	0.0132689	-0.289212	0.0947482	0.430718	0.270645	-0.207861	-0.0322898	-0.159321	0.195739	0.258749	0.01246	-0.0751506	0.154662	-0.171602	-0.0752727	-0.28725	0.108069	0.0254777	-0.131992	0.199523	-0.0219591	0.399407	-0.203408	-0.155024	-0.281151	0.330114	0.252204	0.0236159	-0.0654925	-0.174478	0.11554	0.0175215	0.0570136	0.0186354	0.0790928
KEGG_PHOSPHATIDYLINOSITOL_SIGNALING_SYSTEM	-0.216728	-0.0686255	0.0878191	-0.142556	-0.17939	-0.0615928	0.141096	0.0537185	0.00865595	0.00548085	0.132858	-0.098386	0.0368512	0.0775656	-0.271734	-0.12645	-0.0513137	0.35783	-0.111262	-0.130326	-0.185185	-0.0511269	0.232045	0.0283044	0.1135	-0.11459	-0.00539426	0.151376	0.353469	-0.150933	0.100036	-0.320483	-0.0292847	0.018787	-0.160622	0.134039	-0.0580984	-0.0331508	-0.0786597	-0.00107209	0.107025	0.15424	0.0187856	-0.20947	-0.189211	-0.0380224	0.123273	-0.110561	-0.106793
KEGG_NEUROACTIVE_LIGAND_RECEPTOR_INTERACTION	0.00822028	-0.195482	0.289853	-0.273947	-0.151606	-0.244904	-0.0920543	0.156709	-0.188858	-0.244636	-0.0602695	0.172411	0.0294822	0.150705	0.0256348	-0.253663	0.281792	0.235615	0.392768	0.0250873	-0.00681689	0.077115	-0.0670736	-0.0595033	-0.0397027	0.112531	0.269195	-0.0724369	-0.201361	0.0840454	-0.106316	-0.0277	-0.107302	-0.172811	-0.0222108	0.314918	-0.00185982	-0.044171	-0.344704	-0.302544	-0.295303	0.441242	0.417094	-0.219383	0.0282536	-0.0603645	0.0427077	0.0299536	0.0725396
KEGG_CELL_CYCLE	0.0503432	0.0822501	-0.20191	0.145195	0.181959	0.0529532	-0.141386	0.0816873	0.0913025	0.112328	-0.0849791	-0.0919237	0.111376	-0.205571	0.216691	0.0540534	-0.063542	0.0787646	-0.217274	0.0334852	-0.0384444	-0.0372214	0.445003	-0.219409	-0.072603	-0.0764221	-0.26718	-0.182531	0.0948656	-0.182896	0.0546882	0.0979608	0.211405	0.172158	-0.079056	-0.0896019	0.032681	0.0115324	-0.134132	0.0432493	0.399692	-0.181578	-0.158598	0.221379	-0.071878	0.0251155	-0.0336199	-0.0477838	-0.0525473
KEGG_OOCYTE_MEIOSIS	0.0463878	-0.0496779	-0.0317768	0.109535	0.0667781	0.00315385	-0.0259218	-0.164904	-0.016994	0.0684798	0.0913612	0.00540201	0.164956	-0.173016	0.0778054	0.022826	-0.0617292	0.097174	-0.117484	-0.18582	-0.194147	0.148066	0.243975	-0.231517	0.2637	0.034696	-0.114235	0.0926468	0.158137	-0.158777	0.117858	0.10325	0.0119356	0.0430007	-0.190864	-0.235885	0.185015	0.0809186	0.0344581	-0.108654	0.137115	-0.0418641	-0.0449172	-0.165278	-0.0425769	-0.0735219	-0.105611	-0.139693	-0.12653
KEGG_P53_SIGNALING_PATHWAY	0.393223	0.296369	-0.0418478	0.282847	0.176904	-0.16741	-0.124085	-0.0424047	-0.144314	-0.0843762	-0.358331	0.154404	0.0798205	-0.190542	0.133978	0.125562	-0.271688	0.0245138	-0.141847	0.30435	0.0323878	-0.241359	-0.0534722	0.122983	-0.00485309	0.0336197	-0.121929	-0.120177	-0.256891	0.147425	0.205317	0.242966	0.226072	0.252879	0.100446	-0.0015274	-0.227188	-0.118779	-0.406234	0.0406938	0.430973	-0.219106	-0.319839	0.450926	-0.184239	-0.0505341	-0.16595	0.153828	0.0247579
KEGG_UBIQUITIN_MEDIATED_PROTEOLYSIS	0.144007	0.263901	-0.37087	0.165694	0.0973334	0.264346	-0.102537	-0.0501477	0.17735	0.199072	0.0511685	-0.257575	-0.0569183	-0.153773	0.131637	0.293168	-0.235224	0.137452	-0.329271	0.0957388	-0.0160548	0.0780424	0.292847	-0.184665	-0.0413668	-0.174584	-0.294774	-0.150111	0.2789	-0.200174	-0.258306	-0.0247235	0.246535	0.285888	-0.0381736	-0.16897	-0.0186867	0.100473	0.289851	0.254088	0.284241	-0.273398	-0.264945	0.0474328	-0.0133475	-0.0342441	-0.0803508	-0.126085	-0.0255123
KEGG_REGULATION_OF_AUTOPHAGY	0.32735	-0.0290191	-0.163718	-0.233819	-0.238939	0.275468	0.106848	-0.0207768	-0.186878	0.105041	-0.0628243	-0.0306587	-0.0331968	-0.0996818	-0.0249141	0.332571	-0.226629	0.213665	-0.336243	0.134458	0.0696919	0.0884095	-0.0359704	-0.207093	0.0448214	-0.134223	-0.349849	-0.156847	0.157132	-0.211235	-0.356244	0.177891	0.320309	0.297075	0.0417138	0.0454562	-0.00615963	0.0814239	0.233454	-0.0633492	0.0577422	-0.198757	-0.206185	0.0183183	0.222562	0.0145944	-0.120405	-0.145725	-0.0231115
KEGG_ENDOCYTOSIS	0.14073	0.0826238	0.127652	0.0463	0.110008	-0.159053	-0.0300401	0.0468765	-0.123267	-0.109167	-0.0258025	-0.207381	-0.0513049	-0.154986	-0.047417	-0.0537218	0.0904082	0.182011	-0.0218785	-0.0598511	-0.0567935	-0.11972	0.0831266	0.0767304	-0.0903173	-0.0400706	-0.0951519	-0.0812957	0.109299	-0.0517436	0.0346554	0.142634	-0.132488	0.213551	0.0315653	0.209497	-0.340882	-0.130289	0.04571	0.181911	0.0522017	-0.0417869	-0.151483	0.151338	-0.0528375	0.135596	0.130379	0.158887	0.0981967
KEGG_PEROXISOME	0.290755	0.159451	-0.00518651	-0.15229	-0.317344	0.16958	0.106547	-0.0217192	0.0133967	0.154391	0.21399	0.145122	-0.257386	0.00774036	0.0959375	-0.00543456	-0.193404	-0.29619	-0.183276	-0.101274	0.0983629	-0.0586907	0.224996	0.167282	0.00751383	0.135622	-0.0294857	0.0609671	0.145503	0.0522709	-0.12843	0.136291	0.107812	-0.0183172	0.185593	-0.289207	-0.0157794	-0.217105	0.106111	-0.065938	0.0175506	-0.125688	-0.207681	0.178135	-0.0646559	0.12492	0.100078	-0.119755	0.0142357
KEGG_MTOR_SIGNALING_PATHWAY	0.218938	0.227381	-0.0148273	0.0351376	-0.0572187	-0.104005	-0.0299037	0.0806151	-0.167562	-0.121349	-0.0501044	0.0068346	-0.243788	-0.15514	-0.0592407	-0.11407	-0.102696	0.336208	0.0871374	0.113141	-0.0310376	0.0161091	0.233289	-0.0989559	0.0212489	-0.274776	-0.127298	0.0136584	0.122326	-0.174192	-0.093861	0.133587	0.0108162	0.184976	-0.0437666	0.11543	-0.174081	-0.0367354	0.124648	0.170296	0.235847	-0.332864	-0.0730995	-0.0191763	0.101146	-0.208948	0.0485628	-0.213599	-0.088532
KEGG_APOPTOSIS	0.333492	0.270211	0.0627636	0.290995	0.230105	-0.375277	-0.386674	0.238591	-0.376598	-0.323532	-0.185257	-0.14819	-0.0733467	-0.319102	0.127227	-0.210792	-0.0252934	0.472934	0.181204	-0.106875	0.141738	-0.243771	0.0312408	0.140964	0.139958	-0.00267715	0.0916446	-0.012513	-0.165472	-0.213398	-0.168285	0.0588266	0.032082	0.213873	0.110616	0.305578	-0.113963	-0.133507	-0.0540596	0.41162	0.432214	-0.367842	-0.219045	-0.0152339	-0.23353	-0.23342	-0.160295	-0.1062	0.0633093
KEGG_VASCULAR_SMOOTH_MUSCLE_CONTRACTION	-0.0354029	-0.238411	0.0166755	-0.0184655	-0.093975	0.152837	0.349234	-0.304195	0.121484	0.117533	-0.00767068	0.131802	0.0411976	0.212653	-0.219369	0.0245967	-0.108897	-0.0696146	0.00229272	-0.0581609	-0.113298	0.147893	0.041642	-0.18714	0.416736	0.129035	-0.168238	-0.0307272	0.28957	-0.170573	0.302024	-0.366184	-0.0644346	-0.21426	-0.362092	-0.117891	0.153851	0.120725	0.192304	-0.0242548	-0.104248	0.142074	0.0617019	-0.321738	-0.0835241	-0.0962558	-0.0307329	-0.0203579	-0.171941
KEGG_WNT_SIGNALING_PATHWAY	-0.18147	-0.152896	0.0231631	0.0744717	0.128477	0.102993	0.00163424	-0.259224	0.152491	0.178625	0.0544277	-0.152328	0.06561	-0.0556909	-0.195293	0.0807658	-0.125053	0.0055493	-0.0508192	0.207446	-0.108186	0.120415	-0.103433	-0.0221229	0.161593	0.0249342	-0.0669679	-0.0141235	0.160281	-0.0812289	0.125364	-0.219457	0.127946	0.0952658	-0.271555	-0.0716066	0.123748	0.00847634	0.115739	-0.0713758	-0.0248577	0.0207111	0.0564045	-0.128505	-0.00986322	0.0245727	0.04273	0.0445498	-0.00159405
KEGG_DORSO_VENTRAL_AXIS_FORMATION	-0.193329	-0.186866	0.110477	-0.0461157	0.0571757	0.0844104	0.0334412	-0.224736	0.0246388	-0.0220318	-0.172141	0.100301	-0.115677	0.0572058	-0.513506	-0.136036	0.0131531	0.391604	0.39236	-0.0109024	0.0379548	0.354001	0.0237224	-0.043112	0.247286	-0.0851613	0.0177191	-0.330411	0.0435172	-0.375757	0.213267	0.0327861	-0.0851749	0.204117	-0.261581	0.409641	-0.0236274	0.00262054	-0.00344398	0.127004	0.193935	0.0155327	-0.0849892	-0.0949627	0.201994	-0.207675	-0.222465	0.264411	-0.142561
KEGG_NOTCH_SIGNALING_PATHWAY	-0.0181182	0.166057	-0.0420256	0.0489989	-0.217991	-0.179352	0.319236	0.117373	0.0588403	-0.151347	-0.25445	-0.151614	0.0367503	0.0880589	-0.292882	-0.381129	0.240157	0.214559	0.13761	0.316951	-0.121075	0.200394	0.20584	-0.042666	0.0343914	-0.00884443	-0.131401	-0.206127	0.268818	-0.337989	-0.0193183	-0.256617	0.06575	-0.0035276	0.0159772	0.154033	-0.108649	-0.0413205	0.26689	0.23911	-0.149193	-0.0607969	-0.0096327	-0.194058	0.0459098	-0.0532397	0.253977	0.207807	-0.1836
KEGG_HEDGEHOG_SIGNALING_PATHWAY	-0.291309	-0.275299	0.424323	-0.0859355	0.077592	-0.225237	-0.237137	-0.182695	-0.206251	-0.0730467	-0.206976	-0.100829	0.248702	0.0435223	0.0935169	-0.057271	0.22108	-0.0413775	0.394661	0.143342	-0.0201538	0.0599101	-0.190348	-0.0101084	0.22558	0.0530002	0.0287744	-0.2454	0.0231972	-0.0405807	-0.191972	-0.0709856	0.0202535	0.161325	-0.0332787	0.201551	-0.0121112	-0.0806842	-0.0503748	-0.372936	-0.256782	0.34594	0.361146	-0.0937147	0.134461	-0.147818	-0.029854	-0.192807	0.0552862
KEGG_TGF_BETA_SIGNALING_PATHWAY	-0.0801149	-0.11748	-0.0935158	0.16483	0.264714	0.229626	0.208533	-0.407189	0.258709	0.337528	0.0126825	0.0103161	0.205798	-0.127171	-0.247886	0.299597	-0.303724	-0.265485	-0.12797	0.137618	-0.149955	0.0831584	-0.111205	-0.189152	0.0555608	0.180243	-0.2636	0.0494753	0.147783	0.156811	-0.0213968	-0.173119	0.245632	0.171075	-0.346262	-0.0772369	0.121922	0.0746675	0.104489	-0.0322619	-0.135716	-0.0692401	0.0483976	0.0592512	-0.026786	0.146764	0.15722	0.00581517	0.0726298
KEGG_AXON_GUIDANCE	-0.0230348	-0.0599613	0.306769	0.172013	0.133458	-0.285447	0.0797056	-0.223422	-0.0942914	-0.234188	0.165516	-0.0853055	0.156939	-0.0656836	-0.00818612	-0.223892	0.0540193	-0.00751285	0.206114	-0.0686414	0.0922775	0.134892	-0.12344	0.144201	0.176053	0.0706837	0.231907	-0.054882	0.108581	0.00470922	-0.157415	-0.0255057	-0.158055	-0.129801	-0.263399	0.0254427	0.0931928	-0.0393563	-0.241043	-0.128079	-0.080544	0.161417	0.100441	-0.0201608	-0.14716	0.0663174	0.0833605	0.0688717	-0.00681915
KEGG_VEGF_SIGNALING_PATHWAY	0.170809	0.0987545	0.319461	0.062495	-0.0160084	-0.332913	-0.0905291	0.0856822	-0.268926	-0.368347	-0.104689	-0.0277102	-0.0963991	-0.0339787	0.0391612	-0.201097	0.119018	0.394647	0.302241	-0.0178435	-0.104448	-0.00300022	0.165026	-0.00509735	0.0280601	-0.114595	0.121574	-0.0133	-0.0482001	-0.177414	0.0436898	-0.110095	-0.175249	0.118465	0.0152596	0.33064	-0.0329914	-0.187235	-0.196524	0.251773	0.207782	0.054951	0.125463	-0.190899	0.0193872	-0.131983	0.0553005	-0.0846733	0.0175272
KEGG_FOCAL_ADHESION	0.049184	-0.0343052	0.1357	0.340212	0.352749	-0.112487	0.0887561	-0.298753	0.0338262	-0.129231	-0.231787	-0.192041	0.16683	0.184098	-0.125432	0.0199048	0.0316701	-0.0565919	0.184746	0.135153	0.153531	0.083104	-0.239535	-0.0649888	0.179773	0.125357	-0.252798	-0.149454	0.135933	0.217571	0.165796	0.110031	0.0650277	0.101084	-0.380103	-0.116857	-0.0450993	0.0152408	0.0415305	0.031749	-0.0761364	-0.079224	-0.0395172	0.0189177	0.0899426	0.107706	0.150181	0.0829106	-0.0330901
KEGG_ECM_RECEPTOR_INTERACTION	-0.0483562	0.216149	0.221629	0.480285	0.462186	-0.222994	-0.0619162	-0.465302	0.090486	-0.253373	-0.309446	-0.201307	0.428185	0.307418	0.0318541	-0.00384527	0.187304	-0.415555	0.188007	0.24048	0.373924	0.084513	-0.364026	0.123733	0.0829709	0.292804	-0.214724	-0.0720685	-0.208121	0.381478	0.140858	0.316497	0.0966613	0.0390301	-0.351175	-0.309461	-0.208478	-0.0704546	-0.0632512	-0.00531226	-0.247818	-0.0307912	-0.0494786	0.250291	0.105507	0.0239416	0.216233	0.168275	-0.158851
KEGG_CELL_ADHESION_MOLECULES_CAMS	0.302468	0.28024	0.277967	0.0398525	0.250264	-0.416969	-0.185801	0.137167	-0.402939	-0.403775	0.0283239	-0.0616661	0.300234	0.0115862	-0.0544272	-0.444995	0.325311	0.0852712	0.209112	-0.157798	0.0864369	0.0223859	0.0514925	0.356761	0.0109628	-0.145762	0.34758	0.168884	-0.0491023	0.0946945	0.289305	0.0159143	-0.270139	-0.11153	0.155665	0.0203353	-0.306183	-0.289967	-0.279352	0.218251	0.202239	-0.0254669	0.022555	-0.122499	0.175351	0.0508903	0.164685	0.292967	0.0856978
KEGG_ADHERENS_JUNCTION	-0.0202059	0.0245659	-0.0591318	0.224871	0.31277	0.115654	0.194805	-0.362482	0.119411	0.0202268	0.102883	0.0554903	0.163705	0.0652465	-0.135108	0.125014	-0.264955	-0.106793	-0.0210765	0.147783	-0.147482	0.181783	0.096772	0.0883658	0.219658	-0.176988	-0.249778	0.0277503	0.429192	-0.0575007	0.130582	-0.182202	0.0823633	0.164502	-0.345606	-0.209614	0.0728212	0.0634594	0.273123	-0.103613	0.207249	-0.101878	-0.121602	0.173949	0.0373131	0.0291813	0.197339	0.0373899	-0.154974
KEGG_TIGHT_JUNCTION	-0.13156	-0.165281	0.206182	0.0922544	0.157005	0.0437577	0.207645	-0.214798	-0.0568875	0.0684312	0.153899	-0.0529832	0.0697803	0.0604461	0.00636986	0.117604	-0.129764	-0.109265	-0.0614569	0.220029	-0.076847	0.0442641	-0.237461	0.0493578	0.0638743	-0.158161	-0.0307727	0.0879296	0.120165	0.0935867	0.144722	-0.189145	0.124443	-0.0425459	-0.220132	-0.142768	0.046949	0.100999	0.149865	-0.222973	-0.201448	0.052893	0.246458	-0.236395	0.0471155	0.120592	0.25803	0.29909	-0.0952087
KEGG_GAP_JUNCTION	0.0623284	-0.201071	0.223464	0.105284	0.0892861	-0.137184	0.116124	-0.207063	-0.131072	-0.19173	0.209696	-0.0451179	-0.0621248	-0.0225729	-0.0432451	0.0120434	0.0011921	-0.0289463	0.128989	-0.0645867	0.0545628	0.0510958	-0.149375	-0.24515	0.249919	0.0454505	-0.0492143	0.024535	0.121999	0.0160406	0.282463	0.0244654	0.0830669	0.10562	-0.32224	0.107264	-0.165045	-0.124953	0.208894	-0.0320489	-0.0672173	0.116402	-0.0118213	-0.0636077	0.0508996	0.077905	0.0217501	-0.0425678	-0.00359238
KEGG_COMPLEMENT_AND_COAGULATION_CASCADES	0.214547	0.312813	0.379302	-0.0916228	0.327477	-0.347808	-0.0346027	-0.138723	-0.263743	-0.275321	-0.242309	0.227963	0.188155	-0.27219	0.195767	-0.307435	0.0657936	-0.110195	0.293258	-0.223913	0.386769	0.0988428	-0.300459	0.347301	-0.1118	0.0811572	0.317958	0.154126	-0.329112	0.190372	-0.117429	0.235907	-0.296586	-0.116322	0.238635	0.0616479	-0.0308872	-0.322596	-0.199128	0.00230546	-0.0171637	-0.239076	-0.336275	0.560709	-0.0754677	0.11858	0.11939	0.114289	-0.135176
KEGG_ANTIGEN_PROCESSING_AND_PRESENTATION	0.533181	0.434828	0.173385	-0.133708	0.371473	-0.392016	-0.123597	0.410349	-0.341967	-0.343801	-0.187449	-0.0398957	0.265582	-0.370241	0.0506824	-0.295858	0.183553	0.260694	-0.156454	-0.252207	0.195022	-0.36552	0.26413	0.324101	-0.373074	-0.369424	0.191637	0.0737835	-0.166321	0.272506	0.337014	0.364507	-0.349767	0.207028	0.351184	0.263487	-0.472279	-0.327496	-0.16357	0.418945	0.4864	-0.212224	-0.249378	-0.0595515	0.095344	0.261736	-0.142132	-0.187903	0.140284
KEGG_TOLL_LIKE_RECEPTOR_SIGNALING_PATHWAY	0.461508	0.405856	-0.017489	0.105164	0.223015	-0.445308	-0.414646	0.352866	-0.44759	-0.438111	-0.142786	-0.129786	-0.0165758	-0.350176	0.086701	-0.314835	0.0208813	0.478394	0.259629	-0.118373	0.130444	-0.225735	-0.0799936	0.343968	-0.140419	-0.151807	0.0824318	-0.0648004	-0.252571	-0.114011	-0.0932925	0.215373	-0.0244151	0.190144	0.319416	0.355065	-0.285509	-0.247905	-0.350551	0.355965	0.394938	-0.202497	-0.121409	0.151186	0.0588367	-0.020815	0.0427772	-0.0102557	0.085218
KEGG_NOD_LIKE_RECEPTOR_SIGNALING_PATHWAY	0.316971	0.453409	0.213031	0.011287	0.29321	-0.479815	-0.445925	0.375039	-0.524181	-0.462211	-0.254433	-0.0468453	-0.0731586	-0.421692	0.330896	-0.452243	-0.00432238	0.477127	0.225576	-0.343657	0.0711941	-0.420708	-0.026316	0.265827	-0.155233	-0.0296664	0.218935	0.0659299	-0.224123	-0.134759	-0.224509	0.258393	0.147458	0.360881	0.300614	0.410046	-0.335721	-0.27417	-0.262705	0.392905	0.452069	-0.138523	-0.206258	0.0142657	0.213002	0.262065	0.139577	0.110663	0.155371
KEGG_RIG_I_LIKE_RECEPTOR_SIGNALING_PATHWAY	0.223934	0.209944	-0.0830569	0.00395509	0.0423546	-0.299724	-0.0367904	0.294831	-0.397293	-0.343804	-0.316352	-0.141632	-0.116589	-0.0326221	0.0875846	-0.194205	-0.0381525	0.496075	0.190687	-0.180561	0.0369547	-0.219363	-0.274296	-0.00568003	-0.240376	-0.184067	-0.124904	0.00241052	-0.150953	-0.305544	-0.182338	0.0994413	0.205265	0.0289784	0.330704	0.303312	0.151278	0.152315	-0.203808	0.212209	0.351792	0.0191807	0.050949	-0.228589	-0.0076301	-0.134508	-0.108243	0.0489414	-0.00378292
KEGG_CYTOSOLIC_DNA_SENSING_PATHWAY	0.259556	0.236675	-0.0805272	0.0749408	0.28326	-0.38241	-0.105266	0.48541	-0.43752	-0.41846	-0.34847	0.148939	-0.105747	-0.243565	0.349346	-0.233416	0.146806	0.392811	-0.0437715	-0.0853175	0.0353672	-0.195	-0.107297	0.329257	-0.293815	-0.225784	0.0417911	0.107984	-0.103653	-0.217971	-0.0454402	0.00974748	0.234342	0.214716	0.16942	0.179956	-0.153518	0.0873313	-0.329113	0.315981	0.487951	-0.117171	-0.105628	-0.245133	-0.0773625	-0.34347	-0.165022	-0.0929216	-0.164169
KEGG_JAK_STAT_SIGNALING_PATHWAY	0.15919	0.236816	0.0615927	0.0390194	0.207549	-0.3182	-0.145878	0.12307	-0.286711	-0.266099	-0.297716	-0.134865	-0.00266273	-0.1542	-0.00904819	-0.144648	0.0789058	0.388515	0.189076	0.0556632	0.117812	-0.155489	0.0946256	0.0371286	-0.23778	-0.0262252	0.144852	-0.169129	-0.231342	-0.182395	-0.139504	0.040671	-0.0446072	0.216972	0.136698	0.325828	-0.119582	0.00555307	-0.329002	0.0987951	0.274437	-0.0046919	-0.0191725	-0.155495	-0.0174396	-0.023698	0.079135	0.122692	-0.0200344
KEGG_HEMATOPOIETIC_CELL_LINEAGE	0.278332	0.385461	0.414287	-0.161013	0.251867	-0.523951	-0.352958	0.372292	-0.480032	-0.557741	-0.321125	-0.113007	0.176829	-0.0463928	0.132525	-0.508246	0.358253	0.484945	0.364093	-0.282645	0.114729	-0.133951	0.287924	0.180446	-0.12642	0.05007	0.268105	-0.0971462	-0.418019	-0.0350091	-0.218845	0.336886	-0.329956	0.198293	0.274208	0.44638	-0.250839	-0.423202	-0.574422	0.319637	0.470403	0.17858	0.0499103	-0.319607	0.143278	-0.0337864	0.0462568	0.240618	0.165076
KEGG_NATURAL_KILLER_CELL_MEDIATED_CYTOTOXICITY	0.399443	0.32507	0.10995	-0.10844	0.176063	-0.432329	-0.32456	0.461265	-0.426678	-0.438106	-0.144583	-0.17008	0.16172	-0.214311	0.0251939	-0.30285	0.15139	0.508975	0.197915	-0.210915	-0.0346171	-0.245231	0.215415	0.133285	-0.179416	-0.0772281	0.115415	-0.0176581	-0.261349	0.0131422	0.175246	0.134866	-0.275006	0.193618	0.217443	0.482128	-0.299903	-0.306521	-0.458429	0.41999	0.381102	0.000506484	-0.039662	-0.17253	0.0184675	0.00667441	0.00490733	-0.0994537	-0.0333267
KEGG_T_CELL_RECEPTOR_SIGNALING_PATHWAY	0.322747	0.305622	0.0593864	-0.0785465	0.132959	-0.390919	-0.364506	0.388429	-0.361652	-0.319146	-0.204954	-0.178794	0.189613	-0.212956	-0.0944954	-0.258044	0.0109273	0.542019	0.212206	-0.0409593	0.115411	-0.292705	0.0640444	0.223881	-0.181542	-0.00527101	0.172572	-0.235239	-0.225531	-0.0927082	0.0974431	0.0405222	-0.111344	0.298279	0.216032	0.357794	-0.120829	-0.22993	-0.405218	0.301064	0.45883	-0.0378763	-0.0220401	-0.199018	0.13825	0.0352849	0.00535555	0.110379	0.0709308
KEGG_B_CELL_RECEPTOR_SIGNALING_PATHWAY	0.443853	0.409341	0.0994157	-0.043779	0.150559	-0.500619	-0.414149	0.435051	-0.39218	-0.428368	-0.111908	-0.141515	0.0371525	-0.339857	-0.0846215	-0.276859	0.00583108	0.521549	0.338935	-0.18692	-0.0644405	-0.338882	0.250355	0.261002	-0.106242	-0.013896	0.252078	-0.0951028	-0.118286	-0.267048	0.0773741	0.100993	-0.101758	0.176317	0.203983	0.360473	-0.217368	-0.203155	-0.43238	0.521362	0.484009	-0.163989	-0.159688	-0.215842	0.048552	-0.130682	0.102953	0.201375	-0.0183398
KEGG_FC_EPSILON_RI_SIGNALING_PATHWAY	0.315373	0.29631	0.189238	-0.172294	-0.237538	-0.361123	-0.254483	0.294321	-0.446554	-0.437158	0.1406	0.048973	-0.0637181	-0.169912	-0.00277406	-0.349233	0.0560017	0.477881	0.31143	-0.0407987	-0.0881201	-0.172873	0.363699	0.0285048	-0.0139939	-0.239876	0.142812	-0.0689523	-0.0368298	-0.226072	0.0628199	0.0160027	-0.31821	0.246079	0.219026	0.420308	-0.244833	-0.324089	-0.266412	0.265282	0.265257	0.185887	0.0447302	-0.136884	0.192806	0.0725666	0.111162	-0.00694501	-0.0066644
KEGG_FC_GAMMA_R_MEDIATED_PHAGOCYTOSIS	0.349157	0.165013	0.308227	0.00427302	-0.0365048	-0.429162	-0.241536	0.210115	-0.406841	-0.35438	-0.0105934	-0.000286186	-0.0110185	-0.181662	0.0136263	-0.269781	0.164122	0.386572	0.150501	-0.118757	-0.129478	-0.18843	0.257888	0.111787	0.0882006	-0.073871	0.0950252	-0.0920443	-0.1347	-0.0880251	0.070772	0.0099261	-0.184257	0.245505	0.126375	0.475567	-0.382832	-0.31193	-0.28499	0.34329	0.275203	0.00669737	-0.0755725	0.0766758	0.158637	0.0238512	0.103985	-0.0722081	0.167537
KEGG_LEUKOCYTE_TRANSENDOTHELIAL_MIGRATION	0.299222	0.277407	0.235123	-0.120208	0.186171	-0.315919	-0.0611857	0.0498206	-0.278557	-0.309645	-0.046688	-0.185392	0.0960233	-0.141668	0.147733	-0.357323	0.160632	0.296692	0.334825	-0.288313	-0.150728	0.0253584	0.170647	0.0387644	0.194634	0.00695655	0.177287	0.0458688	-0.061519	-0.0295877	0.22313	-0.0696772	-0.266207	0.0410097	-0.101102	0.149248	-0.0937162	-0.123886	-0.271602	0.27389	0.30731	-0.0933672	0.0449729	-0.097196	0.162293	0.120143	0.293421	0.167085	-0.013217
KEGG_INTESTINAL_IMMUNE_NETWORK_FOR_IGA_PRODUCTION	0.599288	0.473503	0.398182	-0.12456	0.268529	-0.629117	-0.480085	0.449061	-0.572635	-0.574542	-0.324149	-0.150948	0.310604	0.0301398	0.12827	-0.579331	0.389299	0.452819	0.269704	-0.0172813	0.366911	-0.249508	0.0127595	0.34007	-0.474069	0.039774	0.557085	0.0036226	-0.462063	0.293504	0.100176	0.285137	-0.356256	-0.167335	0.394074	0.266521	-0.380474	-0.450187	-0.582174	0.364071	0.457058	0.10675	0.0602863	-0.377094	0.00693718	-0.159176	-0.133683	-0.0398711	0.245473
KEGG_LONG_TERM_POTENTIATION	0.0139627	-0.0852033	0.0652544	-0.189425	-0.0227323	0.0250586	0.0223118	-0.088259	-0.0411106	0.0464944	0.174007	0.0737662	0.00313581	-0.151736	-0.169506	-0.136391	-0.210318	0.365661	0.0427924	-0.188687	-0.0838869	0.0376033	0.166413	-0.103365	0.274329	0.153841	-0.0645182	0.120958	0.126771	-0.0530994	0.165707	-0.149848	-0.139954	-0.0897925	-0.230461	0.0924425	0.0815119	-0.139581	-0.0485829	0.0760241	-0.0918287	0.193787	0.155882	-0.3707	0.0103424	0.034851	-0.0405852	-0.105206	-0.0977773
KEGG_NEUROTROPHIN_SIGNALING_PATHWAY	0.0929987	0.1168	0.0445833	0.117651	0.161365	-0.0886413	-0.0331145	0.0950306	-0.160738	-0.0707508	-0.0159664	-0.14511	-0.127594	-0.314582	-0.16956	0.00592291	-0.0981849	0.357006	0.0939366	0.0729418	-0.104809	-0.0704545	-0.0094771	0.0392459	0.123228	0.0228704	-0.0441442	-0.0447257	0.0511692	-0.161725	0.112527	-0.0581275	-0.035646	0.153933	-0.163941	0.17316	-0.0443574	-0.0502527	-0.0325727	0.160042	0.271802	-0.134775	-0.130613	-0.119578	0.0798458	0.0572049	0.123891	0.0961434	-0.121819
KEGG_LONG_TERM_DEPRESSION	-0.0463227	-0.209376	0.346383	-0.00803991	0.0481168	-0.0672229	0.0934755	-0.188955	-0.138848	-0.0937523	0.293689	0.0958455	-0.085492	-0.0895176	-0.0472388	-0.11754	-0.100581	0.229801	0.0603555	0.0494963	-0.0792929	-0.00680884	-0.0340964	0.084129	0.178074	-0.111076	-0.0341757	0.116251	0.104542	-0.0429286	0.36488	-0.246983	-0.0469257	-0.014345	-0.210213	0.195475	-0.0241077	-0.172763	0.136363	0.0438932	0.0634609	0.133398	0.00930312	-0.28205	0.159505	0.231366	0.296082	0.0628504	0.00751462
KEGG_OLFACTORY_TRANSDUCTION	0.0811297	0.0182904	-0.00703169	-0.259217	-0.241647	-0.16677	0.211262	0.0346797	-0.0546106	-0.175941	-0.0181415	0.03123	0.0387557	0.214942	-0.0046455	-0.132052	0.189863	0.159254	0.27234	0.105326	-0.124363	0.168514	-0.203547	-0.272587	0.133744	0.0495208	0.0271942	0.206065	-0.278314	0.0453826	-0.0838844	-0.168945	0.0469389	-0.236962	-0.087991	0.175349	0.0315205	0.228878	-0.393955	-0.509397	-0.278946	0.487928	0.484312	-0.161833	-0.0228662	-0.0251782	-0.0479833	0.114823	-0.223786
KEGG_REGULATION_OF_ACTIN_CYTOSKELETON	0.237192	-0.0269778	0.220315	0.0962072	0.112016	-0.102269	0.0568273	-0.115239	-0.130895	-0.0650963	-0.0949439	-0.174875	0.195227	0.0188984	-0.107273	0.0476012	0.0838006	0.0698235	0.128655	0.0264514	-0.0689752	-0.0494789	0.0197698	-0.173371	0.215559	0.107526	-0.0719242	-0.20584	0.0449676	0.171149	0.168904	-0.0308413	0.0728546	0.162004	-0.335969	0.0914962	-0.15718	-0.0536294	0.0246685	0.0215768	0.0404433	-0.00321183	-0.0139885	0.0728011	0.0476093	-0.0210657	0.152058	0.0574213	-0.0884108
KEGG_INSULIN_SIGNALING_PATHWAY	0.0884228	0.143361	0.0106374	-0.0110152	0.0994471	-0.0963585	0.0473811	0.0345067	-0.251401	-0.0824953	0.0157767	-0.0533863	-0.218482	-0.114986	-0.145855	0.113182	-0.165227	0.388017	0.134122	-0.0419476	-0.0563937	0.122403	0.0753396	-0.224248	-0.0642592	0.0157907	-0.134343	-0.0594006	0.082282	-0.0935822	0.0423001	-0.0167041	-0.00974367	0.22868	-0.159645	0.249195	-0.124214	0.014346	0.0619263	-0.0108758	0.175972	-0.204367	0.00174313	-0.071581	-0.032013	0.0358297	0.0157989	0.0416393	-0.0670985
KEGG_GNRH_SIGNALING_PATHWAY	-0.0267699	-0.0439454	0.224623	-0.177016	-0.204872	-0.165888	0.0108567	-0.0272173	-0.262628	-0.236041	-0.0504726	0.0917275	0.0353405	0.00386801	-0.0386471	-0.21999	0.101253	0.257684	0.238576	0.00701449	0.0582778	0.0285096	-0.00805468	-0.0915177	0.298957	-0.0199252	0.00176953	0.190258	0.206687	-0.217578	-0.0121386	-0.157275	-0.0610111	-0.0255035	-0.0764611	0.0689799	-0.0714636	-0.208466	-0.00197983	-0.0535082	-0.0629861	0.258513	0.155076	-0.07996	0.0730253	0.0381867	0.0947224	0.086989	-0.0625969
KEGG_PROGESTERONE_MEDIATED_OOCYTE_MATURATION	0.126701	0.0923926	-0.0489181	0.0347887	0.103523	-0.109667	-0.0343511	0.0453139	-0.0525197	-0.079779	0.0406385	-0.175584	0.0120395	-0.0225526	0.134807	-0.0112796	-0.0817467	0.103516	0.0119699	-0.0187815	-0.0558272	0.15897	0.382979	-0.302188	0.148176	-0.168854	-0.0861038	-0.157304	0.202002	-0.272758	0.0826822	0.0492059	0.0047495	0.0910333	0.00980974	0.00864555	0.0666952	-0.0863983	0.126226	0.0749462	0.320123	-0.202231	-0.165673	0.0972629	-0.022725	-0.160374	-0.104346	-0.284446	-0.104955
KEGG_MELANOGENESIS	-0.203597	-0.166562	0.19338	-0.0643685	0.00188981	0.0277135	0.163218	-0.2119	0.0252526	0.0995458	0.0492971	-0.0880613	0.12979	-0.0136392	-0.0462037	-0.15165	0.034882	-0.0417039	0.125942	-0.0400168	-0.0703084	0.0864149	0.0703967	-0.106806	0.183029	0.0784554	-0.0346615	-0.0884478	0.148576	0.0266195	0.121141	-0.0518194	-0.0551307	-0.10334	-0.20207	0.0418128	0.0238772	-0.12766	0.132631	-0.112664	-0.252018	0.197497	0.158998	-0.113724	-0.00665369	0.0495803	-0.0705754	-0.0270356	-0.0126469
KEGG_ADIPOCYTOKINE_SIGNALING_PATHWAY	-0.030075	0.141803	-0.0719328	0.00967427	-0.0981367	-0.233442	0.0458669	0.197871	-0.323521	-0.133624	-0.0416154	0.185552	-0.266755	-0.147725	-0.135505	0.107304	-0.128864	0.369996	0.327019	-0.0505027	-0.0661641	-0.133496	-0.0716899	0.0669946	-0.151805	0.114357	-0.232413	-0.0900294	-0.134729	-0.202078	-0.206063	0.161746	0.102487	0.196353	-0.132288	0.210009	0.236284	0.176564	-0.0382033	-0.0711561	0.197061	-0.00657915	0.0561162	-0.219317	0.0148783	0.0162489	-0.142169	0.015992	0.165045
KEGG_TYPE_II_DIABETES_MELLITUS	0.0370632	0.33641	0.185474	0.041383	0.165076	-0.168427	-0.165883	-0.0266286	-0.218429	-0.158339	0.271652	0.0323264	-0.232546	-0.238894	-0.281349	-0.0463503	-0.25906	0.421758	0.273904	-0.00968195	-0.00721462	-0.218523	0.0660555	-0.160927	-0.0789681	-0.113548	0.151456	0.118377	-0.101275	0.167385	0.062411	0.121075	-0.133704	0.260543	0.097607	0.369358	-0.011762	-0.323467	-0.161259	0.0239816	0.180503	0.168956	0.186147	-0.181067	-0.00131307	0.0810319	0.328688	0.126895	0.0590522
KEGG_TYPE_I_DIABETES_MELLITUS	0.550956	0.484967	0.474516	-0.155236	0.354624	-0.609602	-0.387433	0.411918	-0.525093	-0.525358	0.17714	0.174414	0.160042	-0.269304	-0.0515018	-0.494109	0.112607	0.322546	0.0661188	-0.328751	0.267626	-0.459253	0.203004	0.501101	-0.254392	-0.28777	0.472308	0.184837	-0.297849	0.307851	0.18309	0.393878	-0.218944	-0.069276	0.406222	0.304003	-0.445985	-0.519723	-0.436709	0.458773	0.536378	-0.280955	-0.209192	-0.299105	0.178777	0.0863241	0.00634716	-0.0660139	0.170347
KEGG_MATURITY_ONSET_DIABETES_OF_THE_YOUNG	0.0780775	-0.220439	0.449277	-0.216719	-0.11824	-0.126752	0.173839	-0.12327	-0.00153806	-0.189742	-0.110351	0.0852591	0.0727599	-0.0354803	-0.0207178	-0.288991	0.118922	0.125023	0.447669	0.0259752	-0.213901	0.210405	-0.139518	-0.149317	-0.08742	0.210926	0.217027	0.192372	-0.525543	0.278597	-0.163362	0.299069	0.206986	-0.255904	0.56979	-0.0378437	-0.439721	-0.24496	-0.383476	-0.351328	-0.365981	0.48546	0.480387	-0.125391	-0.0932661	0.0936689	0.10361	-0.0810895	0.197668
KEGG_ALDOSTERONE_REGULATED_SODIUM_REABSORPTION	0.104733	0.252468	0.352581	-0.358788	-0.0319738	-0.329915	-0.0583892	-0.0174314	-0.0946548	-0.278732	0.294456	0.306632	-0.188318	-0.392115	-0.203669	-0.23742	-0.115013	0.301658	0.236949	-0.216469	-0.0416994	-0.05377	-0.0913308	0.199725	-0.130978	-0.270052	0.394206	0.172171	-0.0173138	0.168663	0.206043	0.00940504	-0.218119	-0.0462782	0.109345	0.271086	-0.334517	-0.0848622	-0.234065	-0.21581	-0.0446953	0.219913	0.232052	-0.0902626	-0.0248704	-0.0748296	0.15621	-0.0937846	-0.163156
KEGG_VASOPRESSIN_REGULATED_WATER_REABSORPTION	-0.049421	-0.15428	0.142003	0.207142	-0.106668	0.00486127	0.271654	-0.0907731	0.074891	0.17262	0.210571	-0.104341	-0.027128	-0.240924	0.118409	0.0614199	-0.0674921	-0.144254	-0.267179	-0.0892923	-0.128843	0.240713	-0.041694	-0.257642	0.02742	0.051856	-0.359516	-0.181041	0.389417	0.0494874	0.328033	0.0322019	0.33414	0.25481	-0.32673	-0.211641	0.185179	-0.0868786	0.291054	-0.104989	-0.0946265	-0.0149646	0.0054778	-0.152711	-0.152144	-0.163457	-0.0216061	-0.10392	-0.310252
KEGG_ALZHEIMERS_DISEASE	0.393285	-0.0911547	-0.128272	-0.110738	-0.202652	0.0813273	0.256275	0.0863559	-0.140151	0.120302	0.197426	0.230007	0.00752743	-0.350756	0.342911	0.0224743	-0.0495579	-0.355634	-0.245314	-0.27821	-0.133632	-0.00665263	0.125743	0.185269	0.0279275	0.193101	-0.110623	0.125384	0.111755	-0.0758562	-0.181635	0.127496	0.0736608	-0.0856985	0.18463	-0.136935	-0.0449501	0.016716	0.24339	0.123127	0.0772815	-0.267217	-0.0576566	0.147755	-0.132998	-0.0916015	-0.0630486	-0.0943689	-0.0577798
KEGG_PARKINSONS_DISEASE	0.449167	-0.217762	-0.129394	-0.0958026	-0.268145	0.224087	0.436823	0.231837	-0.167634	0.279456	0.287777	0.223807	-0.0994605	-0.515564	0.498979	0.235729	0.0936961	-0.521664	-0.407574	-0.302242	-0.419337	0.0260573	0.190082	-0.00754321	-0.0293415	0.18939	-0.228326	-0.0540897	0.170074	-0.174582	-0.322543	0.273328	0.159611	-0.116713	0.312718	-0.164124	0.0636098	0.297055	0.458023	0.135384	0.166514	-0.439054	-0.084139	0.173048	-0.245597	-0.151944	-0.12793	-0.206798	0.0160582
KEGG_AMYOTROPHIC_LATERAL_SCLEROSIS_ALS	0.384042	0.116007	0.0850949	-0.0446577	-0.0569721	-0.339616	-0.320072	0.244668	-0.257219	-0.234772	0.164429	0.129549	-0.134683	-0.351194	0.261308	-0.270952	-0.0188433	0.130004	0.212978	-0.138195	0.0573169	-0.19175	-0.0492223	-0.00380433	-0.139175	0.302929	0.260722	0.143626	-0.27622	-0.0674375	0.229677	-0.0922162	-0.14715	-0.176485	0.179438	0.156279	0.299905	-0.0561169	-0.107941	0.0700835	0.110248	0.0149211	0.0872656	-0.021776	-0.248334	-0.116598	-0.196381	0.0453048	0.190011
KEGG_HUNTINGTONS_DISEASE	0.282951	-0.203704	-0.2023	-0.0199578	-0.116387	0.279737	0.348133	0.174607	0.00634686	0.215103	0.0117162	0.175283	-0.0292158	-0.379856	0.380903	0.181187	-0.0279147	-0.379987	-0.346504	-0.168745	-0.284323	-0.0415856	0.19009	-0.0534263	-0.0425287	0.0750202	-0.231226	-0.023487	0.12551	-0.0461329	-0.216843	0.102612	0.185636	0.0290264	0.105435	-0.200293	0.132742	0.256002	0.315296	0.0474655	0.0749366	-0.253213	-0.129566	0.178172	-0.119576	-0.00417218	-0.0186492	-0.185602	-0.0417932
KEGG_PRION_DISEASES	0.160062	0.243649	0.38146	-0.0840056	0.129272	-0.445259	-0.257069	-0.057061	-0.36621	-0.336446	0.316225	0.27502	-0.0568173	-0.26926	0.307373	-0.429375	0.0158574	0.230316	0.194149	-0.276734	0.256152	-0.0338844	0.0637852	0.272381	-0.140691	0.026498	0.29179	0.00177582	-0.0182364	0.0541491	0.32311	0.280661	0.0340149	-0.104098	0.0617122	0.17414	-0.392418	-0.333625	-0.174933	0.174892	0.268884	0.0267923	-0.154535	0.282839	0.173442	0.202499	0.287053	0.0104021	-0.0469557
KEGG_VIBRIO_CHOLERAE_INFECTION	0.432674	0.284306	0.0730315	0.0311138	-0.0494644	-0.320391	-0.346735	0.110145	-0.248722	-0.232087	-0.00473349	-0.175535	0.0349146	-0.361729	0.146129	-0.139009	0.312471	-0.0396387	0.045535	-0.34875	0.140073	-0.227214	-0.0151364	0.0747644	-0.19222	0.0456459	-0.12212	0.260813	-0.221544	0.312707	0.0486168	0.304928	0.0912948	0.146225	0.0235936	0.112786	-0.32377	-0.271061	-0.239301	0.106908	0.036057	0.0201571	0.125906	0.179311	0.0675951	0.0776333	0.240898	0.123003	-0.0303128
KEGG_EPITHELIAL_CELL_SIGNALING_IN_HELICOBACTER_PYLORI_INFECTION	0.448318	0.337695	0.208937	0.000168601	0.107366	-0.410125	-0.348787	0.300979	-0.452959	-0.296038	0.00318706	-0.225154	-0.0815468	-0.486533	0.149089	-0.230689	0.1208	0.303015	0.1574	-0.251925	0.0654353	-0.349868	-0.196696	0.304828	-0.106916	-0.12539	0.146009	0.188124	-0.24932	0.00308555	-0.181608	0.270803	0.0474733	0.213868	0.193905	0.359142	-0.225025	-0.264084	-0.131123	-0.0429647	0.296592	0.0607089	0.0367698	0.253566	0.143783	0.0916392	0.131549	0.210926	0.0160077
KEGG_LEISHMANIA_INFECTION	0.525355	0.451902	0.374921	-0.0367977	0.365892	-0.551724	-0.475212	0.287862	-0.572665	-0.567427	-0.0523504	-0.137056	0.22439	-0.322059	0.157729	-0.501671	0.18614	0.505481	0.232046	-0.218827	0.12978	-0.367843	0.0265488	0.473712	-0.225252	0.163029	0.359543	0.132412	-0.434242	0.148566	0.105197	0.419092	-0.0946819	0.122956	0.372203	0.414081	-0.515539	-0.487069	-0.509407	0.449694	0.498461	-0.075627	-0.0810645	0.0692877	0.0667304	0.0176132	-0.0730775	-0.142179	0.172857
KEGG_PATHWAYS_IN_CANCER	-0.0407087	0.0449423	0.0786958	0.176631	0.215958	-0.131686	-0.0235228	-0.0728138	-0.0677936	-0.0543415	-0.138537	-0.136387	0.0488928	-0.0681406	0.00493514	-0.0575219	0.00326699	0.0505373	0.113044	0.104698	0.0395324	-0.0939823	0.00696505	0.100412	0.0989842	0.0605812	0.0103092	-0.108238	-0.0216653	-0.0243086	0.0271726	-0.054456	0.0553417	0.148432	-0.10733	0.0939682	-0.0421008	-0.131208	0.0165684	0.0387905	0.0816782	-0.11394	-0.0505919	0.0491598	0.0757189	0.108906	0.0566586	-0.0824303	0.0352004
KEGG_COLORECTAL_CANCER	0.1683	0.17432	-0.122403	0.248301	0.247581	-0.0634233	-0.195044	-0.0445932	0.00343716	-0.000271864	0.176603	-0.295286	0.10277	-0.192287	-0.0718874	0.0492008	-0.27714	0.233696	-0.0205255	0.13296	-0.00749307	0.0665934	0.0254015	-0.00534598	0.0762048	-0.0703949	-0.0646197	-0.0738176	0.13529	-0.0516795	0.152885	-0.0465766	0.145409	0.15035	-0.161434	0.0311184	-0.0180159	-0.189376	0.118008	0.142628	0.380727	-0.379083	-0.263448	0.120298	0.128563	-0.0429847	0.142654	0.0390028	-0.078256
KEGG_RENAL_CELL_CARCINOMA	0.302456	0.131754	-0.134504	0.181685	0.16566	-0.178951	0.0784262	-0.0296155	-0.0796899	-0.0701217	0.126625	-0.267017	-0.16721	-0.233863	-0.0679625	-0.157824	-0.197132	0.350696	0.160323	0.0907738	-0.0350116	0.000852157	0.174677	-0.0351768	-0.0394817	-0.150969	-0.041904	-0.215169	0.215103	-0.260207	-0.00941348	0.11324	-0.0628124	0.263463	-0.215821	0.366366	-0.114343	-0.147365	-0.0269629	0.118429	0.160078	-0.208545	-0.111886	0.00557115	0.214468	0.184268	0.143108	0.170609	0.0267816
KEGG_PANCREATIC_CANCER	0.207332	0.102921	-0.00808608	0.215064	0.211929	-0.203059	-0.128147	0.173965	-0.185097	-0.259942	-0.0518812	-0.198596	-0.0268188	-0.122238	-0.0521796	-0.075472	-0.0636164	0.26583	0.178385	0.0422418	0.0451269	-0.106821	0.144766	-0.0149056	-0.0789202	-0.129065	-0.199344	0.0296433	0.125016	-0.125999	0.00771795	0.0242142	0.161767	0.333289	-0.224653	0.0991844	0.00821708	-0.191188	0.00414936	0.2777	0.328497	-0.30972	-0.252102	0.137248	0.104065	0.119726	-0.0125157	-0.198598	-0.00644931
KEGG_ENDOMETRIAL_CANCER	-0.0241403	-0.0357939	-0.0127354	0.0381601	0.0571218	0.054963	0.0384444	-0.070199	-0.0240008	-0.189666	0.0726244	-0.162839	-0.138918	0.0332543	-0.188454	0.178342	-0.163746	0.305138	0.071209	0.266055	-0.0923518	0.072956	0.252457	-0.176293	0.0525786	-0.177558	-0.142087	-0.210511	0.272618	-0.00618232	0.29789	-0.069879	0.132278	0.27617	-0.237958	0.0565179	-0.297096	-0.226348	0.0336773	0.0136533	0.194589	-0.133293	-0.0416803	0.0148675	0.0236532	-0.150682	0.120889	-0.0322936	0.0276364
KEGG_GLIOMA	-0.0600314	-0.104505	0.131648	-0.0313811	0.115018	-0.0624679	0.0323065	-0.032151	-0.212882	-0.180096	-0.0257061	-0.00602593	0.0967509	0.0087605	-0.0949934	0.0290421	0.0621191	0.212848	0.101693	0.157931	-0.0943623	-0.0522619	0.116257	-0.0809364	-0.11318	-0.0695899	-0.155109	-0.00412882	0.0104206	0.130222	0.371772	-0.0736853	0.0779699	0.338214	-0.300264	0.230057	-0.2613	-0.261519	-0.199063	0.320794	0.0867189	-0.041832	-0.0248545	0.11396	0.0832282	0.161232	0.126551	-0.192871	-0.053333
KEGG_PROSTATE_CANCER	-0.0908818	-0.113058	-0.0466294	0.177328	0.153851	-0.0138797	-0.00626243	0.005995	-0.0289234	-0.0926335	-0.243844	0.0909098	-0.0922009	-0.0128404	-0.164176	0.0365253	-0.118366	0.223225	0.0472088	0.110499	-0.0475078	-0.0876541	0.165455	-0.0841214	-0.180963	-0.0246997	-0.0766838	-0.161403	0.12343	0.0304667	0.223813	0.0201962	0.17809	0.279741	-0.228695	0.133226	-0.238983	-0.0713282	-0.0275832	0.0334994	0.21393	-0.106847	-0.0165508	-0.00625398	-0.0274494	0.109883	-0.00586541	-0.170356	0.0763853
KEGG_THYROID_CANCER	0.103615	0.334217	0.0669792	0.152827	0.098464	-0.129331	-0.0819282	-0.0900343	-0.189249	-0.185665	-0.223517	-0.225827	0.0283248	-0.0802879	0.131721	-0.237693	-0.0220776	0.25203	0.296437	-0.0750855	-0.10499	-0.111361	0.242163	0.199396	0.130572	0.21519	-0.0681267	0.0607392	0.0396984	0.199729	-0.00559225	0.0663543	-0.0983115	0.213068	-0.27835	-0.0495767	-0.138388	-0.306059	-0.123248	0.152438	0.355647	-0.261393	-0.208538	0.164245	0.29297	0.121831	0.0265588	-0.134664	-0.0147978
KEGG_BASAL_CELL_CARCINOMA	-0.453576	-0.303731	0.271586	-0.071631	-0.0219145	0.114963	0.061973	-0.184347	0.202256	0.254958	-0.295416	-0.0994779	0.144417	0.191935	-0.133187	0.0769778	0.0243802	-0.296721	0.317006	0.271277	-0.117631	0.155518	-0.111164	0.0274622	0.215921	0.13283	0.131843	-0.24112	0.100053	0.171729	0.0714639	-0.177069	-0.113481	-0.203481	-0.113562	-0.0394046	0.176712	-0.176663	0.220914	-0.347335	-0.298469	0.279191	0.371481	-0.111446	-0.0450752	-0.15077	0.0359196	-0.00627557	-0.00877526
KEGG_MELANOMA	0.116924	-0.051946	0.0279276	0.0420925	0.198828	-0.0633592	0.0479053	-0.151012	-0.155715	-0.069471	-0.11545	-0.0742342	0.103596	0.0601985	-0.0637551	0.107167	0.0432279	0.0182625	0.180978	0.26241	-0.0208822	-0.159754	-0.0822545	-0.0248225	-0.00341485	-0.110899	0.0597016	-0.0677449	-0.0559163	0.323906	0.348215	-0.209346	0.0259285	0.196202	-0.2471	0.0580555	-0.0599533	-0.0424641	-0.0142418	0.0357224	0.00802255	-0.0497939	0.114174	0.14013	0.0062946	-0.0109888	0.0894196	-0.280228	0.0854663
KEGG_BLADDER_CANCER	0.283657	0.141965	0.0388619	0.158064	0.313649	-0.0914897	-0.188534	0.204156	-0.298168	-0.352072	-0.257944	-0.0928589	-0.325825	-0.283514	0.202268	-0.216257	0.0588294	0.234861	0.0535382	-0.0606048	0.0646787	-0.164464	-0.051562	0.134207	-0.0731492	0.0858876	0.229562	0.0888804	-0.135552	0.109785	0.259237	-0.0230742	0.0431601	0.20118	-0.0347038	0.0571634	-0.226608	-0.308978	-0.327953	0.260367	0.420771	-0.204364	-0.139297	0.0630986	0.175178	0.192128	0.0143933	-0.108455	-0.121061
KEGG_CHRONIC_MYELOID_LEUKEMIA	0.121592	0.0978658	-0.0503724	0.237382	0.298953	-0.0585567	-0.0518923	0.157167	-0.153956	-0.0190917	-0.213525	-0.174675	-0.212394	-0.237342	-0.140974	0.0917798	-0.0205721	0.308342	-0.0373982	0.143897	-0.0386699	-0.217093	0.1056	-0.00650226	-0.174326	0.0756209	-0.132905	-0.131633	-0.0396763	-0.0663262	0.25562	-0.198681	0.222416	0.427757	-0.272409	0.222009	-0.147172	-0.0727341	0.0281336	0.349089	0.169471	-0.322799	-0.291037	0.17487	0.0326018	0.0820249	-0.0221808	-0.178888	0.0466797
KEGG_ACUTE_MYELOID_LEUKEMIA	0.0789714	0.21316	0.0859449	0.235483	0.218715	-0.270388	-0.20743	0.173929	-0.341391	-0.356242	-0.289971	-0.0398707	-0.238663	-0.1868	-0.0213503	-0.102132	0.0366254	0.479	0.184804	0.0473382	-0.224028	-0.179828	0.326973	0.140253	-0.194573	0.0361163	0.0201318	-0.0969928	0.0905974	-0.0934392	-0.00762297	-0.16538	0.054567	0.250192	0.0180517	0.322293	-0.251096	-0.0777623	-0.0795788	0.289654	0.303469	-0.249631	-0.102723	-0.169972	0.221716	-0.00595537	-0.00687822	-0.0367622	0.20815
KEGG_SMALL_CELL_LUNG_CANCER	-0.034485	0.136039	-0.0958088	0.352092	0.319464	-0.0645659	-0.132177	-0.148965	-0.121467	-0.068196	-0.276707	-0.261764	0.237922	0.0160709	0.00425108	0.0531582	0.00336656	0.0651063	0.0725738	0.289893	0.177238	-0.231905	0.00107186	0.0633715	0.0560395	0.152551	-0.1996	-0.196782	-0.178824	-0.0288447	0.0864856	0.0495774	0.348184	0.382103	-0.219794	-0.00992354	-0.171541	-0.0709334	-0.0195426	0.218537	0.208704	-0.31479	-0.283973	0.148391	-0.0554362	0.13576	-0.0805246	-0.217708	0.0931037
KEGG_NON_SMALL_CELL_LUNG_CANCER	0.122497	0.0107174	-0.0896031	-0.040481	-0.0972163	-0.123751	-0.0826954	0.273774	-0.26209	-0.329826	-0.0411945	-0.124047	-0.130492	-0.0758516	-0.0714749	-0.0110921	0.0893861	0.413022	0.132639	0.188965	-0.109455	-0.116966	0.3384	0.00511677	-0.0907574	-0.230804	0.0311644	-0.154679	-0.0323914	-0.030989	0.207451	-0.0670525	-0.0210803	0.399317	-0.00716778	0.298138	-0.267708	-0.354493	-0.211313	0.312371	0.302399	-0.226706	-0.0565672	0.0387296	0.19938	0.133326	-0.0268307	-0.230139	0.0932592
KEGG_ASTHMA	0.501761	0.468424	0.407784	-0.175636	-0.0494768	-0.576089	-0.377489	0.34862	-0.676024	-0.643594	-0.133974	-0.052586	0.258267	0.0320514	0.201822	-0.56166	0.416337	0.410041	0.313013	-0.219305	0.0374802	-0.137025	0.309114	0.485734	-0.502821	-0.307031	0.592317	0.0589637	-0.320936	0.204551	0.286274	0.403398	-0.398108	-0.397363	0.560044	0.0454814	-0.449781	-0.434022	-0.41734	0.396374	0.238279	0.208585	0.189947	-0.369925	-0.274672	0.0561071	0.0236035	0.0774021	0.147251
KEGG_AUTOIMMUNE_THYROID_DISEASE	0.521682	0.394191	0.286546	-0.211639	0.163352	-0.586655	-0.250498	0.476777	-0.519696	-0.465939	-0.188303	0.0620873	0.105688	-0.10178	-0.0234963	-0.435784	0.281809	0.489343	0.171121	-0.0102355	0.274036	-0.274003	0.102212	0.25392	-0.376327	-0.241489	0.302701	-0.0111241	-0.386317	0.36164	0.310236	0.319462	-0.454225	-0.0897211	0.480566	0.307202	-0.42166	-0.191476	-0.510243	0.36791	0.486634	-0.156265	-0.191948	-0.244079	0.222107	0.0238502	0.0253397	0.06108	0.0624523
KEGG_ALLOGRAFT_REJECTION	0.601975	0.557855	0.353425	-0.114568	0.306432	-0.651856	-0.357604	0.538588	-0.582011	-0.570852	-0.169687	-0.106277	0.289916	-0.220537	-0.0956739	-0.487222	0.233317	0.441445	-0.087155	-0.224931	0.439788	-0.311999	0.101025	0.45862	-0.400468	-0.368977	0.484298	0.0629575	-0.381584	0.415267	0.285641	0.424472	-0.474946	-0.0815192	0.620092	0.270924	-0.519961	-0.523062	-0.507877	0.595499	0.588571	-0.298461	-0.295267	-0.352322	0.198073	0.0690516	0.115014	0.10949	0.267364
KEGG_GRAFT_VERSUS_HOST_DISEASE	0.653176	0.56492	0.389641	-0.199573	0.437566	-0.66693	-0.373472	0.600334	-0.601794	-0.597855	-0.0523073	-0.0356924	0.316501	-0.259033	-0.147361	-0.526097	0.178245	0.452726	-0.0265208	-0.331687	0.405593	-0.457451	0.13155	0.58168	-0.435442	-0.421653	0.524823	0.116471	-0.359412	0.449502	0.318333	0.352194	-0.285411	-0.105898	0.56932	0.398223	-0.570475	-0.537871	-0.557972	0.597853	0.668122	-0.316879	-0.422196	-0.282583	0.191849	0.0550876	0.116559	0.0469621	0.327077
KEGG_VIRAL_MYOCARDITIS	0.432844	0.450232	0.193756	0.307314	0.36475	-0.345532	-0.220973	0.172685	-0.394968	-0.375244	-0.141881	-0.129142	0.196269	-0.293131	0.0585157	-0.236802	0.0469947	0.222217	-0.00803507	-0.0891698	0.272987	-0.248361	-0.0500023	0.295817	-0.271498	-0.122005	0.22085	0.129855	-0.107698	0.237015	0.318657	0.0932143	-0.238513	0.0907144	0.0990773	0.0897558	-0.287339	-0.31564	-0.231701	0.328098	0.44003	-0.220649	-0.0901804	-0.252216	0.0902241	-0.203246	-0.0558943	0.182271	0.0111868
[truncated: 48 more columns]
