# Supplementary material for: m6A regulator–mediated RNA methylation modification patterns and immune microenvironment infiltration characterization in patients with intracranial aneurysms
Source: Front Neurol. 2022 Aug 5;13:889141. doi: 10.3389/fneur.2022.889141 (PMC9389407; doi:10.3389/fneur.2022.889141)
Supplement: Supplementary file 10 [file Table_7.XLSX]

## Sheet: Sheet1
geneNames	GSM337102	GSM337103	GSM337104	GSM337105	GSM337106	GSM337107	GSM337108	GSM337109	GSM337110	GSM337111	GSM337112	GSM337113	GSM337114	GSM337115	GSM337116	GSM337117	GSM337118	GSM337119	GSM337120	GSM391277	GSM391278	GSM391279	GSM391280	GSM391281	GSM391282	GSM391283	GSM391284	GSM391285	GSM391286	GSM391287	GSM391288	GSM391289	GSM391290	GSM391291	GSM391292	GSM391293	GSM391294	GSM391295	GSM663769	GSM663770	GSM663771	GSM663772	GSM663773	GSM663774	GSM1306885	GSM1306886	GSM1306887	GSM1306888	GSM1306889
HLA-A	11.8421	11.9443	11.1435	10.9713	11.4808	10.4801	11.2773	12.6637	11.0336	10.9479	10.836	11.4991	11.1274	10.9072	11.0091	11.0799	11.7063	11.7311	10.9479	10.6499	11.6548	11.0834	11.6548	11.3159	11.0834	11.0433	11.5458	11.3764	11.5872	11.4594	11.8262	11.7371	10.2436	11.3159	11.2449	12.283	10.5535	10.6746	11.4488	11.8224	11.7404	10.4455	10.3246	11.3721	11.0391	11.161	11.2941	11.4722	11.6485
HLA-B	11.3295	11.1627	10.2202	10.5639	10.6838	9.43298	10.4732	11.9026	9.97262	9.66488	10.0182	10.7306	9.87049	9.40331	10.5058	10.0608	10.5605	11.0963	10.3235	9.86616	10.9395	10.1289	10.9098	10.6915	10.3811	9.70599	10.7862	10.5959	10.5744	10.2401	10.6353	11.1525	9.17809	10.6672	10.9098	11.5515	9.38162	9.67101	10.6593	11.1307	11.1897	9.53938	9.37172	10.3652	10.1389	10.1519	10.2463	11.0787	10.1876
HLA-C	11.01	10.9297	10.2058	10.0812	10.3564	9.09424	10.0431	11.6912	9.72565	9.65825	9.33834	10.4966	9.9859	9.22321	10.131	9.8311	10.4184	10.9642	10.2628	9.57955	10.7054	9.84576	10.7483	9.95112	10.068	9.81839	10.5661	10.3326	10.2941	10.2467	10.8686	10.7483	9.02788	10.2941	10.4757	11.1885	9.2838	9.21259	10.4349	10.8097	10.76	9.12301	8.97581	10.3222	10.5053	9.80669	9.97445	10.2245	10.073
HLA-DMA	10.279	10.0559	9.03362	8.28888	8.7529	6.50553	7.38072	9.944	6.67807	6.79261	8.80694	8.38775	8.68562	7.32311	8.58729	6.81291	8.88634	8.25545	7.31545	8.3694	8.39856	8.40494	8.87739	9.67035	7.49083	7.35742	10.0275	8.76319	8.46052	9.23394	8.83694	8.91745	6.88139	6.60187	9.92197	6.53409	6.95293	6.73644	7.87817	9.8253	9.32918	7.12316	6.57859	8.46674	8.41229	8.73792	7.88428	8.28461	8.95471
HLA-DMB	10.7806	10.0729	9.68673	8.38421	8.63608	7.44871	7.94283	10.2272	7.00869	7.43928	8.78145	8.99377	9.27982	8.25533	9.099	7.06729	9.66582	8.65957	8.56511	8.37008	9.11453	8.05933	8.9967	10.2267	7.95957	7.7761	10.2118	9.48657	8.12333	9.35698	9.48485	10.0113	8.28558	7.51817	10.2619	7.98184	7.56976	6.76501	7.64242	9.99025	9.48401	8.25365	8.08171	8.57673	9.18086	9.20785	8.03988	6.67491	8.51426
HLA-DOA	7.06304	6.48329	5.99158	5.67816	5.8543	5.55344	5.74429	6.35015	5.3311	5.33268	6.16291	5.2904	6.1145	5.86259	6.08165	5.40633	6.33079	5.50985	6.31759	5.65833	5.9754	5.87919	6.26687	6.54178	5.76877	5.60813	6.95876	6.2308	5.7319	6.00137	6.21122	6.3735	5.32817	5.73956	6.64292	5.56016	4.85432	5.08359	5.42589	5.97174	6.0063	6.47981	6.37756	5.55492	5.54835	5.58504	5.79767	6.00757	6.03304
HLA-DOB	6.07267	5.83505	6.63703	5.78099	5.91474	6.03669	5.95805	6.44591	5.73939	5.69156	5.3184	6.76486	6.14486	6.41277	5.69191	5.56456	6.98128	6.88274	6.13788	5.89303	5.6905	5.64881	6.68588	6.44891	5.84797	5.67522	6.83464	6.05301	6.18901	5.95507	6.10202	5.79735	5.27455	5.47506	7.92455	6.18856	6.60044	5.64828	5.49094	6.54901	6.7452	6.48872	6.30167	5.40326	5.64597	5.20016	5.60188	5.60077	7.01593
HLA-DPA1	10.869	10.7035	10.5702	9.47153	9.84243	6.98649	8.63655	10.317	7.16627	7.87753	9.99942	8.98124	10.3383	8.96324	9.14035	7.78996	9.86702	9.84993	8.10525	9.9286	9.98905	9.98905	8.66512	10.3944	7.58304	8.49763	10.1737	9.65774	9.57253	10.7791	10.3944	9.81646	8.61538	8.08106	10.1294	7.45399	7.32234	7.6725	8.71541	10.344	10.3482	7.78183	7.57683	9.69569	9.50559	8.50716	8.25978	8.34765	8.83094
HLA-DPB1	9.97427	9.74491	8.85592	8.20497	8.55151	6.84781	7.60853	9.02907	7.04034	6.85774	8.581	7.62158	8.71857	8.11669	8.12244	7.39589	8.49498	8.69926	6.82032	8.36306	8.6916	8.30789	8.35823	9.15064	6.61127	7.634	9.41668	8.86963	7.47811	9.40568	9.08923	8.59586	7.57886	7.37428	8.95582	7.00649	6.7757	7.28249	7.5454	9.00996	9.16207	6.97135	7.70201	8.28074	7.83946	9.10137	7.27722	7.26729	8.63046
HLA-DPB2	5.35691	5.16338	5.52139	5.43061	5.28915	4.87691	4.83914	5.09648	4.93434	4.81301	5.41615	4.95288	5.60288	5.73385	5.20992	4.93577	5.03207	6.09133	5.66556	5.74351	5.29464	5.15302	5.2095	5.75018	4.84818	4.72871	6.6353	6.50664	5.16636	4.89766	5.50556	4.48172	4.83397	5.11195	4.63021	5.42531	5.13346	5.10326	4.84664	5.37876	5.56239	5.15546	5.17476	5.39512	5.24942	4.85299	5.43515	5.63159	5.47305
HLA-DQA1	10.8493	5.89784	9.03911	5.52857	8.70735	5.16446	5.51959	6.76611	5.42646	5.33842	5.23253	5.46778	10.0957	6.24515	5.38573	5.55071	7.04887	9.11373	5.84857	7.38044	8.21838	5.72567	7.50355	9.72643	3.19443	6.30865	7.78797	6.70418	5.79875	10.0708	9.7102	7.49929	6.66861	5.69165	6.85974	5.2459	3.62694	4.60995	5.03988	5.83546	9.22383	6.72719	6.56191	6.78298	6.65642	6.04593	6.0339	6.55528	6.83359
HLA-DQB1	8.99272	9.59154	6.64583	7.9227	8.28514	5.91858	6.02469	6.31148	5.88544	5.82512	7.54683	6.10519	8.27845	5.8721	6.78167	6.1658	7.65785	6.34158	6.11796	6.285	7.55281	6.91864	6.63028	7.49105	5.04673	6.85925	9.4214	7.88921	6.94595	7.55873	8.15745	8.59816	6.15291	5.97557	6.73348	6.9096	4.82885	6.02124	6.71169	8.99373	6.21211	6.60943	6.49596	6.39791	8.78211	9.79068	8.56459	6.87784	6.76448
HLA-DQB2	5.64459	6.46111	6.06551	5.54622	6.76743	5.38671	6.19741	5.92118	5.74561	5.4216	5.15114	6.70404	5.98025	5.96422	6.15016	5.80776	5.78974	5.60805	7.83918	6.13884	6.24658	6.28744	4.36305	7.00261	4.16772	5.58502	8.38107	6.89762	5.61406	7.30938	7.14698	6.66565	5.78016	5.09558	6.24358	6.04917	4.34776	5.05419	5.14552	6.05486	5.85278	6.93556	6.42804	5.6962	5.5674	5.62203	5.62638	5.72356	5.71614
HLA-DRA	11.6364	11.0802	10.876	9.15749	10.0994	7.14264	8.50642	9.63002	7.16994	7.91303	9.99651	8.62629	9.95401	8.63217	9.29678	8.21638	9.09713	9.56714	7.75388	8.92967	10.3334	9.43568	9.74134	10.6947	7.81795	8.59688	10.905	10.1861	8.78395	10.5076	9.45819	10.144	7.68728	8.54668	10.2062	8.56699	7.05647	6.74276	9.06999	10.7008	10.7008	7.66356	7.40338	9.34475	8.78205	9.05309	9.32034	10.8079	9.6671
HLA-E	10.2508	10.6055	9.99818	9.80182	10.0017	9.15267	10.2023	10.9018	9.24012	9.31238	9.97947	9.9157	9.73014	9.14865	9.77727	9.60174	9.96967	10.7643	10.0714	9.36569	10.2916	9.85382	10.2916	9.90677	10.1107	9.40673	10.0184	9.83446	9.98255	9.79878	10.2234	10.5892	8.84968	10.0751	10.2234	10.6366	9.44002	9.21937	9.90381	10.55	10.4429	9.20952	9.17417	9.78188	10.8621	10.0335	9.94943	9.96488	9.81678
HLA-F	9.47103	9.66143	8.73579	8.92239	8.97948	8.48291	9.39015	10.4031	8.96648	8.75605	8.51743	9.46564	8.92999	8.80208	8.89721	8.82949	9.41612	9.92796	9.28499	8.5004	9.07415	8.72119	9.52008	9.23693	8.9319	8.72119	9.46677	8.78506	9.40386	8.80283	9.13888	9.46783	8.63249	9.75659	9.77812	10.3601	8.41779	8.94479	8.97647	9.78898	9.82337	8.56732	8.5291	8.91305	9.7062	8.716	9.10048	9.49818	9.21827
HLA-G	9.85619	9.50336	9.22237	8.66737	9.13859	8.54102	9.40357	10.3297	8.69852	8.88156	8.63507	9.38771	8.55726	8.68222	9.29271	8.99579	9.10855	9.62586	8.96671	8.82443	9.5246	9.06793	9.18604	9.42815	9.08142	8.7746	9.35391	9.08142	9.44427	9.28264	9.5742	9.72853	8.29074	9.31934	9.4774	9.88578	8.59483	7.96383	8.76164	9.55137	9.66839	9.64567	9.1102	8.38197	9.20072	8.79608	8.90383	8.78854	10.0545
HLA-J	9.22007	9.07743	8.7535	8.36684	8.57372	8.06786	8.85905	9.91289	8.40897	8.4055	8.14671	8.86987	8.14281	8.35549	8.72338	8.69676	8.67833	9.25695	9.33781	8.40702	9.21151	8.7205	9.02505	8.95649	8.52918	8.25517	8.7205	8.81384	9.13935	9.04834	9.28668	9.32269	8.04518	8.8846	8.90932	9.38148	8.11687	7.57995	8.2535	8.84468	9.16556	9.44025	8.86883	8.01832	9.39999	8.85938	8.91162	6.84202	8.70078
[truncated: 48 more columns]
