# Supplementary material for: m6A regulator–mediated RNA methylation modification patterns and immune microenvironment infiltration characterization in patients with intracranial aneurysms
Source: Front Neurol. 2022 Aug 5;13:889141. doi: 10.3389/fneur.2022.889141 (PMC9389407; doi:10.3389/fneur.2022.889141)
Supplement: Supplementary file 11 [file Table_8.XLSX]

## Sheet: Sheet1
id		riskScore	risk
GSM391279	0	0.139444	low
GSM391280	0	0.047661	low
GSM391282	0	0.0644119	low
GSM391286	0	0.00921543	low
GSM391295	0	0.303059	low
GSM663769	0	0.0815024	low
GSM663770	0	0.704554	low
GSM663771	0	0.149498	low
GSM1306898	0	0.383625	low
GSM1306899	0	0.236015	low
GSM1306900	0	0.538397	low
GSM1306901	0	0.124591	low
GSM1306902	0	0.66501	low
GSM1306903	0	0.537812	low
GSM1306904	0	0.00892715	low
GSM1306905	0	0.0476998	low
GSM1306906	0	0.0265094	low
GSM1306907	0	0.0177303	low
GSM1955147	0	0.947533	high
GSM1955149	0	0.110923	low
GSM1955151	0	0.0673249	low
GSM1955154	0	0.466378	low
GSM1955156	0	0.0253592	low
GSM1955158	0	0.456406	low
GSM1955160	0	0.177941	low
GSM1955162	0	0.00876807	low
GSM1955164	0	0.0733935	low
GSM1955166	0	0.273741	low
GSM1955168	0	0.051445	low
GSM1955170	0	0.204001	low
GSM1955172	0	0.000369537	low
GSM1955174	0	0.067024	low
GSM1955176	0	0.459172	low
GSM337102	1	0.844361	low
GSM337103	1	0.895263	low
GSM337104	1	0.999794	high
GSM337105	1	0.768351	low
GSM337106	1	0.917195	high
GSM337107	1	0.696172	low
GSM337108	1	0.597334	low
GSM337109	1	0.793996	low
GSM337110	1	0.686684	low
GSM337111	1	0.414287	low
GSM337112	1	0.770278	low
GSM337113	1	0.450826	low
GSM337114	1	0.994549	high
GSM337115	1	0.999983	high
GSM337116	1	0.736801	low
GSM337117	1	0.992563	high
GSM337118	1	0.852166	low
GSM337119	1	0.0653171	low
GSM337120	1	0.952581	high
GSM391277	1	0.990317	high
GSM391278	1	0.402667	low
GSM391281	1	0.979948	high
GSM391283	1	0.999885	high
GSM391284	1	0.928224	high
GSM391285	1	0.978969	high
GSM391287	1	0.998296	high
GSM391288	1	0.951336	high
GSM391289	1	0.999857	high
GSM391290	1	0.945038	high
GSM391291	1	0.964713	high
GSM391292	1	0.995976	high
GSM391293	1	0.998919	high
GSM391294	1	0.0372309	low
GSM663772	1	0.981494	high
GSM663773	1	0.996596	high
GSM663774	1	0.999467	high
GSM1306885	1	0.999796	high
GSM1306886	1	0.999453	high
GSM1306887	1	0.99942	high
GSM1306888	1	0.999898	high
GSM1306889	1	0.925563	high
GSM1306890	1	0.995478	high
GSM1306891	1	0.996321	high
GSM1306892	1	0.998024	high
GSM1306893	1	0.605935	low
GSM1306894	1	0.938138	high
GSM1306895	1	0.984215	high
GSM1306896	1	0.910328	high
GSM1306897	1	0.987342	high
GSM1955148	1	0.999576	high
GSM1955150	1	0.999739	high
GSM1955152	1	0.999988	high
GSM1955153	1	0.993376	high
GSM1955155	1	0.806309	low
GSM1955157	1	0.948809	high
GSM1955159	1	0.999707	high
GSM1955161	1	0.999664	high
GSM1955163	1	0.999977	high
GSM1955165	1	0.998974	high
GSM1955167	1	0.9692	high
GSM1955169	1	0.987357	high
GSM1955171	1	0.993917	high
GSM1955173	1	0.913468	high
GSM1955175	1	0.997156	high
