# Supplementary material for: m6A regulator–mediated RNA methylation modification patterns and immune microenvironment infiltration characterization in patients with intracranial aneurysms
Source: Front Neurol. 2022 Aug 5;13:889141. doi: 10.3389/fneur.2022.889141 (PMC9389407; doi:10.3389/fneur.2022.889141)
Supplement: Supplementary file 12 [file Table_9.XLSX]

## Sheet: Sheet1
id		riskScore	risk
CO1	0	0.353893	low
CO2	0	0.520171	low
CO3	0	0.20433	low
CO4	0	0.278063	low
CO5	0	0.601288	low
CO6	0	0.840383	low
CO7	0	0.330464	low
CO8	0	0.0802345	low
CO9	0	0.248335	low
CO10	0	0.0297579	low
CO11	0	0.107378	low
CO12	0	0.990406	high
CO13	0	0.631368	low
CO14	0	0.321172	low
CO15	0	0.0145924	low
CO16	0	0.873523	high
IA1	1	0.696399	low
IA2	1	0.445603	low
IA3	1	0.932572	high
IA4	1	0.772316	low
IA5	1	0.993752	high
IA6	1	0.913978	high
IA7	1	0.741096	low
IA8	1	0.992844	high
IA9	1	0.762085	low
IA10	1	0.830303	low
IA11	1	0.855253	low
IA12	1	0.980159	high
IA13	1	0.945996	high
IA14	1	0.99914	high
IA15	1	0.775222	low
IA16	1	0.928795	high
IA17	1	0.875862	high
IA18	1	0.889278	high
IA19	1	0.924283	high
IA20	1	0.936307	high
IA21	1	0.992996	high
IA22	1	0.927391	high
IA23	1	0.863775	high
IA24	1	0.997437	high
IA25	1	0.310043	low
IA26	1	0.789838	low
IA27	1	0.859953	high
IA28	1	0.918537	high
IA29	1	0.879743	high
IA30	1	0.993744	high
IA31	1	0.443765	low
IA32	1	0.77663	low
IA33	1	0.816276	low
IA34	1	0.949423	high
IA35	1	0.996104	high
IA36	1	0.999994	high
IA37	1	0.875565	high
IA38	1	0.801148	low
IA39	1	0.966645	high
IA40	1	0.932986	high
IA41	1	0.986454	high
IA42	1	0.536916	low
IA43	1	0.9998	high
IA44	1	0.768236	low
