# Supplementary material for: m6A regulator–mediated RNA methylation modification patterns and immune microenvironment infiltration characterization in patients with intracranial aneurysms
Source: Front Neurol. 2022 Aug 5;13:889141. doi: 10.3389/fneur.2022.889141 (PMC9389407; doi:10.3389/fneur.2022.889141)
Supplement: Supplementary file 13 [file Table_10.XLSX]

## Sheet: Sheet1
ID	MetaStatus	RBM15	YTHDF3	LRPPRC	IGFBP1	IGFBP2	ELAVL1	IGF2BP1	ALKBH5
CO1	0	124	740	972	47	3891	730	0	797
CO2	0	43	310	491	11	1157	329	1	455
CO3	0	65	306	729	0	2360	404	0	562
CO4	0	27	280	482	1	1496	268	0	375
CO5	0	80	460	548	42	1793	436	7	429
CO6	0	40	335	249	71	1263	216	11	319
CO7	0	42	386	687	0	1291	439	0	646
CO8	0	27	269	674	1	342	266	1	447
CO9	0	27	294	669	0	694	402	2	610
CO10	0	75	495	1029	0	1730	547	1	651
CO11	0	44	413	746	1	1189	410	0	530
CO12	0	95	687	653	9	10035	547	306	853
CO13	0	49	498	585	0	5700	439	179	443
CO14	0	55	677	772	32	2757	573	0	731
CO15	0	65	700	1286	1	2221	713	1	983
CO16	0	116	627	686	276	2402	425	14	782
IA1	1	91	506	591	16	626	397	17	479
IA2	1	50	247	545	0	1194	352	0	469
IA3	1	40	238	248	6	2754	242	127	293
IA4	1	95	617	724	324	3248	582	126	628
IA5	1	77	640	697	12	5570	491	434	758
IA6	1	31	211	320	1	4753	271	201	332
IA7	1	37	315	388	3	7401	313	113	425
IA8	1	120	583	376	269	3560	346	11	746
IA9	1	37	433	349	64	4513	289	71	386
IA10	1	36	204	253	2	2355	179	74	256
IA11	1	85	713	534	26	3501	463	24	590
IA12	1	35	327	317	6	5671	318	237	491
IA13	1	30	199	285	3	8529	342	207	419
IA14	1	69	398	426	1	4976	403	495	541
IA15	1	119	788	1015	34	10065	738	217	957
IA16	1	86	595	337	5	127	242	0	383
IA17	1	98	738	504	534	5279	478	37	608
IA18	1	53	171	223	99	995	149	7	310
IA19	1	76	441	532	1	4311	363	168	542
IA20	1	91	666	641	28	5411	492	152	713
IA21	1	165	559	606	211	1184	567	3	842
IA22	1	38	436	546	2	8358	446	256	663
IA23	1	42	357	229	64	1165	231	11	297
IA24	1	131	817	865	10	9762	750	436	986
IA25	1	51	377	657	11	2683	485	0	569
IA26	1	42	326	657	2	1919	573	0	883
IA27	1	36	427	361	4	3595	308	70	473
IA28	1	100	882	684	16	4123	474	199	597
IA29	1	127	809	904	55	7261	537	180	895
IA30	1	69	503	546	9	4184	485	416	534
IA31	1	33	293	647	2	1661	390	42	642
IA32	1	94	685	751	68	892	522	30	757
IA33	1	63	494	566	7	3164	364	72	631
IA34	1	30	456	388	0	4007	416	130	593
IA35	1	79	587	446	75	5827	507	261	696
IA36	1	176	963	680	54	3299	478	433	1314
IA37	1	121	1069	1150	146	10066	748	372	1036
IA38	1	68	814	604	209	1504	481	34	675
IA39	1	99	869	516	730	7027	451	71	858
IA40	1	122	753	518	87	6345	467	2	655
IA41	1	98	901	803	1	4338	586	255	968
IA42	1	73	639	709	38	4328	434	90	613
IA43	1	123	606	63	0	26	142	0	684
IA44	1	204	829	961	117	4106	502	10	777
