# Supplementary material for: m6A regulator–mediated RNA methylation modification patterns and immune microenvironment infiltration characterization in patients with intracranial aneurysms
Source: Front Neurol. 2022 Aug 5;13:889141. doi: 10.3389/fneur.2022.889141 (PMC9389407; doi:10.3389/fneur.2022.889141)
Supplement: Supplementary file 14 [file Table_11.XLSX]

## Sheet: GSE13353
geneNames	GSM337102	GSM337103	GSM337104	GSM337105	GSM337106	GSM337107	GSM337108	GSM337109	GSM337110	GSM337111	GSM337112	GSM337113	GSM337114	GSM337115	GSM337116	GSM337117	GSM337118	GSM337119	GSM337120
A1BG	7.711	7.49	7.056	6.26	7.106	7.192	7.632	7.685	7.656	7.203	6.114	6.643	6.753	9.11	7.93	7.169	7.677	7.528	8.496
A1BG-AS1	6.257	7.543	6.788	8.41	6.858	7.47	7.508	9.176	8.084	6.851	5.834	7.802	6.499	8.144	8.397	7.033	7.546	7.974	12.47
A1CF	11.7885	9.629	11.8305	8.832	8.4095	9.2405	10.025	12.9185	9.117	8.42	7.698	12.5725	12.5025	10.5795	11.372	7.3575	15.0275	13.9725	19.7805
A2M	441.861	337.581	132.755	384.231	421.558	579.111	854.55	43.0935	695.265	689.268	281.485	340.539	322.43	138.985	116.974	979.254	70.39	64.983	71.1975
A2M-AS1	14.51	19	8.583	13.36	13.78	25.83	22.32	34.31	40.46	23.43	13.05	17.54	29.15	22.37	10.94	13.58	12.84	11.7	9.772
A2ML1	7.2835	6.7415	8.086	6.3235	6.9305	6.3365	7.355	7.533	6.8595	7.0535	6.892	8.9165	7.443	8.8155	6.7705	7.0705	7.89	6.4755	9.2495
A2MP1	8.212	11.77	13.73	6.49	6.347	6.709	8.635	7.133	7.165	7.302	9.114	9.337	10.99	16.68	8.909	6.769	8.497	8.865	68.45
A4GALT	19.04	19.19	25.51	23.81	23.87	18.49	33.11	27	21.86	16.15	14.42	38.26	26.78	23.19	20.79	18.58	34.75	28.55	35.42
A4GNT	8.876	7.033	7.738	6.627	6.387	8.134	6.557	7.501	6.54	7.849	7.416	9.87	7.323	8.112	7.848	8.642	8.275	8.848	11.72
AA06	9.192	9.565	14.05	8.715	6.771	8.646	11.4	10.31	8.43	8.288	7.576	8.634	8.159	7.749	9.563	8.892	12.58	8.26	11.87
AAAS	45.77	46.02	59.38	48.87	40.4	48.05	59.74	64.64	49.47	50.55	46.41	87.1	50.16	63.67	62.32	48.29	76.1	57.78	55.92
AACS	68.79	49.9	75.79	82.48	95.46	51.67	59.64	43.77	60.16	52.82	64.4	60.3	39.54	46.89	70.54	85.77	58.32	48.12	40.94
AACSP1	5.779	5.041	6.052	4.398	5.009	4.782	5.625	5.797	5.359	4.808	5.086	5.005	4.875	5.135	5.029	5.171	5.699	5.46	5.98
AADAC	7.429	7.331	13.06	8.585	7.962	6.274	7.627	8.779	6.013	6.173	7.382	7.702	8.795	8.283	14.46	8.123	9.361	9.222	7.557
AADACL2	5.681	4.554	5.374	4.416	5.015	6.012	5.703	5.335	5.206	6.33	4.658	5.358	5.126	6.459	5.62	4.827	5.647	5.038	5.277
AADACP1	5.17	5.578	6.989	4.563	5.79	5.272	5.289	5.482	5.72	5.155	4.988	6.532	6.179	5.313	6.866	5.429	5.991	7.085	5.766
AADAT	19.51	22.35	22.81	30.35	17.37	28.84	27.3	21.41	32.3	41.08	42.62	32.56	23.46	47.62	24.66	28.17	35.94	15.54	33.37
AAED1	284.9	278	92.15	159.7	169.3	126.4	144.6	137.6	155.5	150.3	75.46	92.15	81.1	85.01	153.3	122	139.3	83.76	55.66
AAGAB	32.948	34	34.402	38.9167	37.7587	28.1557	28.4493	37.8627	19.5167	26.2043	34.9297	30.919	27.0813	34.9857	43.78	39.15	45.4383	31.9127	27.7567
AAK1	75.4377	103.532	85.973	86.121	77.2607	65.3527	60.8307	227.962	61.4151	56.8653	72.1643	62.168	67.3467	98.6551	129.966	68.1366	87.3957	92.8233	70.3656
AAMDC	55.913	54.6627	40.75	87.7327	64.968	134.351	132.154	32.815	101.121	115.596	52.3213	62.2523	99.032	67.989	65.1547	93.4403	60.1857	20.274	44.626
AAMP	106.1	81.45	60.42	125.8	131.4	135.1	107.2	106.9	115.1	113.6	113.5	92.58	70.45	79.45	84.33	156	93.21	88.64	77.81
AANAT	7.51	6.485	7.436	6.717	5.823	6.853	7.436	10.61	6.476	6.41	6.339	8.217	6.366	5.59	7.518	6.483	8.045	6.69	6.39
AAR2	59.86	56.6	66.06	70.89	89.38	72.56	73.72	53.94	84.5	98.51	53.9	59.69	39.44	55.32	56.83	121.6	50.7	63.11	40.49
AARS	196	139.2	91.73	263.6	230.8	222.9	217.2	123.7	201.2	242.7	383.1	156	122.8	154.3	166	294	95.33	76.02	90.27
AARS2	44.475	51.255	58.185	43.555	42.585	42.985	44.485	76.395	44.54	36.895	54.335	56.34	41.125	61.765	60.04	44.055	67.405	45.485	49.085
AASDH	45.425	58.76	39.51	35.05	34.595	87.64	60.98	66.34	86.19	76.49	99.09	82.42	65.735	63.3	53.48	59.305	34.885	46.635	33.03
AASDHPPT	131.085	99.13	72.8643	128.462	155.907	155.421	105.91	59.5257	136.088	157.315	198.097	70.2423	101.23	69.6423	95.2513	130.755	40.9847	93.556	39.351
AASS	11.1245	18.495	16.44	19.255	20.235	30.935	16.63	7.0835	40.68	20.21	32.185	33.81	16.865	22.94	13.265	45.265	9.993	10.6395	10.285
AATF	83.69	88.68	71.01	94.77	126.2	93.42	112.4	89.84	90.91	122.8	81.28	90.39	63.13	55.46	99.53	111.6	66.44	73.9	65.1
AATK	101.8	116.8	219.5	85.19	100.7	64.92	108.1	188.1	79.62	74.9	123.7	145.2	88.05	93.83	139.4	79.93	159.8	168.9	259.1
AB488780	26.44	23.74	24.99	20.6	19.31	29.03	29.4	20.03	40.12	57.31	36.54	43.61	20.07	31.04	24.93	27.34	21.93	18.99	39.15
ABAT	41.36	51.4467	161.503	42.84	38.92	63.9267	42.4233	36.2067	35.4033	55.63	801.237	44.8267	32.78	20.35	27.3133	67.0433	29.2633	47.2667	32.3467
ABCA1	418.017	433.212	122.656	86.245	169.827	42.0465	24.679	178.768	43.672	27.409	104.25	111.981	69.9935	37.4475	130.08	45.3257	101.769	71.8678	122.403
ABCA11P	15.53	11.38	12.44	13.56	11.95	15.73	13.56	11.65	15.88	17.38	14.21	19.4	14.33	19.33	11.86	16.79	13.18	10.92	8.837
ABCA12	6.26	4.923	5.563	5.178	5.313	4.916	5.232	4.674	5.566	5.177	5.132	5.329	5.282	5.43	5.4	4.712	5.595	5.056	6.559
ABCA13	4.409	4.23033	4.47067	4.226	4.32367	4.15067	4.104	4.55733	4.27667	4.23033	4.133	4.27133	4.325	4.82533	4.326	4.22467	4.723	4.42367	4.34133
ABCA17P	8.529	9.402	7.954	8.852	8.713	10.37	7.346	7.645	7.98	7.29	11.32	7.227	8.185	8.956	7.617	6.307	10.23	7.866	7.318
ABCA2	15.1867	11.6067	17.1233	13.4847	12.5983	12.91	14.18	17.0267	13.5933	13.592	16.954	14.6133	16.57	18.1567	16.25	14.3333	17.8867	15.3567	18.76
ABCA3	17.49	22.54	29.98	33.63	31.18	31.24	29.16	28.77	33.84	28.38	86.95	33.78	25.26	20.9	20.33	27.42	21.93	17.99	27.18
ABCA4	10.213	8.7645	11.3975	7.994	8.9505	9.348	11.215	12.6555	8.6685	9.903	8.6035	11.396	11.139	10.0155	13.501	9.2745	8.544	12.3475	13.055
ABCA5	14.328	33.565	15.38	9.9535	13.4975	11.878	12.621	14.3025	13.054	11.3735	38.518	16.4835	14.895	9.1445	14.3485	9.027	10.5385	18.518	8.985
ABCA6	6.203	7.742	7.212	5.501	7.375	4.591	7.375	7.941	5.847	5.464	7.582	9.49	6.305	6.518	8.167	5.77	6.615	6.25	6.512
ABCA7	24.6	38.04	37.54	13.62	22.01	14.86	20.76	66.83	16.57	14.2	14.59	25.35	21.38	21	32.66	11.63	45	99.35	38.09
ABCA8	9.307	20.8023	52.6297	28.2473	72.4477	7.23867	29.7307	9.247	6.94567	19.854	211.622	53.3347	45.498	8.60333	69.1093	11.517	13.0613	7.08767	10.9583
ABCA9	7.52933	12.6417	15.6443	7.25267	11.2923	7.408	13.085	9.145	7.027	12.6967	9.34	34.84	30.2067	7.22067	22.4197	7.45833	22.7743	7.083	10.4803
ABCB1	9.8715	13.09	14.52	13.655	36.205	7.7585	14.37	14.5	7.623	7.9875	24.27	12.115	11.473	11.904	8.6565	11.885	11.105	14.395	17.475
ABCB10	58.57	41.88	12.56	28.95	48.81	33.05	17.93	11.64	87.29	41.94	26.26	11.78	27.55	14.62	14.4	37.27	12.87	36.95	10.72
ABCB11	6.1625	5.528	7.4965	5.333	4.9125	7.42	5.998	6.828	5.912	5.309	5.4755	7.6625	7.673	6.0525	6.888	5.409	8.1565	6.4645	7.308
ABCB4	22.475	9.3205	9.0525	9.158	8.9255	9.38	9.72	8.46	7.4495	7.6515	6.818	10.8505	8.5635	10.865	7.908	7.4935	12.423	8.8295	55.86
ABCB5	46.1018	25.2975	10.139	7.02775	7.15	8.0545	9.566	8.99	8.11025	8.251	8.868	10.1297	8.9315	13.7043	9.76725	7.81825	10.9955	8.90625	10.6922
ABCB6	15.2295	20.165	26.945	20.2935	19.516	23.0405	21.1335	19.61	25.416	16.411	25.6745	30.315	15.555	14.176	32.615	16.665	23.495	13.45	25.647
ABCB7	64.7	111.6	47	44.44	59.01	57.8	71.11	99.13	57.53	66.33	52.68	57.38	43.39	23.45	67.92	50.97	67.17	56.15	40.75
ABCB8	12.85	14.04	12.995	12.506	10.43	13.105	15.34	17.425	13.245	10.7805	17.8015	18.25	14.33	16.232	16.53	13.815	17.46	15.67	16.305
ABCB9	37.5033	41.1833	56.7333	37.7633	28.0633	34.9633	47.8	50.57	34.2933	32.7	32.4867	54.16	42.7367	45.9933	47.2967	34.3433	51.33	52.9067	56.1933
ABCC1	78.7	111.015	81.465	135.295	132.345	55.9265	43.425	86.205	64.5905	50.975	37.3	56.21	81.505	75.37	87.58	49.41	90.225	100.475	47.09
ABCC10	75.51	87.46	104.61	64.085	52.925	46.665	50.475	104.89	47.515	42.455	45.97	39.015	69.465	60.945	55.25	56.765	82.755	32.515	43.665
ABCC11	10.9665	10.2235	14.673	10.586	10.838	10.4725	14.4455	15.1355	10.8965	10.582	10.934	10.8045	13.134	12.651	13.6505	14.3765	16.127	12.8735	16.8775
ABCC12	6.8675	6.72	7.826	6.2975	6.3715	6.5675	7.3595	6.9125	7.2025	7.2925	6.267	7.087	7.716	7.0005	8.987	6.991	7.601	7.94	7.0055
ABCC13	12.6453	8.08725	9.163	6.208	6.94975	6.03575	6.63025	8.64075	6.29775	6.348	6.0545	10.1795	7.97375	9.7435	8.30925	6.403	8.51925	9.3785	48.775
ABCC2	5.767	7.769	6.989	5.642	5.754	7.279	10.05	9.332	7.517	5.526	6.03	6.323	9.279	8.224	8.933	7.164	7.898	7.827	8.414
ABCC3	53.438	64.258	45.944	22.55	25.882	20.324	24.686	103.422	25.992	20.416	19.036	27.15	26.928	33.042	75.632	20.394	57.496	55.832	104.518
ABCC4	11.4485	9.507	9.305	10.1525	21.1605	7.771	7.8225	7.90075	6.6325	7.56625	19.8155	7.649	14.022	6.05275	10.084	6.7605	8.41575	14.3443	8.8335
ABCC5	72.2363	87.809	29.7607	32.4533	32.924	36.081	34.998	87.655	52.414	31.635	68.72	29.231	34.0257	57.9473	48.3523	53.8663	74.633	25.209	40.824
ABCC6P1	5.623	5.793	5.662	4.503	4.42	4.559	5.292	5.43	5.035	4.599	5.325	7.177	6.622	4.937	6.219	4.662	6.225	5.987	7.096
ABCC8	9.1495	9.0715	12.07	8.0505	8.2475	10.249	13.81	10.75	7.956	9.7415	11.393	9.494	8.9585	12.0765	10.05	9.821	12.37	9.99	11.238
ABCC9	7.2036	7.163	7.0862	6.273	6.493	7.0182	7.5144	8.1708	7.5292	6.6278	7.2618	8.7816	7.4372	8.2924	7.0602	6.6098	8.1642	8.56	12.1552
ABCD1	16.55	14.78	21.85	15.82	12.85	13.17	16.33	25.54	10.57	15.58	10.38	14.74	17.23	22.22	21	11.79	25.09	21.65	20.23
ABCD2	4.475	4.736	5.276	4.59	4.865	4.71	4.99	5.101	4.776	4.758	4.625	5.412	4.991	5.045	5.742	4.52	5.263	5.408	5.711
ABCD3	118.884	114.938	82.536	180.286	99.724	121.99	91.33	52.2	124.344	122.648	369.997	96.6375	128.506	80.3885	106.739	142.322	52.185	70.8995	48.065
ABCD4	24.16	34.005	23.065	19.305	16.51	18.01	18.855	27.01	22.985	20.675	24.035	23.175	14.4645	29.075	29.01	17.38	16.45	22.33	20.03
ABCE1	91.685	109.575	50.875	117.37	189.1	101.375	79.36	43.895	98.36	110.105	90.255	89.685	91.64	55.23	140.15	97.895	77.18	73.88	42.99
ABCF1	157	151.7	115.7	231.4	326.7	165.4	139.9	216.1	143	195.1	129.9	92.7	70.23	78.17	240.9	213.3	143	130.1	73.13
ABCF2	25.084	26.931	29.2238	34.474	48.67	24.29	24.332	23.88	23.364	30.066	23.247	28.424	19.8872	26.318	34.124	37.452	25.1296	27.874	32.1932
ABCF3	57.82	71.86	60.52	50.13	80.7	52.16	55.81	91.33	56.68	52.01	49.6	36.44	41.39	39.22	77.02	61.96	43.59	59.09	77.38
ABCG1	289.947	157.062	25.165	24.73	44.9625	9.93425	16.6175	92.7625	10.4225	10.6032	78.64	15.9275	13.88	11.2348	18.6575	10.8153	35.6925	42.675	38.085
ABCG2	42.99	30.65	42.92	54.3	107.7	9.852	148.1	8.509	14.89	13.93	173.3	22.97	9.784	8.964	11.03	8.963	19.43	11.41	10.82
ABCG4	15.85	12.64	14.71	14.24	13.85	12.01	19.03	17.12	14.32	14.64	11.85	18.15	17.58	17.25	17.07	14.18	23.13	20.64	19.6
ABCG5	7.527	6.901	8.64	6.904	5.807	7.088	7.097	6.6	6.718	7.031	6.847	6.778	5.33	9.642	7.02	6.458	8.086	7.161	7.048
ABCG8	6.967	5.877	9.408	6.13	5.807	6.091	6.949	8.632	5.62	6.667	5.872	8.868	5.813	7.17	7.481	6.316	8.509	6.428	7.17
ABHD1	14.355	12.2637	23.0633	9.64233	12.3677	11.479	11.8127	16.8093	10.3477	11.9243	9.442	19.2733	13.5483	14.5953	16.7867	11.0797	22.41	17.1033	20.9467
ABHD10	45.075	37.62	26.565	23.843	27.2	64.635	59.12	45.035	68.665	76.185	75.745	62.875	47.06	29.35	51.725	47.07	43.526	26.1095	20.923
ABHD11	50.7603	41.665	58.692	34.7617	35.566	34.2787	41.634	53.8987	36.213	38.3977	34.6027	51.7627	47.0053	50.397	49.8957	41.045	74.4727	51.0177	64.399
ABHD12	67.78	73.3967	26.4167	37.6467	33.4233	25.5867	26.23	51.01	21.31	28.8733	49.8533	27.7033	27.88	27.0233	41.6967	31.6933	29.5333	22.5633	29.2367
ABHD13	7.1395	6.6505	6.164	7.115	11.725	12.2105	7.3065	5.9045	15.04	13.725	6.218	5.311	8.548	4.825	5.8855	8.98	5.507	7.322	5.832
ABHD14B	30.2	21.23	25.35	27.92	20.81	39.54	32.75	38.16	29.47	29.59	20.47	37.6	32.23	23.9	29.45	25.63	21.36	21.33	20.56
ABHD15	14.2	11.34	9.603	11.67	9.01	9.432	11.81	11.31	9.253	9.358	8.888	10.42	10.4	10.62	10.75	9.127	12.43	10.29	8.94
ABHD16A	27.7	22.155	25.525	21.39	23.005	18.895	22.825	24.69	19.645	18.67	17.845	24.08	18.535	17.07	23.125	22.09	19.685	25.99	23.085
ABHD16B	8.027	8.483	10.57	9.469	8.1	7.502	9.69	9.001	8.113	9.001	6.499	9.93	9.058	8.367	10.93	7.328	8.692	12.54	10.68
ABHD17A	138.2	101.7	114.6	147.6	155	105.6	115.9	136.6	89.11	109.8	171	50.63	80.42	47.53	109.5	162.8	87.83	122.2	282.2
ABHD17B	84.865	64.409	57.4613	68.3137	101.86	151.551	91.8513	52.5533	152.292	135.46	304.314	65.9347	102.09	83.1867	39.7363	115.334	44.4733	81.1667	40.92
ABHD17C	14.81	12.25	19.79	15.25	15.82	8.015	13.65	9.346	13.35	16.88	38.2	30.27	14.96	21.68	17.35	10.07	13.87	14.45	12.51
ABHD2	101.693	141.551	48.0547	140.368	118.961	62.6748	83.8563	56.5762	93.449	107.57	72.4973	31.602	57.4738	41.4257	37.6162	130.262	42.228	99.7895	43.5598
ABHD3	136.6	113.3	41.98	45.44	48.28	46.63	33.84	45.17	44.29	44.56	65.55	47.05	45.78	31.01	42.37	38.34	44.89	77.83	46.22
ABHD4	55.875	47.175	54.2965	35.2715	41.2205	114.52	52.505	43.021	67.305	90.04	46.729	46.217	49.8685	69.53	64.71	97.6	44.5785	50.702	73.6165
ABHD5	18.4615	27.835	23.395	27.4875	57.4068	14.3595	10.803	18.5622	12.1035	14.833	18.7162	11.6907	19.2975	13.2875	32.0695	21.3573	15.835	38.6	31.8075
ABHD6	20.688	21.112	14.3595	10.7295	12.0188	10.0902	12.1367	13.817	10.7637	10.6565	43.124	12.652	11.765	12.3262	13.5305	11.095	10.999	12.735	14.397
ABHD8	9.973	13.92	16.03	9.16	10.8	11.03	17.3	17.09	12.65	12.05	13.75	21.14	13.06	17.19	16.39	13.33	13.61	15.51	15.34
ABI1	141.822	135.706	51.679	72.7427	79.473	73.9547	43.945	55.593	79.97	71.0953	118.186	39.6407	65.9983	34.3887	56.5537	70.6303	34.9357	95.5513	34.4413
ABI2	118.749	109.851	164.251	294.014	250.543	277.969	231.479	62.7723	343.046	361.378	451.741	177.583	206.678	240.074	126.8	259.507	93.2684	97.905	107.396
ABI3	54.51	41.31	64.08	28.53	38.6	30.17	52.09	76.72	34.36	28.76	45.66	51.04	53.41	60.22	61.92	32.17	86	54.67	51.82
ABI3BP	23.8607	70.2547	161.273	108.38	133.016	23.3113	46.8383	27.185	149.683	43.3703	26.5073	26.423	212.745	11.097	146.95	32.762	98.0763	10.62	29.1907
ABL1	44.97	85.88	94.31	215	226.8	107.8	90.98	50.05	86.03	109.1	90.36	100.5	61.42	39.88	109.7	97.98	37.32	56.63	33.93
ABL2	54.2547	97.2153	50.285	134.7	175.74	41.4177	41.1733	33.4767	45.7493	57.6787	52.1533	40.212	36.999	34.9137	63.8833	101.236	36.7687	37.1367	32.107
ABLIM1	56.975	53.405	158.95	101.98	138	37.165	62.055	99.835	32.425	42.885	461.55	64.325	272.4	19.245	45.79	24.105	66.66	149.3	30.23
ABLIM2	13.629	13.6874	15.9256	16.7722	15.7068	12.5494	13.7768	14.1276	12.104	11.6164	19.1336	21.4986	12.0746	17.0814	13.852	14.0282	15.595	14.624	18.9018
ABLIM3	48.91	57.04	54.81	75.02	66.9	27.05	33.12	22.67	17.72	27.35	61.63	44.78	41.02	17.04	50.5	33.55	42.58	30.54	34.58
ABO	10.146	12.763	13.5	12.2155	10.675	12.069	19.97	14.97	13.21	13.121	10.9745	13.355	13.5625	13.73	14.46	12.32	18.32	14.535	15.21
ABR	112.13	88.655	70.64	85.955	79.15	100.865	111.65	63.755	107.485	149.73	193.92	50.72	51.345	63.825	48.235	78.43	61.295	65.575	68.19
ABRA	5.977	5.5015	5.9395	4.8205	5.203	6.9765	6.278	5.611	16.262	6.105	4.427	5.2685	4.8215	6.3495	5.761	18.428	5.3115	6.001	5.1315
ABRACL	210.6	224.4	61.72	57.86	81.47	40.45	21.24	127.1	35.5	69.32	46.72	76.9	76.7	35.42	188.6	24.43	114.8	163.6	73.97
ABT1	43.86	41.48	49.41	41.33	65.55	54.15	58.93	57.98	48.6	62.26	30.47	33.8	37.35	40.27	46.82	60.28	30.6	46.36	35.01
ABTB1	22.3866	27.2836	21.6644	13.2934	17.7036	21.011	27.868	38.5446	20.671	21.3792	17.6354	19.98	18.337	22.2276	28.3478	19.4098	22.8754	57.0086	31.469
ABTB2	21.45	17.75	25.105	37.065	31.795	27.385	21.89	23.4	24.575	40.5	26.915	24.17	19.215	22.535	27.585	26.505	20.945	29.45	31.08
AC000111.3	4.368	3.932	4.239	4.245	3.971	4.202	4.248	4.672	4.212	4.239	4.03	4.397	4.224	4.402	4.499	3.976	5.985	4.815	4.402
AC002059.10	16.08	18.58	22.46	12.17	13.88	14.5	18.73	23.59	14.25	15.03	11.73	18.16	17.01	26.68	22.59	12.75	26.03	21.67	21.3
AC002064.5	5.818	6.211	8.974	6.298	5.941	6.01	6.377	7.167	5.866	5.987	5.785	6.205	8.911	7.54	6.979	5.929	9.245	6.981	8.635
AC003973.4	5.062	5.326	5.085	4.245	4.512	4.64	5.397	5.503	4.542	4.595	4.494	5.165	4.571	5.339	6.913	5.374	7.603	4.691	6.179
AC003989.4	15.06	13.73	17.72	10.54	11.39	12.43	15.57	18.49	13.35	14.71	12.12	15.86	14.82	17.36	16.99	14.21	15.57	13.63	17.06
AC004692.5	20.92	18.34	23.92	22.14	23.3	29.85	31.48	29.98	25.36	28.03	18	29.9	16.59	22.34	30.32	29.19	23.87	24.53	30.52
AC004941.5	40.11	50.02	31.11	51.3	57.23	46.27	27.33	44.88	32.05	38.37	44.96	30.92	31.21	17.26	67.66	40.4	32.03	62.94	31.01
AC005162.4	11.33	10.64	16.1	9.328	9.819	9.877	12.02	14.16	9.883	10.32	9.221	13.51	13.47	16.2	10.7	10.93	17.39	13.03	20.09
AC005224.2	7.603	7.355	11.13	7.4	7.205	7.41	6.735	8.306	7.311	6.886	7.216	9.508	5.433	8.35	8.741	5.475	8.376	6.996	7.346
AC005256.1	28.44	21.55	38.9	23	16.47	23.02	29.34	26.06	20.97	21.51	24.6	38.26	28.15	39.26	27.15	19.22	34.77	28.54	36.27
AC005306.3	17.61	22.23	33.5	15.8	17.03	18.51	19.47	37.14	16.76	16.66	16.33	24.79	21.29	20.52	20.93	16.15	29.86	31.39	27.1
AC005498.3	11.11	9.672	7.596	6.741	8.223	9.738	7.918	10.02	7.79	7.645	8.669	7.086	10.95	9.71	6.847	7.755	8.526	8.595	11.67
AC005523.2	37.26	28.38	24.91	82.81	78.56	65.55	49.15	15.41	35.69	60.16	44.86	26.89	34.14	17.42	33.08	61.82	24.79	37.69	25.71
AC005523.3	15.89	16.81	34.48	15.25	17.47	18.63	16.4	25.59	18.13	17.35	14.15	19.38	20.75	26.55	27.12	14.18	29.08	21.58	34.83
AC005537.2	6.33	7.03	6.309	4.861	6.677	5.276	7.289	6.164	5.79	6.205	5.332	7.49	5.936	6.99	6.558	6.931	6.012	6.26	5.866
AC005592.3	8.41	6.247	5.13	4.867	4.872	5.018	5.673	5.005	5.158	5.295	5.458	7.351	5.578	4.932	5.548	5.697	4.782	4.864	6.858
AC005606.14	6.734	6.596	6.896	7.216	5.929	6.759	6.648	6.607	5.98	5.785	6.002	9.062	7.864	6.305	7.533	6.797	10.82	6.119	6.089
AC005785.2	9.619	10.5	15.46	8.813	9.733	9.979	12.67	16.94	11.53	10.51	9.912	13.94	11.13	19.21	13.71	11.11	17.78	16.36	15.73
AC005838.2	6.647	10.5	8.763	7.3	7.276	6.935	8.395	9.071	7.574	7.917	6.971	10.67	11.31	9.086	9.137	8.148	8.996	9.876	14.1
AC006026.13	6.94	8.77	9.762	6.784	6.811	8.876	8.824	7.37	8.69	7.541	6.99	8.281	8.377	7	9.442	11.25	10.95	9.908	11.92
AC006129.2	5.45	4.762	5.413	4.5	4.259	4.677	5.228	5.355	4.72	4.672	4.5	4.899	5.342	5.623	4.666	4.76	5.746	6.948	5.516
AC006538.1	9.534	8.251	12.78	7.062	7.554	8.405	8.206	10.95	6.647	7.673	7.213	8.805	10.07	7.72	10	7.031	8.112	8.382	8.745
AC007292.3	22.4	21.56	38.46	24.87	18.49	19.4	27.11	27.42	18.86	20.11	19.36	34.59	22.61	25.59	31.75	26.02	35.95	30.16	28.69
AC007349.5	5.075	5	5.967	4.426	4.594	4.365	4.954	4.808	4.241	5.085	4.124	5.865	4.675	5.225	5.069	4.487	5.943	5.146	5.957
AC007362.3	7.867	7.882	10.354	6.835	6.62133	8.417	8.04267	8.98367	7.56733	7.47667	7.15867	8.73067	7.791	9.253	9.00933	8.26733	10.0993	8.41333	9.458
AC007365.3	13.64	16.99	18.89	12.25	12.97	13.06	16.57	18.85	13.97	9.603	11.85	15.2	15.65	12.45	17.88	9.978	21.61	16.96	14.42
AC007389.3	20.1	17.81	32.3	15.01	17.09	18.99	24.39	26.37	18.71	17.54	14.05	31.15	23.37	21.62	27.99	16.16	42.64	32.23	33.6
AC007401.2	11.96	12.47	8.805	12.35	13.38	16.57	12.1	15.24	11.47	12.71	10.73	11.46	15.49	21.4	13.13	18.8	13.71	15.92	17.83
AC007680.2	5.633	5.62	5.735	5.685	5.941	6.612	6.827	5.878	4.978	5.946	5.865	7.288	5.717	5.962	5.31	6.375	6.832	6.7	5.91
AC007787.2	7.451	7.378	8.674	6.693	6.282	7.397	8.452	7.183	7.08	8.135	7.49	7.169	7.876	10.75	8.176	7.71	10.88	7.298	8.468
AC008088.4	10.63	8.584	12.72	8.988	8.619	10.92	8.858	14.98	10.7	10.44	9.581	13.65	12.29	11.55	11.68	9.837	12.87	10.77	12.71
AC008746.12	6.899	6.869	6.392	6.212	6.606	12.57	8.177	7.67	6.855	7.835	6.551	16.9	10.43	11.18	7.403	9.616	6.61	8.202	7.838
AC008753.4	18.46	17.77	24.67	14.33	15.77	15.63	20.86	22.6	14.79	17.53	16.55	21.47	13.39	23.72	22.95	13.38	25.39	21.69	22.97
AC009120.6	22.63	30.8	20.03	34.22	26.77	30.66	26.9	35.68	36.62	33.31	25.9	31.6	27.61	47.1	22.34	46.72	44.78	25.3	17.18
AC009133.15	11.33	8.506	15.59	11.42	10.35	10.99	14.43	16.16	11.23	11.24	9.353	14.9	14.72	13.62	14.13	9.386	17.4	15.13	17.95
AC009502.4	15.4	17.21	17.25	10.5	11.9	12.67	12.48	13.12	11.21	14.27	10.84	15.06	13.56	15.83	14.39	13.62	20.92	15.79	26.81
AC010145.4	12.66	12.94	18.34	9.977	9.915	11.24	15.84	17.18	12.77	14.11	11.49	15.62	15.43	13.74	13.51	10.66	13.89	16.61	22.83
AC010524.4	24.13	19.305	27.15	12.72	11.375	14.715	23.39	22.69	13.97	13.665	16.02	15.605	17.985	24.37	21.835	13.695	18.745	24.76	35.335
AC012065.7	36.39	37.39	20.66	103.4	51.75	123.6	42.08	19.92	55.35	34.33	27.5	41.41	53.99	72.39	19.16	98.76	31.28	30.31	42.39
AC012360.6	9.055	8.865	11.5	8.473	7.853	8.291	8.024	10.39	7.601	7.725	7.115	9.922	12.18	11.77	10.09	8.988	11.82	11.88	8.39
AC012499.1	8.859	8.184	11.72	7.45	9.259	7.963	10.14	8.674	8.898	7.73	8.411	16.48	9.226	9.166	9.915	8.25	16.36	8.601	8.956
AC012531.25	40.75	32.9	42.05	25.9	28.38	31.52	38.11	39.58	32.67	32.97	28.79	48.67	34.67	30.88	35.61	30.64	52.33	41.54	50.38
AC013463.2	8.448	8.48	7.485	7.59	8.572	7.265	8.48	8.353	7.883	8.375	7.509	8.62	7.358	15.66	8.315	7.56	7.579	8.768	13.23
AC013733.4	6.025	4.9905	5.378	5.1875	4.694	5.5505	5.945	5.1935	5.0045	4.8795	4.4445	5.309	5.5335	5.738	5.845	5.336	5.7025	5.488	5.8065
AC016831.7	8.019	7.282	9.424	7.66	7.824	7.101	7.959	9.769	7.328	8.01	5.76	9.897	6.965	8.699	7.827	9.581	8.375	9.695	8.518
AC016999.2	7.271	8.725	10.5	6.884	6.814	8.971	9.552	12.88	7.223	7.303	6.635	9.867	8.184	8.197	9.521	7.556	7.338	10.2	13.16
AC017002.2	51.71	49.32	99.71	560.9	470.8	51.64	33.94	84.42	48.17	36.06	21.72	24.19	86.32	41.98	109.8	96.26	56	58.95	47.4
AC017104.6	66.98	63.13	77.08	53.73	54.09	64.13	72.54	90.07	64.69	65.5	49.31	60.55	78.75	93.86	65.63	74.94	85.17	67.47	73.23
AC018755.16	37.19	37.99	44.64	41.8	47.2	34.6	49.28	54.51	27.48	27.61	28.9	38.53	38.84	42.62	39.89	28.86	64.31	40.16	36.4
AC018755.17	4.713	4.678	5.157	4.976	5.193	4.622	5.485	5.046	5.118	6.366	4.882	5.223	4.904	5.121	4.916	5.108	5.389	4.534	4.87
AC018766.6	8.015	7.679	8.103	5.477	7.265	8.541	7.381	9.475	6.093	7.894	6.616	7.147	6.744	8.986	8.875	6.634	7.236	9.282	11.11
AC018816.3	25.58	27.63	32.01	25.42	23.3	19.68	21.02	38.03	23.97	25.79	20.48	35.31	34.39	19.96	26.75	28.68	31.68	26.1	35.32
AC024560.2	12.68	12.12	19.93	14.05	14.61	11.26	13.7	17.74	10.54	11.41	10.41	19.59	14.84	16.41	14.94	12.71	18.11	17.31	16.56
AC025442.3	14.3065	12.7395	20.615	11.0595	11.9725	14.4175	16.4155	17.935	11.9895	11.985	11.5975	21.095	15.29	18	17.02	12.1725	24.02	17.52	26.53
AC064852.4	5.468	4.716	5.876	5.223	5.65	5.131	4.751	5.685	5.395	5.027	4.861	4.954	4.807	6.595	5.629	5.733	5.643	5.444	5.265
AC067956.1	5.791	5.646	5.135	4.8	5.589	5.136	5.37	4.838	4.53	5.839	5.342	7.072	5.44	5.618	5.862	6.162	6.415	5.217	5.43
AC068039.4	18.25	19.24	16.01	16.33	13.14	12.82	10.04	15.66	18.96	9.217	12.9	17.41	17.11	25.97	16.99	15.69	20.88	21.38	53.86
AC068138.1	7.425	7.175	7.185	6.949	5.368	6.712	7.645	6.979	5.873	6.773	6.403	10.1	8.158	7.953	7.093	8.432	9.561	8.577	7.917
AC068831.3	12.59	12.98	22.26	13.83	12.08	9.633	14.28	20.07	11.56	10.2	8.228	15.04	13.07	15.31	12.56	11.19	15.03	12	20.43
AC073283.7	11.75	9.632	18.18	16.76	13.03	12.16	10.78	16.49	8.158	8.348	11.02	10.48	13.05	16.09	10.1	10.12	15.05	12.62	21.19
AC073321.4	10.15	10.08	8.679	8.549	9.838	8.433	10.05	8.764	8.311	10.63	8.792	8.32	8.767	9.862	10.45	9.81	12.33	9.615	12.06
AC074212.6	13.7	14.225	18.305	13.08	10.77	12.805	18.925	13.875	11.31	14.225	10.0685	22.59	11.915	14.87	16.5	12.06	20.5	17.58	21.89
AC079305.10	6.377	7.384	6.711	5.71	5.671	6.708	7.522	7.215	7.69	6.566	6.203	8.95	7.679	6.887	8.595	7.129	7.062	7.217	7.679
AC079741.2	5.971	6.02	6.72	6.444	6.095	6.608	6.474	6.151	6.574	5.637	6.348	7.334	7.647	7.582	6.341	7.017	6.518	9.289	5.401
AC079767.4	11.02	7.605	8.83	6.005	5.966	5.114	6.771	8.3	5.037	5.692	5.865	5.755	6.11	5.695	7.721	6.439	7.453	11.31	5.938
AC079807.4	6.461	6.05	6.753	4.692	5.552	5.62	6.401	6.402	5.292	5.982	4.995	7.27	7.299	8.315	6.483	5.499	8.976	6.19	6.957
AC083843.1	11.367	11.408	11.119	11.347	9.947	10.9205	11.9525	16.7225	12.1335	12.3555	10.4825	12.303	10.5585	17.699	11.3595	12.671	12.5175	13.649	12.826
AC083949.1	34.96	32.58	47.3	35.94	33.45	32.99	25.01	81.7	32.21	24.39	17.53	48.62	35.85	41.33	47.93	21.11	69.62	53.07	29.1
AC084219.3	7.507	5.913	10.01	5.236	5.451	5.888	8.415	7.355	6.711	5.79	5.664	8.433	6.596	5.921	6.395	5.569	7.045	6.414	7.621
AC087501.1	4.727	4.176	4.451	3.835	4.053	4.102	4.336	5.273	4.138	4.472	4.058	4.2	4.314	5.668	4.659	4.335	4.36	5.608	7.619
AC090627.1	6.106	4.932	5.229	4.798	5.065	4.805	5.409	7.737	4.813	4.625	4.768	7.342	6.069	5.259	4.38	4.288	7.159	6.208	7.221
AC091133.1	62.35	52.98	43.29	69.21	90.66	91.91	53.5	57.74	59.35	100.3	95.96	47.48	63.89	64.72	69.84	71.32	49.02	59.23	63.04
AC091633.3	4.87	4.81	4.183	4.415	4.596	5.019	4.468	4.396	4.248	4.785	4.193	4.929	4.91	4.446	4.682	4.304	4.785	4.712	5.196
AC092192.1	5.303	5.668	6.74	4.79	5.522	5.471	5.77	5.824	5.121	5.824	5.087	5.248	6.195	18.22	5.743	5.638	5.993	5.443	5.546
AC092620.2	64.25	73.1	44.17	47.84	52.43	80.03	71.54	119	131	41.3	46.55	69.53	69.66	236.9	38.23	89.84	70.33	114.8	86.98
AC092660.1	9.641	11.88	9.477	9.204	8.629	9.384	10.89	10.31	8.108	9.096	7.82	11.51	12.43	18.88	10.72	9.643	11.79	9.545	12.74
AC092667.2	6.481	6.573	7.433	6.182	6.315	6.51	8.363	8.942	7.845	7.19	6.516	7.564	7.306	7.923	7.892	6.649	6.955	6.964	8.087
AC100830.4	7.042	8.789	8.17	6.5	7.168	7.684	9.196	7.656	7.219	6.988	5.969	8.955	9.567	6.087	9.441	8.006	8.564	10.21	13.41
AC104667.3	14.12	12.15	16.67	12.22	12.72	10.14	18.72	16.34	11.26	13.97	11.53	15.39	13.5	15.76	15.54	10.99	26.42	14.56	15.33
AC106801.1	19.71	16.17	22.92	18.41	12.94	16.06	21.07	19.26	12.17	17.32	14.32	23.46	21.58	23.5	18.27	14.7	27.88	26.39	20.4
AC108056.1	5.851	5.654	8.315	5.63	4.685	5.29	6.955	7.299	4.538	6.04	4.515	6.368	6.143	5.642	6.29	5.408	8.003	7.26	7.432
AC112198.1	8.157	9.988	11.44	12.82	10.32	10.24	10.36	10.02	10.76	10.69	9.443	11.14	12.31	10.9	14.82	10.51	14.76	12.36	9.773
AC114730.11	5.968	7.021	6.902	6.031	6.236	6.52	6.72	8.238	6.545	5.828	5.989	8.737	6.16	8.739	8.201	7.01	11.63	7.025	6.955
AC114752.3	10.15	10.21	14.28	7.691	9.045	8.789	10.44	9.894	7.979	7.908	7.085	13.62	13.72	10.26	10.45	8.349	9.202	11.86	12.72
AC124997.1	4.698	4.363	4.578	4.304	4.621	5.495	4.618	4.603	4.673	4.52	4.15	4.975	5.044	4.854	4.645	4.83	4.219	5.553	4.975
AC136289.1	4.586	4.78	6.076	4.539	4.672	4.496	4.856	5.628	4.684	4.801	4.377	4.721	5.075	4.691	5.165	4.76	6.056	5.97	5.758
AC139100.3	8.824	8.533	9.699	7.509	8.045	8.937	9.208	11.77	7.32	7.936	8.89	13.54	11.48	12.85	10.28	6.955	11.92	9.932	8.488
AC141928.1	18.52	14.645	15.8865	14.2195	13.89	15.318	17.305	20.2	16.23	17.055	14.3405	19.83	16.6485	24.96	18.035	15.25	17.495	16.6795	17.85
AC144652.1	7.614	9.395	16.29	8.476	8.056	10.85	8.621	13.05	9.572	11.21	14.49	9.684	9.566	8.6	9.807	11.34	10.75	13.48	11.49
AC145343.2	13.55	13.23	14.45	15.1	11.83	12.78	16.68	13.79	15.55	15.44	14.54	17.16	13.37	18.94	19.17	15.74	20.08	16.08	17.83
ACAA1	157.515	138.98	111.19	128.89	86.83	97.315	110.62	124.455	86.325	82.895	208.25	101.49	92.995	72.11	125.55	97.405	96.655	132.64	67.485
ACAA2	74.9533	70.08	52.2733	42.0867	58.4733	40.25	45.5133	52.4367	27.93	52.5767	88.9933	33.7033	41.93	31.8133	70.01	35.91	43.1667	47.9433	39.1267
ACACA	30.15	30.665	41.595	47.29	47.95	38.01	39	26.55	35.895	34.61	84.51	44.89	38.94	43.495	34.53	44.695	30.265	23.91	32.025
ACACB	61.5412	87.1677	51.4367	47.3113	27.959	111.236	133.868	62.323	106.389	69.0107	158.421	110.805	70.4253	114.642	41.4727	44.982	68.1148	67.4483	59.9067
ACAD10	13.384	13.2767	17.494	10.6705	10.8225	13.147	14.2383	17.7825	11.2927	10.3515	13.0542	17.3595	15.5285	14.445	14.11	13.0188	15.233	14.5885	16.6642
ACAD8	9.422	10.22	7.874	12.17	9.362	9.978	7.807	9.82	11.33	9.528	17.36	7.991	6.721	6.573	9.697	12.49	8.045	10.18	5.302
ACAD9	87.25	98.33	98.72	76.9	78.24	84.19	86.72	109.4	84.35	101	91.63	84.09	49.74	122.9	102.2	87.46	103.2	61.38	60.32
ACADL	9.248	7.945	8.6895	6.522	9.7375	10.286	16.565	7.9735	13.6	21.255	8.3465	31.68	19.255	6.84	8.528	10.1225	7.5375	8.232	8.6805
ACADM	100.5	78.79	40.01	55.56	84.45	133.3	78.51	31.2	122.7	145.3	183.1	69.47	95.59	73.12	59.28	133.7	26.99	31.65	26.08
ACADS	57.54	40.23	53.79	32.55	31.56	34.28	40.13	63.31	34.3	31.01	44.07	56.23	34.14	46.12	55.91	34.49	60.61	47.33	59.08
ACADSB	23.0075	20.937	15.0445	15.5195	18.076	52.62	31.0375	21.761	69.262	69.646	61.0805	30.7145	20.316	25.9885	20.2995	31.4875	14.185	21.071	15.075
ACADVL	321.9	515.3	567.9	488.5	519.6	210.4	332.8	767.8	270.7	256.9	425	266.7	140.5	519.2	1192	321.1	360.4	417.4	468
ACAN	76.195	33.27	20.7175	117.367	391.38	140.273	138.165	20.375	396.402	173.18	18.1625	22.03	49.44	87.505	29.3875	195.863	113.502	31.5625	78.175
ACAP1	22.6967	25.528	33.13	17.58	20.5	16.618	21.5967	57.6067	16.0167	16.7767	17.1333	25.9167	25.46	23.5233	32.43	13.3	28.45	51.7667	38.6403
ACAP2	86.2967	81.6067	29.2417	35.8917	54.007	68.5347	38.5017	44.0233	75.1933	65.1387	67.76	37.8883	50.9673	30.4047	45.7067	46.3657	53.9667	82.9933	41.5383
ACAP3	21.403	28.8435	28.065	29.43	22.4255	19.663	24.778	31.525	19.2975	19.715	37.23	20.76	13.956	22.285	38.49	16.6	23.385	22.25	21.675
ACAT1	126.115	97.3887	60.4683	75.8067	72.897	138.116	154.563	40.8413	155.79	175.787	137.849	83.3027	59.7383	44.7273	77.9317	145.595	45.3053	30.997	26.8287
ACAT2	41.52	43.38	38.44	40.95	45.03	73.89	44.82	40.8	41.34	45.12	74.39	49.72	48.2	34.54	48.56	47.62	27.14	40.47	41.22
ACBD3	291	301.45	178.85	347.25	316.55	285.45	195.7	179.7	281.05	331.95	235.95	187	309	190.5	309.2	364.65	202.7	166.505	146.52
ACBD4	72.46	54.21	86.91	60.99	50.41	61.28	75.05	83.46	65.27	74.24	69.74	125.7	61.09	80.62	91.28	54.81	108.6	76.32	91.83
ACBD5	99.015	103.435	54.025	47.54	48.97	47.965	32.035	47.72	55.075	82.12	269.81	60.815	58.725	17.89	40.145	41.405	29.735	52.66	20.03
ACBD6	66.01	89.96	27.63	61.7	74.25	96.61	87.87	63.07	86.28	108.5	69.84	39.34	49.12	38.64	85.96	85.47	38.23	29.55	29.55
ACCS	70.73	70.85	39.67	40.54	40.24	66.01	73.01	52.59	77.95	41.94	43.24	43.09	40.32	122.2	85.88	61.25	81.08	33.55	56.15
ACD	17.33	17.07	16.69	20.91	18.73	25.36	21.75	24.36	27.56	28.76	21.92	19.49	17.43	20.4	19.52	26.23	20.89	17.59	15.65
ACE	10.737	10.92	13.9925	8.398	8.543	8.88	11.084	10.364	9.4935	10.345	8.003	9.5785	10.65	9.011	11.4975	9.1515	13.973	12.6595	11.5185
ACE2	5.3675	5.9915	5.6985	5.419	5.5145	5.291	6.592	6.803	5.3495	5.818	5.783	7.1915	6.3655	5.8155	7.1965	5.125	6.955	7.5585	6.101
ACER1	9.112	9.136	12.83	7.743	10.44	10.94	9.279	7.79	8.992	9.767	9.235	11.11	8.981	12.21	12.76	8.439	9.676	10.78	13.92
ACER3	152.853	112.223	26.2562	40.4833	49.737	18.7772	20.07	44.2237	26.847	24.4037	140.13	30.4303	42.1608	17.4052	29.5025	36.154	24.02	55.6835	32.01
ACHE	11.511	9.64567	14.2157	9.37767	9.249	10.145	12.6917	15.508	9.34933	9.19167	8.942	14.3157	11.3727	11.833	13.9983	11.0537	15.161	13.879	17.0477
ACIN1	16.44	34.13	32.81	35.15	28.05	23.15	31.78	37.59	26.64	24.42	16.19	24.99	26.38	27.81	57.47	30.4	21.43	25.4	22.14
ACKR1	11.93	30.9	17.54	121.8	40.92	12.79	21.56	14.41	12.76	13.1	21.04	13.51	9.988	18.05	22.49	13.62	17.56	36.01	36.68
ACKR2	10.461	9.47367	11.9827	9.82333	9.066	9.60033	11.1233	10.02	9.697	11.3017	8.109	11.201	10.996	13.3377	10.7373	10.2277	11.9467	11.278	11.6303
ACKR3	83.8145	153.97	52.8205	120.498	167.573	119.065	104.588	70.597	125.882	113.277	84.615	63.03	43.9405	30.675	59.4425	57.264	30.221	74.4215	376.738
ACKR4	6.891	7.381	7.395	11.37	8.323	7.411	7.202	6.362	10.37	5.432	6.557	5.778	14.75	9.885	6.54	5.175	8.926	6.403	9.702
ACLY	194.89	214.357	196.977	365.943	372.61	202.14	158.96	140.44	183.2	229.263	191.83	117.997	225.737	125.607	303.2	255.47	151.453	159.587	136.373
ACMSD	5.572	5.11	5.446	5.209	5.073	6.365	6.027	5.735	5.985	5.215	5.533	5.894	5.7	7.967	5.842	5.087	6.444	6.392	6.773
ACN9	5.43	6.435	5.805	5.27	5.361	5.87	5.669	4.696	7.405	8.039	8.825	4.874	6.943	4.41	4.788	5.075	4.615	4.433	5.389
ACO1	85.534	63.3915	33.2105	92.5085	91.991	67.305	44.344	23.379	71.4655	72.42	63.0585	79.9665	40.229	45.029	79.5335	92.342	39.291	29.3355	37.628
ACO2	65.43	53.8245	57.275	56.38	60.105	50.11	57.12	49.515	49.457	63.89	230.26	30.94	29.309	28.585	54.465	63.58	39.58	36.055	25.88
ACOT11	18.673	13.1532	15.4317	11.7338	10.976	12.2833	14.5712	16.8448	12.662	14.0723	11.615	14.1143	14.2747	15.3	16.026	12.0085	21.4913	15.063	18.3098
ACOT12	5.403	5.202	5.884	5.175	5.291	5.318	5.475	6.26	4.482	4.827	4.937	5.676	4.858	5.152	6.185	5.269	5.964	5.07	5.916
ACOT13	76.89	70.01	27.28	37.8	33.55	37.44	39.71	46.74	31.72	35.75	41.54	35.08	41.82	23.81	50.2	35.91	52.24	26.9	33.54
ACOT4	19.85	9.581	10.09	8.536	7.471	7.253	8.92	8.558	7.533	8.181	8.639	9.569	11.87	10.29	7.345	7.035	9.698	6.99	7.653
ACOT6	5.891	5.026	5.802	4.803	5.637	5.163	5.59	4.835	6.043	5.59	5.1	6.718	5.637	6.128	6.697	6.002	5.066	5.484	5.777
ACOT7	25.185	25.145	29.605	69.61	31.015	17.07	25.01	21.68	20.13	22.695	30.455	21.095	21.53	19.275	37.51	22.45	39.3	24.245	29.835
ACOT8	30.955	24.93	28.82	29.425	21.58	27.94	28.455	37.135	25.26	31.33	29.01	31.04	21.74	26.78	32.3	26.985	33.145	21.3	24.06
ACOT9	278.5	302.4	209.7	384.3	383.2	213.7	135.7	218.3	222.5	253.2	74.73	83.94	224.6	180.9	223	389.4	159.7	259.4	132.6
ACOX1	38.3344	31.9938	18.7102	38.283	36.3548	29.1576	27.643	17.8348	23.8564	33.736	43.316	27.5192	32.9416	17.7096	23.7124	44.9818	20.911	27.571	17.4014
ACOX2	11.2	11.34	20.62	24.62	13.12	24.82	16.58	13.52	14.05	27.77	15.04	28.63	20.2	23.1	19.6	28.6	15.88	10.58	12.13
ACOX3	35.88	70.99	41.025	68.445	49.835	47.225	32.435	48.345	35.87	30.685	33.28	26.625	33.28	66.275	48.2	30.69	49.41	40.035	31.205
ACOXL	5.3935	4.768	7.3605	4.435	5.548	5.45	5.7745	5.8505	4.8055	4.892	5.42	5.483	5.65	6.593	6.0345	4.9385	8.034	6.7015	7.979
ACP1	93.1252	73.0525	59.17	76.439	113.272	106.679	77.8798	57.8963	108.825	131.85	92.8277	63.5772	73.742	65.1125	102.436	107.175	53.3038	72.073	37.426
ACP2	256.2	184.6	95.73	68.67	78.27	40.53	53.84	155.9	41.56	42.72	50.55	60	40.95	42.57	117.6	60.35	69.7	33.66	34.05
ACP5	722.2	478.3	21.82	10.58	58.01	11.45	21.16	95.25	10.35	9.315	15.01	12.94	18.66	19.86	27.63	10.82	65.33	22.16	35.82
ACP6	22.186	19.708	18.6155	17.936	14.255	36.8375	56.601	25.0255	65.32	67.445	27.545	17.37	12.0325	42.865	25.625	34.6795	13.18	23.24	16.391
ACPP	5.929	5.51733	6.469	4.709	5.159	5.591	5.67233	6.817	5.35467	5.40233	4.805	7.33867	6.20633	6.642	6.24167	5.544	6.134	6.402	5.682
ACPT	50.29	44.01	28.55	35.04	30.53	34.53	41.27	43.86	30.94	34.81	36.62	48.75	38.18	60.82	52.7	47.26	56.73	52.15	44.39
ACR	11.15	9.937	15.76	8.468	9.035	10.49	12.24	14.19	9.701	8.25	7.328	11.64	11.44	12.91	12.48	9.067	13.25	13	12.36
ACRBP	22.1167	18.41	35.6767	12.2997	19.6467	12.4067	15.5733	52.1367	11.2153	13.62	10.2447	16.9367	18.3117	16.6067	19.3933	14.8167	26.09	104.853	29.9933
ACRC	6.41	9.099	7.51	10.93	18.46	8.509	7.188	12.66	7.718	5.993	10.93	14.06	8.012	9.146	8.114	9.108	8.808	28.76	8.064
ACRV1	9.6235	9.2155	10.4958	7.91517	8.4315	8.32267	9.885	11.3775	8.58717	9.14083	8.58967	12.8138	10.0847	11.7038	11.05	8.90067	12.2473	11.7382	13.3933
ACSBG1	7.0995	6.969	10.9065	6.6655	7.1675	7.485	7.665	10.42	7.831	7.1455	93.62	15.43	7.901	8.475	7.923	7.173	7.217	13.6165	8.8955
ACSBG2	13.21	14.29	16.1	11.31	11.45	12.25	14.25	16	11.64	12.78	14.73	19.83	15.33	20.73	14.66	13.9	16.61	16.67	22.12
ACSF2	44.62	38.37	39.11	22.69	26.11	19.78	30.22	43.3	27.32	20.67	36.39	20.53	22.9	38.78	36.26	13.96	39.13	17.17	31.92
ACSF3	15.38	14.3033	18.8533	12.38	11.5	13.3067	15.7767	19.38	14.8933	14.2133	13.3267	19.8167	15.9367	18.1933	15.34	15.4867	23.6633	18.9967	17.5
ACSL1	1089.5	831.5	280.25	162.825	408.75	123.68	54.97	154.255	86.725	157.42	161.655	144.9	80.375	33.635	177.085	121.175	48.84	945.85	338.955
ACSL3	146.023	216.767	169.483	154.007	263.433	452.66	219.86	110.04	355.467	335.54	500.4	213.447	236.843	124.25	90.4767	312.543	116.257	187.333	87.39
ACSL4	36.2907	61.3233	21.902	42.7933	63.1867	29.7517	20.0043	22.7197	26.39	27.7633	30.6067	26.5243	26.45	28.336	25.315	26.0367	23.8823	84.4867	31.2687
ACSL5	66.385	54.615	58.98	34.955	99.34	16.315	41.62	88.97	18.72	19.965	26.5	34.285	48.655	21.995	38.485	15.915	31.68	57.25	35.395
ACSL6	7.4162	6.3558	9.0986	5.4078	6.7242	5.8408	7.3832	8.8808	6.4078	6.438	26.5372	7.6124	6.2304	6.4166	7.4376	6.1256	9.0154	7.1162	9.4248
ACSM1	9.502	7.274	9.943	7.505	7.521	7.1755	9.8415	10.796	7.4405	7.7775	7.0795	8.951	7.7365	9.304	8.801	7.6245	11.0055	10.133	9.6555
ACSM2A	5.6195	5.308	6.1395	5.345	5.411	4.7765	5.346	5.773	5.4495	4.7675	4.435	6.234	6.6925	5.711	5.756	5.107	5.407	7.295	24.7575
ACSM2B	5.759	5.695	10.48	5.645	5.225	5.439	5.695	6.04	5.097	5.856	4.94	6.986	4.803	6.014	5.85	4.732	5.475	8.187	6.221
ACSM3	7.6355	5.8555	7.4515	5.9995	5.639	5.954	6.536	7.509	5.7375	6.768	5.2915	10.52	5.9695	6.4695	7.647	6.206	7.683	6.285	6.9805
ACSM5	30.162	30.5373	13.2523	11.6343	11.942	12.729	24.4473	10.98	26.915	88.4053	31.0757	17.8173	23.918	21.9997	13.9077	10.3543	16.0603	13.2717	28.41
ACSS1	37.822	27.4374	30.544	17.4356	22.9212	27.6702	42.3858	42.1392	28.9886	27.4184	77.2696	32.9912	23.8534	43.5856	26.7138	33.0848	34.8862	32.9422	32.583
ACSS2	52.66	37.24	44.37	45.14	40.18	44.14	47.52	51.53	41.96	42.53	44.88	49.46	42.91	47.59	49.3	47.43	42.73	52.65	51.21
ACSS3	12.145	21.515	30.41	14.264	32.805	22.815	24.22	8.3815	33.21	25.03	51.96	49.09	36.895	11.325	28.735	15.95	13.66	10.94	15.125
ACTA1	9.324	9.437	15.16	8.126	13.96	8.382	14.06	12.25	9.193	9.359	7.781	13.06	8.96	9.437	9.697	8.941	11.9	11.6	8.978
ACTA2	1789.25	714.01	409.084	3545.27	3054.24	6096.95	5527.74	57.3495	5008.73	5840.98	502.522	969.028	1624.55	3446.47	602.168	6363.12	650.753	150.971	703.481
ACTA2-AS1	26.55	25.55	24.75	16.37	22.53	23.76	22.23	18.81	24.16	21.67	15.33	26.6	30.84	30.63	21.66	20.84	21.28	18.96	20.8
ACTB	1802.73	1995.72	1663.55	1645.08	1703.27	1800.52	1738.37	1719.48	1678.57	1741.95	1572.21	1608.38	1622.69	1579.03	2843.47	1697.57	1657.49	1898.05	1793.1
ACTC1	593.7	86.41	54.46	210.7	833.5	953.9	1246	41.82	1356	450.5	70.07	55.86	64.37	122.8	164.2	1770	48.47	37.56	75.63
ACTG2	172.68	89.955	37.555	299.6	279.205	354.775	557.54	27.175	158.005	150.29	20.36	24.45	158	233.825	201.325	453.405	54.13	30.495	127.22
ACTL10	21.45	16.85	13.9	16.69	19.77	16.44	19.59	21.74	18.79	17.73	18.3	18.79	18.41	19.8	19.08	19.2	22.81	19.95	21.44
ACTL6A	44.56	48.27	22.87	32.68	50.22	42.95	20.94	17.98	60.96	67.27	34.12	21.68	25.72	20.13	29.07	46.33	17.8	24.9	8.032
ACTL6B	10.3625	10.445	17.054	8.6685	9.4495	9.8615	11.372	12.583	10.3455	10.0535	11.852	12.265	12.4325	8.921	13.072	10.4855	17.7845	12.663	10.835
ACTL7A	11.12	11.71	12.85	9.193	11.47	8.883	14.93	14.31	11.7	9.992	10.32	16.44	11.85	9.472	12.61	11.02	19.77	11.87	12.81
ACTL7B	8.29	6.567	9.852	6.902	7.277	8.039	8.565	9.161	7.82	7.162	6.754	8.309	8.995	7.007	7.094	7.996	8.627	10.31	10.94
ACTL8	18.64	15.59	24.86	15.44	19.01	17.3	20.69	25.72	15.6	17.22	14.97	22.27	19.56	25.4	18.58	15.17	23.62	23.87	26.53
ACTL9	7.233	5.856	8.685	8.545	7.089	7.841	7.824	5.728	7.878	7.989	7.023	7.057	8.69	5.904	9.044	6.025	8.524	7.319	7.274
ACTN1	459.312	370.62	252.708	866.41	715.36	721.105	753.793	166.675	699.425	784.768	119.513	347.51	325.495	500.938	348.47	873.947	382.348	280.325	228.887
ACTN2	13.0938	13.3027	25.13	15.3473	15.0642	25.285	16.4767	14.256	16.4453	14.5415	25.0875	18.6322	15.763	14.879	16.1457	14.4563	16.4525	17.2488	20.9898
ACTN3	9.848	10.82	12.15	10.1	9.383	8.977	11.68	10.72	9.897	11.61	9.204	11.06	7.337	15.71	13.89	13.1	10.01	12.01	16.79
ACTN4	114.6	78.22	53.5	201.4	179.4	295	340.6	73.23	240.7	353.7	48.38	61.6	82.75	110.4	66.25	236.8	85.29	49.38	63.24
ACTR10	759.4	666.2	396	630.5	563.4	629	526.7	265.1	808.2	783.1	644.3	281.1	447.1	358.9	674.2	676.5	253.3	418.3	269.9
ACTR1A	53.77	51.655	28.785	57.475	59.435	44.37	50.79	43.325	39.555	52.08	50.8	27.31	36.555	23.18	65.145	68.74	42.12	39.35	23.8
ACTR1B	62.96	53.69	46.16	54.34	54.84	89.15	89.98	65.9	75.72	102.2	67.84	39.53	45.17	70.82	52.96	84.9	62.46	45.09	29.8
ACTR2	299.125	355.365	133.252	199.78	244.936	174.695	166.296	253.347	164.107	223.703	144.002	104.309	127.929	93.9749	244.517	199.225	264.21	292.801	191.661
ACTR3	1569.63	1173.51	671.671	1157.21	1428.78	876.134	809.51	1102.96	850.19	981.3	550.764	447.768	789.923	439.026	995.52	1087.3	1090.89	1165.86	694.256
ACTR3B	9.204	10.496	10.6445	9.2595	9.9255	10.98	8.067	10.331	10.5865	10.125	19.585	13.415	8.871	9.09	11.835	11.28	11.97	11.8405	9.0675
ACTR3BP2	12.34	8.544	10.25	7.788	6.721	6.872	11.69	10.14	8.205	6.819	6.283	10.94	10.79	16.09	9.379	8.39	10.77	12.8	22.81
ACTR3C	5.595	6.681	8.493	5.705	5.921	6.193	6.937	7.102	7.438	7.313	5.816	7.254	7.195	8.321	8.211	6.555	7.097	7.88	8.301
ACTR5	32.327	41.4615	48.935	35.998	47.639	84.345	69.4945	66.4005	76.317	86.73	41.688	65.636	31.55	44.2315	36.7845	69.888	35.9575	44.27	23.8585
ACTR6	25.597	24.9425	11.8925	25.2905	35.1695	55.9425	31.378	17.982	47.068	50.966	52.545	22.5345	39.691	15.9305	12.816	40.2895	13.1735	16.748	10.4675
ACTR8	40.585	40.13	36.59	34.225	43.585	44.785	40.58	49.055	36.91	45.925	55.69	33.275	40.115	28.885	47.47	46.205	42.255	46.585	24.875
ACTRT2	11.96	10.11	17.9	11.4	11.34	12.37	16.72	17.21	9.465	9.156	10.24	15.92	12.19	16.55	13.9	12.02	20.26	13.46	15.77
ACTRT3	9.218	13.2	22.44	9.657	10.48	12	15.6	11.25	8.829	10.49	7.228	8.226	10.38	10.77	14.51	13.1	7.026	8.499	10.37
ACVR1	79.63	73.01	42.44	138.3	148.5	75.44	81.95	23.25	116.7	135	61.94	24.99	42.15	17.97	41.9	61.93	22.78	49.48	22.36
ACVR1B	22.6852	25.5188	24.9513	21.6008	25.5482	16.1248	17.6285	23.666	19.1767	17.5562	19.9955	24.4523	17.1878	16.3102	26.3957	23.8285	22.1183	27.4565	26.2132
ACVR1C	10.268	9.047	10.4705	6.4225	6.93	7.446	20.26	7.504	58.815	7.873	20.395	13.605	10.563	10.701	9.903	7.4425	7.312	15.286	14.7565
ACVR2A	65.305	67.695	47.8345	49.655	65.78	105.165	74.445	64.92	86.75	93.375	62.59	77.26	60.51	43.14	63.045	106.645	62.99	98.9	62.85
ACVR2B	19.408	21.687	19.104	17.0227	18.0957	24.484	30.9833	25.306	27.9803	39.3687	27.076	29.7033	21.6863	22.0577	21.6363	25.822	24.3353	22.649	21.1333
ACVR2B-AS1	14.97	14.36	16.49	10.15	10.34	12.46	17.45	16.47	16.73	12.61	9.741	12.6	14.98	12.47	14.44	8.396	14.9	13.23	17.22
ACVRL1	13.6	25.13	21.43	15.965	33.975	10.56	23.545	14.93	11.99	12.875	12.595	18.185	13.615	14.97	34.66	11.3025	32.005	17.5	20.53
ACY1	21.6	21.02	23.31	17.78	20.5	19.72	21.55	34.55	18.16	18.25	19.11	22.57	23.19	25.85	27.25	17.3	35.32	30.17	23.5
ACY3	8.7945	10.558	12.18	9.9165	9.295	9.0645	11.6465	13.195	8.9855	10.984	10.6865	12.15	10.7115	10.95	12.205	9.774	13.2	13.69	12.025
ACYP1	33.22	35.5	28.27	54.18	54.39	78.28	114.9	25.62	158.3	187.9	78.65	39.52	45.82	87.8	21.29	90.08	33.43	25.28	16.69
ADA	31.8955	37.53	36.29	46.59	34.805	10.7645	15.375	116.245	10.8585	13.644	23.6195	15.2105	30.23	17.145	39.13	10.5465	46.395	54.985	33.605
ADAD1	9.9485	9.364	12.955	7.863	8.1415	8.1585	10.5215	11.371	8.3785	9.04	6.9405	11.1775	10.0175	11.2375	10.924	8.905	11.3645	11	18.57
ADAD2	22	18.78	23.21	18.33	17.57	19.88	27.97	22.85	16.94	19.05	19.31	30.19	24.06	25.99	27.33	18.7	24.05	22.56	21.31
ADAL	16.69	18.1067	23.2417	15.1497	16.0813	27.7967	17.585	19.4247	19.9187	25.7167	19.0623	18.8067	18.4263	24.208	21.311	21.9633	22.517	20.2817	21.1697
ADAM10	298.491	295.172	76.486	116.522	202.166	140.732	93.0677	91.4337	107.17	156.344	331.777	120.782	217.842	66.1113	155.254	179.611	83.3473	161.793	134.581
ADAM11	18.265	16.925	21.15	16.131	14.1515	15.375	24.335	18.965	18.165	17.935	22.4505	29.32	18.87	23.26	22.01	15.785	32.27	20.095	22
ADAM12	11.522	14.176	96.128	85.542	180.306	9.1048	10.2774	19.946	9.8106	8.8376	9.9198	14.526	125.906	10.8436	144.234	9.1708	24.628	12.4308	23.004
ADAM15	34.275	35.5155	51.57	27.53	33.565	31.439	43.165	43.23	35.485	35.975	30.795	40.805	47.49	39.315	46.2	35.616	46.88	45.935	41.38
ADAM17	207.209	178.335	70.7333	114.976	131.339	86.6867	74.7453	127.978	104.655	89.9323	100.106	67.241	102.728	87.468	92.5507	130.964	81.395	138.839	110.576
ADAM18	5.8045	5.243	6.034	5.27	5.7145	5.568	6.18	6.188	5.4835	5.162	4.5865	7.1685	5.978	7.287	5.5895	5.4215	6.555	6.2485	7.599
ADAM19	12.66	16.51	24.485	72.99	59.247	15.53	18.17	16.015	16.575	15.225	12.395	17.425	22.665	26.595	23.13	17.055	30.985	42.66	37.775
ADAM2	4.742	5.168	4.345	4.145	4.274	4.767	4.829	5.128	4.712	4.503	4.478	4.627	5.3	6.275	5.402	5.266	4.648	5.245	4.927
ADAM20	8.9725	11.74	10.5125	9.3485	9.7265	8.509	13.9	12.255	9.553	9.862	8.4705	14.328	10.036	14.775	14.751	10.7425	13.96	12.15	12.094
ADAM21	6.566	7.391	7.1625	5.9795	6.545	5.742	6.995	6.4125	6.8355	7.426	6.2235	6.428	7.192	8.487	7.1385	7.355	6.758	7.774	6.18
ADAM22	9.70825	11.0819	11.6546	16.5209	35.5394	8.34875	11.3101	10.3261	10.8438	15.6989	28.281	14.6535	19.6126	11.1825	11.6916	14.996	12.8079	10.631	12.4682
ADAM23	11.9223	9.51775	13.8323	44.893	15.8072	12.6583	11.2828	9.52	8.8615	10.4832	26.1017	12.4292	16.3777	15.894	12.2385	22.1393	13.2075	12.1203	13.5345
ADAM28	35.2148	38.9675	29.764	11.2722	15.9992	10.3613	12.3445	32.49	9.51975	10.391	51.5385	25.686	16.8925	13.5665	14.0625	10.16	22.065	29.595	20.4217
ADAM30	9.347	10.491	12.539	8.35	8.401	8.633	9.637	11.8605	8.243	8.072	8.441	9.5515	9.5505	13.4135	9.4355	8.639	12.7795	10.1575	11.5125
ADAM32	7.607	7.895	10.54	7.755	7.943	6.363	8.954	9.1	6.833	6.413	6.511	9.087	9.834	11.56	8.318	7.402	12.38	7.792	10.46
ADAM33	122.57	135.13	121.755	119.699	66.8755	67.9075	70.9065	126.694	67.0265	38.421	91.096	130.9	105.553	162.56	137.303	100.166	148.125	129.221	184.735
ADAM3A	5.495	5.005	5.687	5.048	4.944	5.48	4.939	4.951	4.787	4.686	4.901	5.88	5.39	5.065	5.038	4.814	5.348	5.48	5.005
ADAM5	9.1305	7.9465	11.9	7.1035	7.6845	8.365	9.722	9.055	8.087	9.5265	7.185	9.056	9.441	10.1435	9.2095	7.4025	9.142	9.588	9.506
ADAM6	8.317	7.497	11.37	5.852	7.004	7.763	8.073	7.205	6.574	7.396	5.943	9.489	7.065	10.09	9.736	7.438	10.84	7.886	10.23
ADAM7	6.747	5.61267	8.58933	6.236	5.792	6.44467	6.519	6.665	6.418	6.53567	5.53467	7.02467	7.431	8.27333	6.812	6.38067	8.69233	6.29967	8.08833
ADAM8	33.473	49.03	21.795	11.9625	23.9935	10.8815	14.84	57.7485	9.5715	11.1725	11.09	13.1625	14.9915	12.3425	14.898	9.8895	22.3405	62.9455	32.2205
ADAM9	240.466	214.593	79.0733	167.397	191.923	148.328	92.842	49.3167	143.283	194.792	72.4817	75.5493	239.993	49.64	192.657	122.632	135.832	58.9553	87.8913
ADAMDEC1	202.1	370.3	9.847	6.151	21.19	5.478	6.448	36.66	4.929	5.082	5.395	6.955	7.905	6.936	8.681	4.829	6.756	7.045	10.77
ADAMTS1	78.655	338.855	221.75	173.945	689	130.305	187.29	19.605	270.4	148.59	117.575	638.9	48.315	69.555	180.15	723.65	67.005	77.34	52.515
ADAMTS10	61.475	68.615	143.975	52.65	52.995	69.66	84.06	69.82	65.98	54.11	42.225	109.785	82.11	92.21	85.45	40.92	101.84	73.335	89.07
ADAMTS12	11.315	10.84	14.905	15.8745	15.36	11.3285	12.52	14.745	10.0345	12.365	11.38	14.97	18.95	25.635	25.67	11.5095	17.085	14.675	16.425
ADAMTS13	15.36	14.7455	17.935	14.885	14.07	15.855	17.945	19.55	13.3175	14.585	15.685	20.95	16.02	20.215	15.925	16.23	18.485	18.18	24.425
ADAMTS14	19.31	19.68	44.28	36.46	15.08	12.4	16.27	21.7	12.39	13.34	18.21	13.13	19.28	29.45	28.87	13.41	30.26	30.17	20.45
ADAMTS15	18.465	35.359	40.28	27.397	16.915	22.435	26.18	14.73	13.4635	16.455	12.9175	25.72	28.11	15.575	37.255	14.9405	32.485	14.435	20.79
ADAMTS16	11.96	11.2	13.17	10.45	7.427	7.21	10.29	13.74	8.369	9.566	8.842	8.517	11.63	10.54	13.32	9.532	10.82	8.075	12.51
ADAMTS17	5.72267	6.53367	6.636	6.15233	6.17667	8.05033	6.51667	6.789	6.366	7.22033	6.77267	8.172	6.68867	7.16567	7.21567	6.565	7.40033	6.681	8.559
ADAMTS18	14.635	10.8075	13.955	8.987	9.9525	9.0755	9.6285	15.9725	10.884	10.5425	25.975	13.9715	12.407	15.05	11.15	10.354	13.267	14.66	15.005
ADAMTS19	5.2	4.984	5.046	4.9485	5.0745	4.862	5.7565	6.0715	4.843	4.958	5.9325	6.3945	5.2205	6.0865	5.106	4.8435	5.1025	5.22	7.1485
ADAMTS2	54.12	58.0133	28.8733	269.117	163.487	35.65	28.0033	29.6333	41.9367	39.4	16.2333	27.27	128.177	83.8833	51.3867	54.1	72.17	22.7367	54.6967
ADAMTS20	6.387	5.441	5.1115	5.4445	5.5485	5.482	5.5705	5.6635	5.007	5.0815	5.1355	5.4725	5.4845	7.064	5.1705	5.252	5.4285	5.9435	8.563
ADAMTS3	4.817	8.185	5.175	23.65	40.41	5.297	5.455	6.135	6.425	5.319	6.704	5.547	15.16	5.502	7.971	5.702	5.198	6.097	6.955
ADAMTS4	15.53	17.32	18.34	9.95	16.66	12.8	14.07	15.63	12.72	14.25	12.14	17.7	16.38	20.06	23.41	12.39	17.75	14.75	22.65
ADAMTS5	51.3753	65.7378	12.3667	30.095	151.696	219.339	36.9213	12.162	145.435	89.9405	30.4148	27.182	56.0508	42.9192	25.9683	84.5088	116.824	21.7153	95.2827
ADAMTS6	9.44967	17.2007	38.6083	16.575	34.035	15.9457	13.2867	11.3667	21.0433	48.8133	10.564	8.89833	13.7717	13.873	37.0473	14.237	28.2533	9.953	14.795
ADAMTS7	11.7167	12.2433	14.2733	12.6083	11.2503	11.3237	13.7467	11.9767	12.07	12.6	10.0313	11.2563	11.776	13.2733	15.0633	12.6033	16.5	14.4	16.3467
ADAMTS8	9.379	14.835	22.024	11.379	56.2787	8.908	17.3727	11.1997	10.5103	11.9333	33.2303	10.4943	13.8297	10.9693	11.0283	9.81567	10.3627	11.9063	14.22
ADAMTS9	11.1032	54.2248	38.395	29.874	101.881	21.6565	17.0347	10.605	19.482	12.1785	14.3788	49.047	11.0905	14.645	45.735	13.4612	20.2512	19.1492	20.3248
ADAMTS9-AS2	10.9608	11.6794	10.0478	13.2818	12.4306	44.246	24.3106	9.8074	50.0378	23.4382	16.0142	41.8718	11.7418	32.2102	9.5652	30.4158	9.8976	13.4162	21.9752
ADAMTSL1	7.43817	8.071	8.35667	8.18033	8.95967	7.951	7.964	9.15667	8.261	8.3155	7.24783	9.2155	8.7985	10.1115	9.74933	7.731	11.7262	8.57733	10.0602
ADAMTSL2	19.27	17.54	33.27	23.7	16.67	22.63	25.04	25.04	24.9	47.31	17.84	20.09	21.08	28.35	25.42	29.86	23.98	19.5	27.95
ADAMTSL3	13.41	9.619	10.648	22.995	67.16	43.62	11.745	11.044	7.832	12.975	12.655	11.729	25.84	12.146	10.3075	26.43	12.098	11.6905	11.97
ADAMTSL4	13.6415	14.912	12.777	11.072	10.248	9.56	10.7995	17.9015	11.2665	9.4375	9.621	16.6155	12.6595	13.42	11.639	13.1955	17.875	15.0085	18.893
ADAMTSL5	16.13	15.57	28.2	15.39	16.13	13.8	19.74	21.48	16.67	16.14	16.12	17	18.17	19.71	23.18	17.55	23.06	23.68	31.77
ADAP1	143.515	117.59	140.87	87.285	74.37	84.78	73.315	300.18	55.015	94.24	212.335	80.29	86.885	100.445	112.34	69.99	178.49	191.965	179.88
ADAP2	349.4	345.25	173.79	92.26	123.875	34.79	62.19	948.9	36.255	97.025	103.58	157.195	132.24	49.505	297.9	64.29	419.45	262.5	263.505
ADAR	646.6	772.9	409.1	847.4	751.4	679.3	1237	873.8	738.5	763.1	906.5	682.4	622.1	392.7	666.9	686.5	676.9	723.6	327.6
ADARB1	52.3842	45.416	24.4562	89.4816	36.307	87.814	118.897	21.2116	88.9272	88.8064	24.6476	25.6302	24.9064	84.113	21.2916	105.886	24.638	19.1956	18.702
ADARB2	8.775	8.02	11.5515	7.308	7.7135	7.7965	9.496	11.6285	9.5245	7.2495	12.0835	10.941	9.3545	8.265	7.985	7.697	14.565	9.2565	11.722
ADARB2-AS1	28.45	16.72	25.55	13.94	20.75	17.85	20.61	20.71	18.31	19.85	21.47	27.99	21.8	27.08	19.12	17.69	28.68	23.6	33.47
ADAT1	30.95	40.17	16.92	48.27	24	25.45	20.36	35.41	25.43	29.09	31.08	24.09	24.76	23.52	22.93	34.78	28.5	24.43	28.61
ADAT2	11.76	14.1655	13.558	11.879	16.168	12.175	10.411	17.32	11.5075	11.165	9.1975	9.208	9.399	11.785	14.0815	10.4355	16.98	15.625	11.45
ADAT3	29.725	28.7065	40.715	25.3345	26.369	26.658	28.8	40.76	25.171	23.049	21.3035	31.315	29.995	28.22	33.145	23.9645	32.77	36.405	42.56
ADCK1	64.61	66.62	67.46	51.62	42.76	39.93	47.37	103.1	43.46	42.05	62.79	76.19	58.26	62.36	70.7	46.96	90.86	55.85	58.9
ADCK2	59.8825	32.17	22.1725	27.646	21.5015	26.3248	31.49	34.8158	27.7402	29.6875	32.8302	21.575	25.3212	23.3313	23.5607	26.3315	29.11	20.695	30.07
ADCK3	36.613	40.91	21.68	20.461	19.3365	49.9305	40.685	38.279	44.87	36.558	56.52	43.39	26.9725	22.08	31.8045	22.796	31.161	21.26	29.1275
ADCK4	52.9915	50.8385	91.5015	47.085	43.6375	48.193	63.617	78.848	50.255	44.311	45.5015	77.1115	69.829	79.935	69.4655	37.3675	98.724	86.0575	95.1605
ADCK5	13.06	11.96	17.56	11.82	11.17	15.07	11.73	23.15	10.6	10.37	12.9	12.28	14.1	16.38	20.65	11.88	18.27	16.08	16.7
ADCY1	14.832	15.4038	17.8978	12.4822	13.8964	12.4524	13.5444	14.9626	11.7482	11.5492	41.6532	25.548	14.008	14.464	15.2098	12.8112	18.5974	15.0368	18.374
ADCY10	6	6.025	6.78	5.2895	5.3095	6.1055	6.0725	6.406	5.684	5.401	5.46	6.8955	5.944	7.1675	5.807	6.01	7.8295	6.229	6.5885
ADCY10P1	7.291	8.5865	9.023	7.169	7.213	9.2975	8.4705	10.16	9.4185	8.5465	12.42	7.431	7.6865	10.3305	9.104	10.436	8.8865	8.555	7.6195
ADCY2	20.7663	16.7783	27.387	46.3947	41.4407	11.2983	15.311	16.1883	15.7317	19.935	272.026	49.3393	35.0523	15.9693	16.4867	19.7783	22.644	15.838	22.1
ADCY3	41.71	35.305	33.445	40.965	41.67	20.4	39.86	33.715	26.7	24.975	22.39	27.14	34.17	22.335	28.8	35.87	38.89	27.355	21.898
ADCY4	54.57	73.51	77.35	39.65	63.56	51.51	84.94	81.77	44.32	41.29	52.6	87.96	66.6	80.89	100.2	34.6	131.5	83.22	91.36
ADCY5	12.285	12.1865	13.705	10.2625	9.837	12.665	13.96	12.55	14.125	16.345	12.2	14.04	12.54	17.005	12.6385	11.84	14.75	9.706	16.56
ADCY6	28.21	25.34	42.7	40.92	37.21	65.55	62.23	43.97	58.15	61.11	43.87	50.06	37.38	70.09	38.14	57.67	30.32	26.9	38.53
ADCY7	50.995	50.14	17.35	23.075	26.375	12.21	11.21	44.605	12.46	14.495	18.755	15.27	57.965	11.7	17.145	12.677	25.63	41.2	23.77
ADCY8	9.812	7.324	14.62	8.35	6.608	8.127	12.44	14.71	7.745	8.69	80.92	15.86	9.381	11.42	11.95	7.25	12.87	7.226	13.06
ADCY9	58.2423	40.9467	35.0467	146.38	90.0803	195.426	185.36	28.85	229.455	252.345	49.643	53.8833	68.3847	74.49	42.0933	158.134	61.58	28.75	31.5633
ADCYAP1	7.692	7.527	7.8345	9.6425	13.4035	7.8555	9.196	7.7525	6.759	8.0305	7.9455	10.257	7.3455	7.497	9.2225	7.978	9.3105	8.6445	8.198
ADCYAP1R1	15.395	12.225	34.835	11.885	12.79	14.565	16.265	17.15	12.62	14.685	358.795	26.81	17.03	17.52	14.935	14	21.775	14.615	20.665
ADD1	124.855	149.865	113.108	209.37	128.14	191.273	224.7	111.185	193.227	191.44	211.59	96.065	124.562	126.797	115.705	210.713	115.078	128.95	88.0725
ADD2	16.7058	14.7478	20.0683	12.4757	12.0082	13.1927	15.6202	17.7878	13.8108	14.8392	66.2077	20.0308	17.5765	16.6993	18.6002	12.7013	21.515	18.224	18.3303
ADD3	191.075	223.6	633.575	395.45	422.9	300.175	234.575	219.125	361.7	390.875	2426.25	423.2	635.875	261.825	527.05	212.65	206.925	487.375	245.625
ADD3-AS1	10.5243	10.046	16.4617	12.8233	9.74	12.1347	12.4177	11.908	12.3363	13.841	15.0933	14.5327	12.5527	12.343	12.7033	10.509	17.8833	12.3947	18.5
ADGB	5.142	4.379	5.013	4.605	4.797	5.005	4.701	5.345	4.888	4.772	4.672	5.008	5.056	5.869	5.632	5.193	4.368	5.651	6.202
ADH1A	10.4	8.739	9.315	7.097	8.552	7.455	8.683	9.823	9.631	8.525	7.53	11.75	8.251	9.08	8.3	8.965	11.59	6.895	6.944
ADH1B	91.4045	59.1362	17.5263	23.2022	35.1953	176.958	233.826	9.068	42.9723	78.3688	12.811	639.831	165.499	17.6715	11.4633	340.476	8.9785	8.915	14.5653
ADH1C	10.86	8.663	7.703	7.419	7.314	8.101	11.1	8.35	9.022	9.11	6.618	17.12	9.27	7.954	9.392	13.23	9.446	8.395	6.736
ADH4	23.5665	17.7435	16.715	15.9578	16.9402	15.9362	17.8388	19.4285	18.0523	16.2458	17.406	22.5545	18.182	45.482	14.5495	17.5317	24.7787	21.386	36.8435
ADH5	528.19	468.22	171.73	375.225	291.9	766.1	668.75	155.79	604.8	796.55	401.25	362.335	335.465	238.455	404.56	785.75	237.361	157.61	170.761
ADH6	5.9975	6.1885	6.932	5.5635	6.1235	6.4725	6.9485	6.851	6.882	5.6415	5.4675	6.791	6.1715	7.8205	6.734	6.797	6.034	8.212	8.3425
ADH7	10.16	8.012	8.107	7.654	7.708	8.411	10.5	8.631	8.089	8.856	7.473	8.788	8.973	8.706	10.26	7.165	10.93	8.667	7.657
ADHFE1	40.62	33.14	54.1	31.97	27.1	84.29	51.95	40.89	83.77	60.72	79.19	41.62	46.21	75.85	39.68	60.12	37.14	55.8	56.41
ADI1	423.336	278.103	209.86	380.441	394.12	608.908	465.12	141.302	385.201	669.829	303.496	283.07	411.76	146.438	310.71	575.183	196.933	120.641	129.105
ADIG	20.05	22.91	27.69	18.6	15.535	18.845	25.27	21.56	17.71	18.99	17.95	23.785	21.81	22.44	20.86	18.865	34.27	23.525	29.085
ADIPOQ	4.94	4.813	6.911	4.651	4.952	4.956	5.212	5.69	5.04	4.741	4.031	5.535	7.056	6.802	6.434	4.953	8.693	6.155	6.622
ADIPOR1	152.3	124.7	119.8	98.1	111	75.23	87.19	128.2	78.48	98.43	71.78	71.38	87.83	47.58	97.67	104.4	70.56	189.1	107.1
ADIPOR2	176.2	184.7	168.3	191.1	355.2	126.4	211.1	139.7	167	149.7	609.4	136.9	100.8	56.81	134	204	103.4	173.6	110.2
ADIRF	58.31	67.24	55.72	279	143.7	214	538.3	15.74	419.7	406.4	54.51	133.2	114.2	126.6	50.2	234.7	103.3	41.97	32.45
ADIRF-AS1	17.78	14.2	34.01	12.8	13.35	12.17	19.61	20.24	14.98	17.44	12.9	34.87	17.58	14.92	25.58	14.46	30.58	24.1	18.5
ADK	45.1315	53.5875	30.746	66.481	58.909	43.1905	64.9175	45.143	83.41	110.065	53.363	34.9425	51.365	19.812	62.433	71.3245	31.001	32.611	23.9885
ADM	266.4	528.2	645.5	286.4	1480	113.2	126.1	639.9	106.9	109	113.9	1081	325.7	104.9	1582	183.5	414.6	743.3	929.1
ADM2	42.8	43.34	56.61	34.63	39.33	38.58	46.74	45.69	35.3	35.31	31.39	62.24	36.88	47.54	37.59	35.1	41.4	45.92	73.71
ADM5	10.37	10.35	14.1	10.17	14.47	10.45	14.99	13.12	10.02	8.832	8.197	10.97	12.39	11.14	12.14	9.916	12.05	13.01	13
ADNP	95.245	76.655	47.6	158.2	137.35	246.75	160.8	73.115	247.25	254.2	118.875	82.14	123.77	100.67	70.165	237.6	43.8	106.75	43.85
ADNP2	87.655	107.12	101.57	173.3	175.05	125.75	116.75	131.8	194.55	144.145	129.3	110.05	106.5	71.755	125.2	120.78	96.55	134.5	90.73
ADO	92.445	65.31	33.835	110.205	105.515	96.345	74.2	34.14	105.6	182.25	104.51	43.735	86.715	41.58	43.525	123.85	30.235	33.56	22.82
ADORA1	12.864	12.64	20.005	11.972	10.88	11.557	14.64	13.2975	11.3145	10.464	30.845	15.7945	13.015	18.2005	14.6595	9.542	16.64	15.8505	19.275
ADORA2A-AS1	9.563	8.999	12.6015	9.001	9.2895	8.824	11.14	13.125	8.385	9.8615	8.159	10.1825	11.161	11.155	11.647	11.144	11.1935	9.685	12.085
ADORA2B	14.97	15.42	26.76	12.7	14.75	10.72	11.98	18.06	14.92	10.51	12.63	26.21	17.51	19.25	30.89	10.12	18.63	28.1	13.54
ADORA3	129.2	101.645	43.815	14.225	16.25	11.325	16.08	49.545	9.298	11.585	55.52	20.985	17.365	13.25	63.29	11.47	22.87	33.495	50.08
ADPGK	103.945	148.265	45.405	52.795	67.12	34.855	32.775	90.94	45.447	35.402	43.34	44.765	48.145	53.45	68.09	43.64	64.32	106.22	66.11
ADPRH	23.224	19.3533	14.39	14.78	14.859	15.4257	15.2733	16.7167	13.9877	17.9493	12.516	11.56	13.144	14.9233	14.0467	18.679	13.8083	11.393	13.8413
ADPRHL1	10.7605	10.5705	12.28	8.949	9.3105	8.7535	11.08	12.855	9.3925	9.7675	9.387	13.725	12.65	15.52	13.48	11.021	13.955	12.165	12.545
ADPRHL2	398.5	294.7	233.3	550.2	453	246.2	313.7	420.6	286.1	292.7	326.8	266.5	208.8	168.1	352.4	345.6	363	322.9	180.2
ADPRM	28.757	33.2835	30.1595	32.695	26.767	53.14	39.42	37.3065	33.5355	40.815	24.7805	35.468	26.6075	34.555	28.7875	33.458	32.455	45.225	29.567
ADRA1A	5.90225	5.68875	8.20975	5.503	5.11425	5.8185	6.582	6.76625	5.935	5.508	5.571	6.012	6.00475	6.0115	6.7395	5.6435	6.18475	7.3775	9.35775
ADRA1B	4.971	5.417	7.499	5.588	5.305	4.89	5.331	6.41	4.941	4.736	5.012	5.889	5.579	5.443	7.149	5.659	7.083	5.66	7.302
ADRA1D	7.27	6.6905	9.508	6.217	6.2215	7.486	8.25	7.5005	6.6715	6.951	6.4775	8.7145	8.0175	7.646	8.242	6.633	8.7485	8.766	9.5775
ADRA2A	8.971	14.13	13.21	15.69	64.46	10.33	13.02	9.686	10.49	8.426	9.243	9.035	14.17	7.826	12.91	10.94	10.9	12.47	15.54
ADRA2B	18.13	17.85	21.79	15.38	16.43	16.1	23.92	16.92	14.01	17.31	16.52	19.37	17.54	20.91	32.32	16.04	23.57	21.2	27.47
ADRA2C	39.67	31.21	57.57	38.61	33.2	42.57	43.44	41.46	36.97	40.39	31.04	62.39	40.5	33.62	36	38.67	63.39	41.61	36.16
ADRB1	10.2647	8.91633	14.1097	8.852	8.048	7.94533	8.59833	10.6323	8.72267	9.23733	22.8617	10.9233	9.09767	11.3687	10.1297	8.25367	10.65	14.791	107.838
ADRB2	74.8	41.73	18.16	12.47	33.83	11.74	15.62	53.7	9.556	12.72	94.4	11.69	43.43	13.94	22.56	8.07	24.08	27.35	13.9
ADRB3	30.37	25.84	29.45	20.5485	25.92	26.805	29.57	35.56	24.7885	27.965	22.87	38.76	28.9	36.965	27.735	18.4035	47.01	31.575	28.885
ADRBK1	61.27	64.28	75.2067	46.8767	50.6667	51.44	59.68	72.2	48.4767	49.9967	46.2433	79.9833	66.1933	88.2967	67.5933	49.59	85.37	87.84	123.03
ADRBK2	71.02	76.04	32.1333	18.93	26.21	20.9833	22.1133	77.1067	22.09	22.55	51.6867	24.7733	34.15	24.6667	35.44	19.3367	48.32	54.4933	34.8867
ADRM1	71.03	68.81	46.89	68.47	74.97	52.83	44.47	67.65	39.61	46.84	44.34	33.46	43.14	28.92	76.14	66.94	55.02	42.11	32.27
ADSL	269.9	167.9	164.5	218.95	234.2	212.7	198.95	188.25	199.85	231.85	101.93	149.64	175.6	118.6	215.05	248.45	144.505	144.435	108.415
ADSS	51.6705	56.6545	26.4945	52.619	75.2355	65.725	25.9545	24.574	66.801	79.769	41.755	25.4375	24.3375	25.1325	36.5095	33.4715	24.587	66.2775	21.919
ADSSL1	11	10.92	13.1745	20.13	11.585	19.582	19.8	18.615	29.8555	18.1995	16.643	50.92	10.41	25.465	13.015	12.57	12.0585	13.315	24.83
ADTRP	74.78	59.055	13.1045	13.6445	10.0975	6.8125	8.2895	32.125	7.8565	9.3785	7.709	8.023	12.656	8.456	14.3	6.5785	11.71	30.33	11.3915
AEBP1	240	414.8	371.9	1943	1086	1229	726.7	72.99	1288	576.2	392.2	660.3	383.9	715.9	315.5	1081	219.3	59.38	198.5
AEBP2	51.6495	32.019	28.0805	48.0955	55.219	179.42	97.435	29.884	158.465	147.685	45.9825	55.89	39.0085	62.12	33.054	92.2	23.5975	42.693	23.355
AEN	56	45.96	62.48	73.56	118.7	56.6	70.67	86.28	60.21	68.86	32.43	51.79	34	45.87	56.17	79.42	59.46	66.6	57.06
AES	49.15	30.55	36.92	42.73	30.16	38.32	42.03	32.53	26.9	32.18	34.51	53.67	48.71	34.53	33.37	38.76	36.77	39.75	33.16
AF001548.5	8.937	10.22	14.17	14.45	13.28	8.574	9.638	13.89	7.51	8.893	13.24	9.535	11.52	12.82	9.981	10.25	25.11	23.24	13.96
AF007147	20.59	33.62	16.72	11.17	16.11	14.21	12.58	43.06	9.333	9.476	26.67	20.52	19.39	21.6	18.41	10.97	20.62	66.23	33.38
AF067845.1	6.924	6.154	6.425	6.556	5.597	5.865	6.88	7.199	5.799	6.575	5.914	7.989	5.793	7.41	6.985	6.381	6.099	6.521	9.365
AF070581	6.874	7.936	13.225	10.528	9.1065	38.425	15.7745	6.7915	84.015	28.775	9.605	7.643	17.7775	64.745	9.8515	11.192	8.486	9.03	7.254
AF086184	6.313	8.401	7.455	6.332	6.389	6.917	7.872	7.849	7.776	7.055	6.615	6.606	7.26	7.487	7.492	6.829	6.152	6.955	7.935
AF090939	30.65	37.32	23.84	93.59	73.17	23.91	34.33	33.21	39.67	26.63	29.82	48.34	22.31	36.08	22.05	40.66	26.36	82.9	23.05
AF131215.4	8.028	7.33	7.914	6.135	6.594	6.314	7.877	8.35	6.038	6.516	7.784	11.31	7.167	11.72	7.661	5.769	10.95	9.338	11.51
AF131215.8	5.446	5.794	7.572	4.867	4.973	5.838	5.869	5.357	4.922	5.483	5.813	5.85	5.339	7.763	5.626	5.663	5.676	5.556	4.904
AF186192.1	18.22	12.44	26.76	13.49	8.739	16.83	18.8	18.64	16.58	13.95	15.38	22.02	14.27	17.68	24	15.24	27.27	14.37	20.63
AF198444	5.044	5.663	6.775	4.675	4.641	5.537	6.222	5.863	4.675	4.366	5.173	5.121	4.752	5.78	5.535	4.436	5.352	7.563	5.159
AF213884.2	26.95	30.69	33.44	22.29	29.09	23.48	38.68	38.47	25.59	27.43	25.04	33.47	32.12	49.1	33.26	30.9	42.01	37.16	52.96
AF279780	5.901	5.59	6.008	5.712	5.372	6.043	5.933	6.013	6.167	6.066	5.418	7.663	6.354	6.219	7.089	5.326	5.507	6.106	6.444
AF289551	13.43	14.94	13.67	11.42	12.51	11.79	14.58	12.31	13.02	10.35	10.73	12.27	21.59	11.9	9.818	12.63	17.75	25.15	12.41
AF520793	26.05	31.06	31.26	38.47	55.75	99.16	40.37	27.43	89.6	66.9	148.7	43.89	49.84	78.58	24.64	38.84	26.35	32.93	26.46
AFAP1	4.268	3.967	5.54	20.73	12.01	7.54	5.329	3.249	5.795	7.468	4.22	4.155	5.217	6.578	8.142	4.852	6.819	5.172	4.479
AFAP1-AS1	12.16	11.4795	13.038	9.0745	9.164	8.7545	11.2555	12.852	9.9375	9.5045	8.212	11.655	12.355	12.19	13.9075	10.925	13.38	13.2975	14.12
AFAP1L1	16.8195	8.88	8.452	7.546	9.36	7.0335	6.9885	7.3365	6.81	6.2505	6.1955	8.0685	7.9105	8.522	8.5735	6.6855	11.77	6.79	9.329
AFAP1L2	8.024	7.6	11.49	10.65	8.303	16.52	14.01	8.476	18.03	27.23	14.07	8.074	9.537	12.93	8.432	10.35	8.203	9.162	11.14
AFF1	144.173	211.343	106.458	201.78	181	145.963	142.677	131.44	189.47	168.062	125.214	145.599	145.35	83.061	112.17	208.723	75.1067	179.707	105.587
AFF2	9.03233	8.81533	12.505	7.416	7.07133	8.47467	10.202	10.761	7.608	8.67267	7.896	9.467	8.63333	10.9027	9.65	8.798	11.641	13.456	10.467
AFF3	7.07217	6.64967	7.63283	9.95333	7.526	6.91033	8.38767	7.24333	7.92983	7.6675	9.28333	7.653	10.6303	7.47033	7.4755	6.84667	8.04967	7.51083	8.05717
AFF4	39.9111	51.3182	36.4141	67.1145	77.5591	58.9188	38.7771	36.0817	59.3475	52.973	50.8013	37.494	36.617	63.5935	34.149	58.5082	32.8369	39.0138	28.258
AFG3L1P	18.6733	31.33	25.6333	28.7333	22.3067	21.5567	17.3133	29.9067	20.5467	18.91	24.2367	25.49	17.89	21.4767	22.3767	27.4267	23.2367	26.9967	24.7333
AFG3L2	455.503	498.2	309.433	517.737	552.8	338.63	252.47	366.45	422.893	334.897	439.837	234.607	260.603	230.913	314.957	297.397	279.353	245.79	173.68
AFM	7.504	5.83	6.718	5.967	5.931	6.042	7.019	8.35	6.48	6.756	6.252	6.446	6.652	6.438	6.66	7.895	7.366	5.019	5.831
AFMID	15.3	22.97	22	16.97	19.18	18.98	15.28	30.37	12.2	16.93	25.42	14.98	16.01	21.57	16.73	14.54	17.05	22.6	22.9
AFP	7.392	6.39	8.065	7.13	6.832	7.084	6.456	9.747	6.173	6.513	7.229	9.953	7.136	6.915	8.099	6.181	11.82	6.52	8.919
AFTPH	102.715	96.08	69.54	65.05	86.79	125.55	108.9	107.55	146	143.3	86.075	95.175	69.6	83.905	67.655	137.55	66.495	127	71.885
AGA	64.32	53.8367	22.747	54.4733	39.1033	58.9067	34.1633	32.4857	47.7367	35.06	66.73	22.2677	38.719	26.671	22.252	41.2633	24.4537	19.281	19.4437
AGAP1	22.5533	17.135	35.71	37.3333	24.565	41.5233	25.7867	17.865	31.012	30.407	236.753	28.7733	23.1967	21.7833	23.86	25.0457	22.16	16.026	19.1767
AGAP11	11.276	13.5	14.075	14.55	10.736	13.525	14.54	11.6245	17.94	11.363	7.561	11.3665	9.221	15.6	8.1635	11.03	14.4045	9.534	8.787
AGAP2	17.7573	19.2237	24.95	13.6057	14.6457	14.6387	21.5847	23.3983	13.5203	13.609	18.745	19.883	19.1253	20.189	16.942	13.483	25.8917	20.8037	28.058
AGAP2-AS1	10.02	12.12	11.74	15.69	13.93	21.19	18.89	10.43	24.43	31.23	8.135	11.68	10.13	12.44	13.59	26.17	16.03	8.428	10.3
AGAP3	60.511	56.8993	74.66	69.875	46.6347	36.6633	35.432	75.9313	30.7077	38.4133	49.766	51.516	45.517	56.3903	54.767	30.3347	58.8633	53.543	51.043
AGAP4	77.07	119.4	58.83	181.4	76.44	72.13	68.74	96.03	84.24	53.66	72.73	74.01	58.98	159.8	73.78	118.4	107.2	77.06	53.47
AGAP6	17.49	18.14	15.375	16.365	18.78	15.07	17.65	17.26	14.875	16.38	14.855	18.855	16.905	26.63	18.545	14.59	17.83	18.42	17.225
AGAP9	19.47	34.04	19.27	22.07	12.28	15.79	21.53	35.4	24.48	13.12	19.12	24.5	17.86	39.33	14.7	17.18	32.48	16.16	16.93
AGBL1	6.872	6.013	6.186	6.117	6.254	6.838	8.057	7.222	6.066	5.431	6.499	8.769	6.182	8.273	6.034	6.392	6.82	9.838	10.7
AGBL2	6.233	6.66	6.546	6.467	6.655	6.986	5.999	6.88	6.469	7.466	10.82	11.19	6.963	7.038	7.07	6.137	8.878	7.963	6.431
AGBL3	4.43	5.01133	4.87133	4.60867	4.511	6.15467	4.977	4.844	5.12033	4.87733	4.88867	5.42533	4.58367	4.701	4.38267	4.82867	5.238	6.68033	4.52633
AGBL4	8.5745	7.374	8.2185	6.3045	7.064	6.7115	6.301	7.4595	6.877	6.8925	6.997	11.4475	7.391	8.5305	9.205	6.529	8.558	7.6165	14.611
AGBL5	14.9007	12.797	20.27	17.62	13.7037	16.9787	20.8747	18.168	19.3753	21.5627	15.0667	13.3517	16.3167	16.0373	17.859	16.69	17.4307	15.4133	17.1067
AGER	11.0315	11.854	17.285	10.4295	12.0115	11.1955	14.15	17.505	10.0295	11.8125	9.9875	12.3935	14.9075	12.944	17.1	10.693	17.465	22.505	19.565
AGFG1	106.972	136.172	84.884	81.364	119.05	56.366	54.644	138.652	61.6226	63.7	92.088	127.27	55.714	32.244	120.982	80.06	80.584	239.476	140.634
AGFG2	16.2375	15.4183	19.4588	14.3863	14.0858	15.9695	19.9567	20.635	16.3875	15.9583	18.4295	20.7633	17.1567	16.2283	19.1937	20.9543	21.47	20.1863	22.9733
AGGF1	39.0237	36.5992	18.1797	23.6065	27.0915	42.615	31.5953	22.9093	41.8248	49.8488	44.3603	30.8302	38.1268	21.534	25.0428	41.0712	24.3792	28.459	30.4675
AGK	34.3477	48.431	52.3173	55.7863	65.1953	58.4827	60.4763	49.2997	68.854	71.7177	58.544	28.062	52.997	44.4557	66.3817	68.1033	42.6497	51.3347	34.4617
AGL	75.59	90.21	17.39	54.5	45.45	99.6	61.92	28.25	121.2	123.9	170.3	41.18	37.51	35.92	39.99	82.48	20.34	38.27	23.19
AGMAT	13.2503	13.1217	15.303	14.605	13.6173	10.28	13.195	18.0633	10.8187	10.8947	18.32	13.356	20.655	14.5307	17.577	11.5997	19.87	17.1837	13.3083
AGO1	48.0975	58.8625	44.345	56.9	45.3175	73.57	63.415	69.025	75.1975	86.535	63.27	54.36	52.285	49.7925	50.0925	66.75	53.63	63.8	44.7425
AGO2	11.04	15.2	24.01	30.82	51.84	13.12	12.84	14.54	17.29	16.85	17.59	11.71	13.72	11.54	15.79	21.1	11.68	29.06	10.86
AGO3	42.1775	61.26	34.8925	67.545	60.03	71.715	45.865	47.6125	78.9725	60.225	80.5725	60.2375	47.2325	53.875	38.34	61.63	50.82	49.8175	30.99
AGO4	40.3762	49.9375	18.0185	27.0188	26.486	37.3192	23.6925	38.595	37.2223	39.0433	34.8	15.4428	25.6875	27.1925	19.2192	44.1775	23.8117	52.7062	19.2145
AGPAT1	47.485	42.775	46.78	58.85	51.635	52.245	66.835	50.765	54.995	59.33	45.31	61.36	53.57	55.105	60.57	57.925	57.6	56.35	65.32
AGPAT2	62.875	41.89	45.25	30.99	31.07	33.505	33.285	41.635	26.855	33.68	25.55	36.24	28.22	36.315	48.005	30.34	38.135	47.18	48.01
AGPAT3	74.6967	66.475	60.3683	87.7617	69.5733	42.635	49.5633	73.915	48.295	49.9433	142.48	48.5917	53.89	38.3167	62.7067	57.6017	60.07	45.9133	40.54
AGPAT4	24.425	34.19	18.14	20.435	23.725	16.505	16.59	23.005	20.655	15.305	115.135	23.235	21.25	21.73	12.6435	16.125	23.49	21.3	13.965
AGPAT4-IT1	14.29	23.2	12.31	14.81	13.11	12.87	12.31	23.25	13.02	11.51	70.33	19.72	13.51	17.68	12.33	13.88	13.35	15.09	15.54
AGPAT5	26.952	25.817	24.4875	27.2365	66.597	18.962	25.9435	13.71	36.5935	31.8125	142.42	24.9295	35.667	10.266	26.606	21.9575	14.488	42.6955	19.894
AGPAT6	62	94.7027	78.1973	86.403	92.8513	43.5463	46.9003	119.05	53.0947	46.5127	67.1413	55.9313	48.92	60.698	73.381	64.368	68.1517	103.51	91.7283
AGPAT9	186.4	54.94	25.4	20.29	120.3	5.244	17.36	138.8	10.98	12.66	9.607	13.93	15.44	7.015	16.97	4.19	46.82	100	26.9
AGPS	86.495	65.4475	21.16	41.6575	52.92	46.9375	34.645	26.1822	42.495	52.795	37.985	30.0607	38.3875	21.2787	27.6925	47.5325	25.675	24.4638	18.4145
AGR2	8.69	8.2355	9.3365	8.324	8.154	8.416	10.8675	10.2185	9.148	8.9095	6.8515	9.4965	9.7165	11.4705	9.8385	8.851	11.103	10.863	9.541
AGR3	4.799	5.038	5.39	3.89	4.51	4.841	5.351	5.425	4.954	4.91	4.991	6.466	6.433	4.71	6.082	4.442	6.215	6.341	6.11
AGRN	20.4425	21.31	29.87	20.3025	21.965	20.555	32.6225	22.695	23.63	21.575	21.79	23.105	22.7375	33.965	30.7975	22.72	31.7225	26.865	24.875
AGRP	18.34	17.85	18.2	15.67	14.47	16.03	16.91	22.78	12.56	14.85	16.83	24.61	17.3	19.78	17.08	14.01	23.59	20.43	26.63
AGT	17.21	43.66	197.1	85.49	78.15	55.96	184.7	16.49	59.32	33.87	1497	165.1	69.84	40.76	74.71	50.37	27.65	28.91	61.75
AGTPBP1	41.445	66.945	23.82	17.1115	23.2665	37.04	22.915	27.785	42.845	32.795	103.175	24.57	29.435	32.585	31.948	23.6225	22.655	74.03	23.18
AGTR1	6.745	7.5465	8.36	7.395	7.415	6.452	9.1755	6.5925	20.1475	7.9215	7.4115	8.7505	8.786	7.6575	9.5105	6.2185	9.225	9.436	6.5085
AGTR2	6.46467	6.27233	6.86267	5.40433	5.61067	5.71233	6.02733	6.906	5.926	6.671	5.52	7.184	6.23233	8.44367	6.513	5.76933	7.08167	7.35533	6.41067
AGTRAP	39.9253	38.1057	32.84	35.4617	37.9007	22.6503	30.492	43.5667	24.2107	30.0283	33.455	30.828	31.9367	28.5933	35.83	36.7447	36.6367	34.34	35.2513
AGXT	8.98933	8.34433	11.2067	8.144	8.096	9.04933	12.6867	10.7777	8.80033	8.557	8.46967	12.737	9.13333	9.506	10.6553	9.43233	12.1447	10.343	10.3083
AGXT2	12.82	14.69	14.61	11.1	12.75	13.24	15.86	16.82	10.8	13.8	11.8	16.51	15.45	15.56	14.55	12.22	16.97	17.22	16.37
AHCTF1	47.725	76.98	40.595	71.265	108.05	103.57	72.08	47.545	132.8	141.2	71.41	48.135	53.775	62.33	55.425	107.475	40.225	94.585	53.39
AHCY	113.7	74.73	43.63	81.19	90.15	82.85	68.32	39.99	51.15	69.75	54.79	64.4	35.62	24.11	96.48	81.92	46.48	23.56	46.36
AHCYL1	204.009	174.353	214.187	292.217	271.529	239.249	179.552	97.566	189.689	228.867	1109.23	193.19	178.364	120.167	186.47	232.425	100.425	104.573	87.4128
AHCYL2	33.8	27.0285	48.33	38.501	40.106	21.5525	23.445	20.079	25.5595	30.0995	113.565	25.34	40.615	25.13	20.359	27.52	21.81	17.9655	17.45
AHDC1	14.3183	15.0167	20.2587	14.4367	13.9343	15.1367	18.2433	18.9417	13.9167	13.55	13.2633	16.5433	16.4467	19.0767	18.2317	14.415	19.21	19.5487	15.8343
AHI1	31.6894	69.2332	150.031	100.283	144.409	76.2716	40.5626	41.8834	64.0038	50.5752	97.7374	85.8946	56.4548	82.995	245.454	61.0814	71.1832	39.0122	46.4764
AHNAK	348.772	209.85	84.6975	445.54	238.873	260.065	304.928	92.805	430.702	238.96	118.085	109.175	169.347	181.398	132.028	249.42	102.718	51.8875	81.93
AHNAK2	133.515	89.13	78.27	183.95	64.43	233.45	128.69	25.01	114.32	121.695	43.385	95.32	91.335	139.52	51.235	341.5	52.67	17.35	36.605
AHR	331.4	372.9	149.3	473.1	362.9	479.1	262.5	203.3	704.4	421	120	273.4	834.6	220.3	274.2	359.1	175.9	138.2	157
AHRR	8.018	8.267	6.551	5.837	9.099	60.67	11.12	11.76	6.7	8.106	7.384	7.481	7.58	9.346	7.425	9.581	12.74	8.47	14.06
AHSA1	161.8	115.1	139.1	229.9	289.2	192.3	219.7	73.83	186.8	267.7	158.8	134.4	115	66.01	150.8	323.5	83.4	57.24	77.46
AHSA2	37.3725	98.7725	40.2043	64.995	34.523	74.185	46.07	62.8175	86.225	46.8625	85.135	42.7025	55.25	130.433	39.2777	101.213	33.2545	47.6208	43.1818
AHSG	14.92	14.61	21.175	12.84	12.989	13.935	15.6	17.435	13.9	12.94	13.77	16.28	15.49	16.285	16.745	13.42	18.25	17.945	20.805
AHSP	19.28	17.1	37.22	11.81	16.38	15.23	22.23	28.89	14.7	17.01	14.86	20.4	22.49	19.03	17.31	14.97	25.15	25.31	23.19
AICDA	13.3325	8.001	7.2545	5.8775	6.1865	6.8815	6.664	8.1315	5.9675	7.026	5.399	6.7555	8.051	14.2205	6.667	6.434	11.4975	12.2455	17.591
AIDA	642.65	493.895	360.835	657.085	624.09	560.27	660.47	272.77	481.05	638.55	604.99	359.505	587.405	276.695	414.7	781.75	345.065	365.54	370
AIF1	480.815	388.815	383.087	123.169	172.841	41.7705	105.4	1073.74	45.5575	54.7152	277.106	379.613	265.102	67.5692	722.895	62.4285	482.755	457.668	361.788
AIF1L	17.195	28.625	133.34	99.07	68.85	278.79	349.17	14.14	237.89	164.85	422.24	48.26	27.64	127.97	28.27	33.485	31.745	23.42	31.935
AIFM1	85.31	73.76	33.18	58.62	62.55	46.01	36.2	32.7	50.54	64.09	68.69	40.78	18.87	28.1	68.91	46.12	39.9	30.1	54.59
AIFM2	59.055	52.655	27.875	37.775	43.38	36.87	37.835	34.925	29.65	35.77	26.745	35.315	25.285	32.13	42.99	36.465	23.975	23.235	35.315
AIFM3	15.93	12.63	25.97	13.94	11.92	13.67	12.65	18.29	11.32	11.01	41.16	21.79	17.94	13.31	16.68	12.28	14.9	15.38	13.54
AIG1	64.0833	32.7523	20.6143	40.6527	40.759	80.3893	58.101	11.9103	64.5843	69.8483	111.186	33.4843	48.083	23.1883	27.092	47.1983	19.0297	14.5383	15.2537
AIM1	155.1	151.1	22.94	13.09	77.33	5.463	15.4	109.8	6.875	15.65	9.843	19.45	67.31	7.025	30.39	6.835	44.73	538.6	46.89
AIM1L	12.041	11.395	14.2955	11.55	10.9865	10.6575	13.0225	12.925	8.7265	11.4295	9.0635	15.605	13.3055	11.8485	13.3855	10.4325	12.911	18.115	13.987
AIM2	113.7	151.4	78.28	44.28	52.04	41.53	81.98	222.7	51.42	51.11	48.48	90.44	57.96	70.98	76.59	48.47	136.3	222.1	91.36
AIMP1	62.01	70.1333	56.9767	58.37	95.0167	151.067	76.8733	51.71	112.23	156.133	78.64	66.82	65.9633	51.9667	62.7167	100.633	46.5	63.41	33.26
AIMP2	134.22	120.357	82.76	160.597	160.043	95.5867	91.33	126.453	94.4567	109.47	113.41	78.69	87.4033	57.42	157.217	135.943	100.733	104.863	77.05
AIP	65.465	49.43	51.385	58.655	54.44	102.17	108.445	72.905	62.275	84.735	63.56	57	57.025	42.955	60.755	82.62	37.565	58.405	36.21
AIPL1	9.381	9.2165	12.67	7.9735	9.31	8.826	9.222	11.985	8.504	8.6665	8.382	11.775	11.07	12.211	11.48	10.535	13.52	11.335	12.47
AIRE	15.49	15.82	16.64	12.49	16.15	12.41	17.55	15.65	12.31	15.75	13.02	22.98	12.77	18.39	15.04	13.54	18.63	13.82	21.84
AJAP1	7.891	6.9855	8.38825	6.2565	7.2285	7.11125	7.73925	8.76525	10.766	10.3095	9.12325	8.0455	8.76975	9.601	7.94025	7.41575	10.958	8.7855	8.484
AJUBA	12.8483	10.4415	7.65	26.4728	10.6372	62.6653	37.247	8.49725	38.3645	92.0613	12.0145	11.074	13.554	28.6717	12.18	35.1935	11.6173	8.909	8.429
AK000798	8.27	7.94	8.105	9.976	7.987	8.987	9.214	8.1	9.682	8.839	14.92	12.83	9.282	14.72	10.11	7.994	8.781	8.145	12.77
AK021537	32	32.69	15.88	99.24	31.51	54.11	25.43	21.34	27.94	24.1	23.61	27.35	55	67.4	33.27	51.54	14.47	19.47	20.35
AK021804	320.6	375	493.42	2608	1640.7	1020.9	398.7	88.315	410.35	338.885	625.95	1461.95	710.1	2074.8	372.9	673.25	459.42	16.715	109.22
AK021933	6.1885	5.84	6.817	5.8995	5.426	6.531	6.697	6.979	6.3345	6.1785	6.0285	6.7975	8.1855	8.445	6.736	6.064	7.37	6.327	9.622
AK021977	77.09	159.9	155.7	326.2	217.9	311	112	14.83	395.5	66.52	191.6	227.1	115	572.8	164.8	265.9	82.18	10.08	98.92
AK024936	6.256	6.569	8.097	6.523	8.406	6.678	6.831	6.119	6.891	6.714	6.423	8.339	8.383	8.056	7.343	7.145	6.221	6.271	7.621
AK025288	413.9	397.6	492.4	1392	892.4	831.2	523.5	157.3	726.9	345.1	236.7	223.3	1082	1783	367.6	450.6	667.1	122.6	211.8
AK026905	46.74	43.73	38.57	324.7	107.9	117.4	38.55	30.48	71.04	44.66	23.65	36.71	50.09	300.9	34.33	161.5	36.4	22.04	40.34
AK054988	4.278	4.767	4.754	4.625	4.135	5.479	4.65	4.787	3.912	5.3	4.661	4.81	4.267	5.611	5.292	4.563	4.555	5.332	7.462
AK055458	9.234	8.7805	10.141	7.81	6.933	6.866	7.8865	7.993	7.965	9.4685	9.846	9.0015	9.4925	11.035	8.319	7.8395	8.7015	11.46	11.255
AK055981	15.35	15.49	27.68	22.08	17.7	27.16	21.8	17.89	25.27	30.35	56.44	24.63	19.03	22.85	19.39	23.66	17.31	19.83	17.42
AK056098	6.963	8.533	7.888	9.954	8.989	7.973	10.54	7.466	11.87	8.35	5.602	7.093	7.669	8.133	8.63	9.322	8.397	11.13	9.831
AK056982	15.54	12.61	11.5	7.765	10.34	11.68	10.73	12.5	11.82	12.53	8.44	12.02	12.89	13.01	11.07	12.54	12.24	10.55	13.67
AK074476	8.247	9.03033	12.003	8.06633	9.24333	10.239	10.195	9.32167	9.00733	10.2367	9.76933	8.306	9.51133	9.243	10.2667	10.2807	9.46033	10.8533	8.71567
AK090844	43.47	64.05	49.41	46.78	35.15	38.44	33.44	73.77	31.4	19.55	40.3	70.42	52.36	81.86	50.94	32.68	72.25	56.91	78.33
AK091729	7.36	7.502	9.024	7.903	6.366	8.471	8.905	9.355	6.526	7.51	8.595	8.249	8.149	11.13	8.207	8.606	10.77	9.504	8.03
AK093205	5.9505	5.8065	5.5255	5.335	4.9965	5.2295	5.6315	5.1745	4.994	4.7155	4.726	5.8485	5.121	7.823	5.816	5.001	5.645	6.6225	10.8455
AK094644	7.344	5.667	7.402	5.492	5.937	7.055	6.831	6.783	5.864	5.78	18.18	8.332	9.789	11.76	6.417	6.408	8.757	9.255	16.15
AK096159	5.453	5.358	7.022	5.755	5.123	5.371	5.494	5.972	4.54	5.118	5.799	8.316	6.313	9.408	5.808	4.867	10.36	6.026	6.389
AK097370	7.662	7.498	10.68	7.395	7.51	10.48	10.6	11.01	9.039	10.02	8.564	7.729	7.415	9.628	7.478	9.794	11.51	9.473	8.964
AK097453	19.65	19.75	20.69	15.38	14.03	22.51	19.51	22.5	16.27	17.94	19.53	33.82	19.85	21.05	26.17	15.26	44.06	28.81	35.9
AK098263	4.58	4.594	4.788	4.645	4.371	5.036	4.501	4.177	4.2	3.821	4.85	5.283	3.874	4.152	4.228	5.02	4.517	4.677	4.423
AK1	33.1	36.67	51.37	55.47	43.73	38.58	57.085	40.38	53.085	54.385	80.92	38.765	40.74	39.12	47.835	45.11	46.17	38.87	42.39
AK130486	21.845	21.76	33.57	13.895	16.11	20.675	26.35	28.065	18.96	19.655	18.63	29.63	24.395	27.54	27.815	17.835	37.285	33.49	37.08
AK131021	8.35	6.978	10.39	6.858	7.825	7.968	8.177	8.293	8.204	7.13	6.952	11.34	9.55	8.607	7.675	7.705	12.07	8.877	9.769
AK2	27.2533	30.9633	24.865	45.85	44.0383	27.7283	30.1083	25.213	29.5517	31.0233	33.9967	28.6583	21.3617	22.8817	40.4367	35.7367	22.298	21.9433	18.608
AK3	222.405	284.13	222.78	208.39	228.015	242.93	157.92	52.805	214.325	230.1	399.05	267.06	211.69	105.365	232.46	224.33	67.3	146.855	102.795
AK5	18.56	13.285	27.79	27.055	25.68	251.35	76.855	11.229	237.2	162.4	332.15	22.11	28.025	44.25	13.4	33.955	12.64	10.13	14.24
AK6	77.54	104.8	100.5	94.94	206.2	110.2	70.91	38.99	107.3	159.2	176.5	78.11	86.87	58.13	100.7	103.9	28.3	96.32	60.97
AK7	11.9682	10.5555	13.27	10.0288	10.1463	9.35425	10.8535	12.2152	9.43375	10.7125	9.21375	13.1695	12.0305	14.0727	10.5065	10.203	14.8048	11.907	14.8895
AK8	40.165	34.145	47.39	32.22	29.705	35.475	43.625	48.61	34.95	36.41	30.71	50.565	42.995	42.335	46.31	30.165	39.74	36.25	53.095
AK9	8.09833	8.31967	8.96233	7.88067	7.083	11.749	9.6	11.4913	10.2997	11.755	12.475	13.8157	9.57933	10.7697	7.71067	9.949	9.00667	9.465	9.372
AKAP1	36.5277	55.6315	49.9933	35.0652	47.5065	137.758	136.345	34.6125	139.542	131.556	54.0177	86.8325	41.3357	42.875	29.9372	139.755	28.3307	30.3858	22.8863
AKAP10	36.704	64.8355	33.8137	53.3805	42.4853	52.3627	48.3668	161.259	50.791	36.5742	53.2717	47.3008	54.4477	58.5793	33.9198	73.635	70.4875	69.4848	40.56
AKAP11	43.31	44.12	15.785	65.81	54.215	91	39.745	26.98	60.435	86.075	161	43.49	46.505	60.68	20.315	72.935	28.69	36.59	19.275
AKAP12	86.7992	194.172	577.286	512.488	1068.11	290.875	201.565	35.915	132.372	224.741	120.276	251.558	331.851	101.004	185.297	197.426	90.826	640.494	165.848
AKAP13	125.63	214.554	163.719	199.375	179.568	177.843	98.1979	178.66	148.669	101.68	49.842	77.8478	89.9451	117.887	124.516	307.991	101.742	226.067	97.1833
AKAP14	4.928	4.994	4.82067	4.92233	4.596	5.04467	4.892	4.60467	4.70567	5.31433	4.92933	5.55967	5.08733	4.83167	5.677	4.75367	6.2	5.09467	5.64767
AKAP17A	35.9917	78.965	53.94	62.691	51.86	33.8317	36.1783	59.1243	47.187	37.0857	31.8993	40.4987	25.2273	63.6767	48.5857	46.851	46.14	83.585	59.114
AKAP3	8.289	6.449	7.608	6.208	7.048	7.013	7.316	7.065	6.978	7.144	7.041	7.13	7.147	7.409	9.36	7.415	8.336	6.538	7.096
AKAP4	12.28	11.12	14.96	10.61	13.53	11.31	14.02	15.04	10.58	12.34	10.25	20.37	10.38	12.97	12.66	12.54	15.37	14.03	17.39
AKAP5	9.438	7.433	9.7745	8.7055	7.5395	45.391	12.56	8.882	12.242	32.76	8.844	8.9195	8.696	13.224	9.5155	18.314	9.3535	9.4425	11.95
AKAP6	18.745	17.26	20.195	20.27	16.505	32.605	28.265	18.275	25.805	29.445	24.75	23.46	17.075	27.19	15.11	34.835	25.215	17.045	20.79
AKAP7	28.165	29.605	24.085	20.3	20.89	24.055	21.76	27.41	23.04	21.335	58.54	20.88	34.83	19.97	29.9	21.53	22.63	22.825	23.01
AKAP8	71.89	88.855	62.845	91.31	111.455	77.53	77.31	121.29	90.045	93.825	68.055	103.2	68.865	71.26	90.71	103.52	70.635	97.11	70.58
AKAP8L	17.9182	17.161	21.1702	28.0724	23.0606	24.402	23.381	29.45	24.09	19.1898	23.07	25.874	23.118	26.572	27.02	17.337	25.379	22.75	24.2046
AKAP9	67.8373	75.3607	30.361	61.001	66.1923	173.578	56.6497	44.483	122.631	134.214	90.424	41.0567	67.1897	107.094	46.315	182.19	34.3197	68.6047	40.9903
AKIP1	78.81	57.19	44.42	55.75	39.785	69.66	72.73	61.455	63.595	100.955	49.52	49.765	52.17	42.97	67.41	80.255	58.15	30.505	32.695
AKIRIN1	85.8943	70.9133	66.735	103.473	118.34	56.4117	50.03	63.966	52.4353	54.242	92.5367	34.1077	48.9133	35.8243	64.8633	90.209	38.9157	81.65	34.938
AKIRIN2	117.369	107.298	47.711	94.99	96.5133	39.233	30.2567	90.991	42.9657	50.7617	65.629	39.5337	61.183	25.6113	70.9567	54.1827	59.7987	89.4173	43.52
AKNA	38.222	46.386	24.381	22.6795	36.4025	22.453	30.2295	89.805	22.784	21.021	23.667	26.9915	38.086	17.6955	25.991	28.977	34.8005	118.514	25.57
AKNAD1	5.21167	5.109	5.40967	5.098	4.85033	5.155	5.33067	5.40867	4.72467	5.08833	5.44133	5.196	5.50167	5.84233	5.68567	5.604	5.78533	4.97733	6.32367
AKR1A1	611	396.2	261.1	340.6	303.1	251.1	263.4	421.3	275.2	260	235.2	267.2	197.4	232	506.9	280.3	360.1	101.6	191.9
AKR1B1	580.4	328.3	56	101.4	102.2	66.43	120.1	136.4	78.95	75.38	172.7	88.26	69.54	32.05	160.5	47.72	97.77	55.16	44.65
AKR1B10	10.45	9.581	11.33	10.89	8.354	8.901	10.34	10.22	9.256	9.992	8.069	10.37	8.959	10.89	12.96	8.738	13.43	10.98	9.789
AKR1C1	165.801	159.824	182.495	42.9376	157.582	34.4124	83.7334	50.0602	117.933	93.4722	55.9842	224.345	74.8876	48.9086	136.976	69.2028	88.057	124.966	53.9434
AKR1C3	353.8	183.1	66.74	86.71	107.5	46.51	181.9	32.11	77.03	86.09	158.4	273.3	76.07	21.72	151.4	60.35	38.47	16.01	23.67
AKR1C4	5.768	5.939	5.716	5.31	5.394	6.655	6.133	6.052	5.595	6.494	5.093	5.297	5.768	5.614	5.311	5.117	5.963	6.405	8.968
AKR1C6P	21.8	20.54	17.87	16.51	17.68	16.38	19.76	19.39	18.07	15.87	15.79	22.22	19.24	19.26	18.44	14.87	22.53	20.33	24.52
AKR1D1	5.619	4.338	5.31	4.447	4.321	4.689	5.3	4.67	4.626	4.35	4.594	4.773	4.649	4.658	4.776	4.074	4.6	5.384	4.442
AKR1E2	25.3353	22.8213	37.4597	18.6743	20.058	21.7883	27.3303	28.6233	17.93	21.277	18.3953	29.827	23.4287	28.315	28.9767	17.44	33.2047	22.635	41.602
AKR7A2	141.455	72.64	104.16	117.8	85.91	145.925	133.45	80.785	155.02	153.04	170.775	85.78	139.645	66.835	90.13	133.685	103.625	45.09	92.435
AKR7A3	30.57	26.775	31.845	27.45	24.425	34.07	33.91	30.27	20.27	30.945	48.6	32.155	25.995	33.74	35.765	28.315	42.6	28.635	30.255
AKT1	75.58	60.35	41.6	84.57	54.4	60.94	56.63	55.93	42.55	55.16	55.82	45.58	43.95	41.42	87.71	78.09	49.25	41.72	46.75
AKT1S1	14.5425	15.13	16.8865	17.8905	18.252	14.4775	21.6735	21.252	14.7985	17.39	14.6655	17.97	13.1065	12.4605	32.1985	17.662	18.805	16.2465	17.4575
AKT2	23.9448	25.7222	24.0842	33.9352	25.1773	28.7002	30.8917	31.5005	26.7282	33.4998	28.5603	29.5323	26.0558	31.5943	25.0962	33.6683	25.6993	25.9218	28.6915
AKT3	117.724	84.9491	63.998	176.822	143.858	268.266	204.268	66.7416	257.042	253.905	120.979	81.0283	128.977	187.385	53.9441	273.079	92.9704	88.3724	65.197
AKTIP	106.985	76.05	113.745	178.615	159.99	228.2	191.965	48.115	186.835	230.09	287.2	105.02	99.405	78.785	71.905	229.85	51.105	71.965	45.32
AL022341.3	8.986	13.22	16.22	12.59	8.807	13.04	10.78	18.86	13.42	13.01	13.29	14.65	14.66	13.11	12.89	8.566	13.96	17.71	13.92
AL022344.5	8.987	6.809	5.943	5.758	5.11	6.315	6.803	6.535	6.36	4.99	4.53	8.693	6.847	13.68	7.013	5.936	7.347	6.29	7.062
AL109706	5.776	5.573	5.413	5.228	5.127	5.344	6.568	6.565	5.629	6.559	4.924	5.42	5.65	6.43	6.025	4.905	5.31	5.907	6.948
AL132709.8	8.879	22.36	11.46	65.36	26.48	12.72	5.2	6.38	5.26	4.647	12.74	6.02	12.75	47.75	49.96	8.857	46.16	4.995	27.15
AL133493.2	5.423	6.195	5.822	5.211	5.306	5.32	5.385	5.548	4.805	5.143	5.42	5.617	5.906	6.08	5.369	4.995	6.698	5.415	6.158
AL590762.11	11.07	11.48	15.07	10.7	12.35	13.39	10.03	11.71	10.91	9.513	10.22	8.046	8.831	15.74	11.88	11.8	10.97	11.82	21.33
AL832163	4.42	4.077	4.525	4.413	4.513	4.528	4.4	4.548	4.259	4.655	4.227	5.355	4.619	4.595	4.916	4.663	4.537	4.645	4.945
AL833181	11.38	17.26	11.85	6.212	7.662	6.127	7.439	28.11	7.494	8.277	16.41	18.2	17.86	13.12	9.376	7.184	18.95	25.35	19.92
AL928742.12	9.988	10.83	9.376	6.808	7.426	9.233	8.389	10.33	7.92	7.921	8.169	8.773	9.544	11.57	9.188	7.587	9.32	10.02	11.27
ALAD	25.34	24.78	34.11	58.97	35.05	40.25	30.81	24.285	36.09	42.835	167.475	30.455	34.3	30.72	32.69	25.205	18.975	19.84	25.8
ALAS1	102.5	79.63	42.8	74.61	87.98	40.6	42.66	51.68	51.1	68.7	59.6	22.27	39.87	15.94	51.13	89.56	24.82	29.36	17.85
ALAS2	12.3455	11.6975	13.3635	10.2135	13.2015	11.052	13.8885	31.855	10.773	11.822	9.516	15.061	15.805	14.185	14.849	10.501	13.2425	20.0475	19.165
ALB	5.428	5.367	5.456	4.91825	5.07375	5.03625	5.4295	5.33	5.4275	5.22525	5.16525	5.40425	5.1595	5.92825	6.1085	4.959	5.22475	6.14375	5.469
ALCAM	1038.12	1086.3	353.29	417.676	631.533	513.783	547.723	327.96	894.677	866.717	542.982	405.371	703.019	921.437	268.352	1580.8	611.189	292.877	408.312
ALDH16A1	52.97	67.88	27.17	44.94	37.32	29.57	32.93	75.64	20.99	25.02	28.47	32.69	24.43	32.93	73.39	31.66	49.98	35.42	67.59
ALDH18A1	53.205	60.495	41.69	181.695	163.495	86.35	69.715	27.215	96.36	114.96	47.515	38.53	97.08	57.13	124.705	161.685	61.385	26.295	41.07
ALDH1A1	88.82	35.95	6.588	6.657	23.47	5.09	17.3	5.741	4.083	4.901	32.01	5.723	6.69	6.001	12.85	6.296	7.923	5.63	14.96
ALDH1A2	11.29	9.912	23.61	9.094	12.13	10.78	13.74	15.38	9.831	10.78	10.54	17.46	14.39	12.93	13.64	10.89	15.38	13.18	16.44
ALDH1A3	9.409	14.624	29.55	15.271	20.538	39.91	9.305	11.32	8.424	9.477	17.465	10.965	7.801	8.7655	41.08	9.4365	14.445	10.1385	11.41
ALDH1B1	12.53	9.3095	12.015	11.3405	11.415	12.83	14.37	10.4545	22.98	21.075	9.2345	9.85	11.84	10.83	11.74	15.29	12.95	11.365	12.5895
ALDH1L1	12.275	13.18	14.02	11.9225	9.9365	11.0535	14.895	15.755	12.0105	12.4935	19.23	16.705	14.02	13.6355	11.7	15.2	13.16	12.8985	15.945
ALDH1L1-AS2	10.37	7.565	10.69	7.653	7.477	8.712	12.92	11.33	9.277	9.889	11.12	10.22	11.15	9.353	9.033	7.999	14.19	11.47	14.82
ALDH1L2	12.2653	10.4637	8.87267	33.8313	32.5407	15.8297	12.0057	7.76933	19.8813	16.626	8.578	7.71767	37.9033	15.704	18.243	19.2933	14.5877	6.68133	10.7647
ALDH2	639.9	750.3	322.2	268.7	405.7	273.6	362.3	208.7	304.1	238.6	1927	244.2	227.1	85.79	205.3	258.8	178.6	208.7	120.5
ALDH3A1	14.48	14.78	29.41	13.78	15.44	13.21	24.68	18.34	13.29	12.26	12.17	20.55	16.83	20.63	20.22	12.31	24.74	17.04	21.58
ALDH3A2	421.6	270.813	144.48	125.027	153.203	208.883	259.887	166.6	251.723	235.047	331.333	227.99	139.663	155.727	193.327	171.573	153.81	110.54	101.297
ALDH3B1	39.7433	50.3167	40.8767	32.85	28.9633	27.1267	39.9867	57.54	31.0467	33.78	27.4567	36.2133	42.1033	39.3233	53.4633	30.85	55.83	43.4367	56.53
ALDH3B2	6.585	6.012	9.0305	5.4435	5.5005	5.527	5.7645	6.522	5.353	5.439	5.304	8.442	5.6535	6.5055	6.3155	5.0305	6.2635	6.749	7.4
ALDH4A1	40.205	39.535	41.35	28.785	27.2	30.14	37.55	29.7	27.55	27.185	41.615	36.29	29.295	35.59	33.305	38.055	46.395	33.935	48.45
ALDH5A1	9.7305	11.015	11.105	9.624	8.159	16.665	11.7495	10.7785	15.405	23.155	115.66	13.695	14.995	12.3575	8.7445	11.1485	10.022	8.7695	11.1825
ALDH6A1	51.31	26.1538	52.994	37.446	37.2024	119.169	80.0594	14.7818	96.9082	126.956	301.316	58.5156	44.6378	26.4962	23.2082	95.2436	17.679	15.4126	21.4438
ALDH7A1	47.1493	45.908	26.49	86.0767	81.0033	101.47	71.6667	24.847	67.9167	74.3367	197.633	49.27	67.02	32.68	68.46	47.336	25.0933	19.02	29.96
ALDH8A1	5.106	12.64	6.626	7.099	7.303	21.85	4.671	7.765	8.535	9.315	61.12	5.293	8.341	8.196	6.254	7.898	7.482	10.43	6.065
ALDH9A1	522.4	505.2	438	461.9	364.1	445.3	424.2	467.3	310.5	363.6	1471	511	490.7	210.8	692.3	332	317.2	336.8	291.9
ALDOA	375	378.473	302.673	414.147	380.85	298.477	365.453	397.42	309.92	336.353	411.497	429.35	147.143	112.133	785.317	385.667	196.537	307.253	299.48
ALDOAP2	9.581	7.945	10.49	8.399	7.358	8.168	12.09	8.733	8.235	7.63	8.06	11.9	12.22	12.57	9.086	7.537	12.34	10.19	16.89
ALDOB	8.28178	7.92122	9.33022	7.28889	6.951	7.66156	8.62978	8.948	7.25533	7.85689	7.818	8.46778	8.11367	10.5119	9.12667	7.63467	10.3053	9.32833	10.1159
ALDOC	19.19	16.55	80.42	22.69	37.29	44.07	40.96	45.39	47.71	47.47	827.7	70.63	24.93	21.42	59.4	24.12	29.51	36.25	41.99
ALG1	15.24	14.52	9.802	10.69	13.77	11.94	10.52	15.32	9.371	9.767	11.53	12.85	10.1	9.109	16.55	14.24	15.13	8.54	11.93
ALG10	5.9975	5.77	6.6835	5.283	5.8045	6.228	6.247	5.3155	6.691	5.4755	5.216	6.264	5.2455	6.3085	6.2965	5.5085	5.589	5.8415	6.2925
ALG12	12.14	15.57	15.69	10.67	13.01	13.16	13.82	17.09	12.31	13.81	12.34	17.79	13.14	13.95	17.43	13.11	14.58	12.46	17.47
ALG13	36.7	62.4898	41.3302	83.2904	54.014	58.451	30.0864	36.6006	57.8284	42.5576	46.5298	41.1508	55.465	64.9252	32.546	62.0406	34.956	70.3884	38.7378
ALG14	14.606	16.185	9.4855	18.3555	14.04	14.0225	15.355	11.0185	15.145	14.895	22.056	13.525	16.26	10.443	21.46	13.895	14.63	11.4485	10.6925
ALG2	189.923	187.485	138.175	267.592	478.228	161.857	128.905	111.325	174.877	263.222	109.284	95.645	203.475	78.585	212.76	214.045	89.905	121.41	81.18
ALG3	41.15	39.03	35.57	36.65	40.48	36.61	40.75	62.71	28.58	31.23	22.87	35.88	22.15	33.69	68.92	43.76	49.14	45.09	27.73
ALG5	167.24	119.985	44.8217	132.962	158.139	82.562	72.3937	58.583	85.6923	111.195	93.8663	79.964	94.9903	34.5733	85.4137	126.348	51.8007	43.8157	49.453
ALG6	24.55	37.2	21.29	17.76	16.31	26.23	19.41	21.45	17.71	19.68	45.66	21.23	23.43	11.28	20.66	17.02	13.96	32.85	6.863
ALG8	81.04	82.41	58.03	82.7	100.8	106.1	83.09	88.15	76.02	120.8	92.45	66.2	68.67	34.11	69.2	118.5	59.76	40.88	34.72
ALG9	32.59	38.53	47.265	65.17	48.635	66.725	50.44	31.45	80.41	87.715	70.205	28.23	28.395	37.14	36.91	70.875	23.03	30.78	17.3
ALK	31.695	21.88	15.605	11.19	11.127	8.8765	10.3805	13.165	8.933	9.176	20.605	12.78	11.0835	12.9375	13.225	10.0905	13.78	13.365	20.73
ALKBH1	29.979	24.49	26.5695	24.809	32.9685	28.79	20.8705	26.8155	30.8645	35.305	24.1785	20.641	27.635	30.205	26.041	27.115	24.6065	26.17	22.6915
ALKBH2	12.71	12.52	24.52	16.64	26.2	20.64	17.4	18.96	18.37	15.5	17.47	13.53	14.82	11.99	18.14	15.11	10.8	14.17	11.31
ALKBH3	23.89	22.91	11.03	23.77	21.04	40.73	27.67	25.77	27.31	32.88	26.62	23.09	19.98	24.07	22.94	28.41	17.25	16.22	9.529
ALKBH3-AS1	6.0995	5.918	6.7165	5.913	5.94	6.0575	6.5585	6.864	5.8505	6.0195	5.6025	7.1685	6.984	7.525	7.07	6.0355	8.1375	7.6785	8.6765
ALKBH4	13.72	14.77	17.81	16.83	15.26	16.46	13.03	20.8	12.4	17.32	14.04	13.2	16.55	15.02	22.77	13.08	17.56	11.14	22.57
ALKBH5	79.89	80.2033	58.6733	121.997	85.6767	88.622	93.58	80.9167	79.6667	88.13	82.243	66.38	59.4067	47.8967	81.15	83.4633	69.86	72.7367	62.56
ALKBH6	36.06	62.43	37.92	41.22	30	50.19	47.65	92.48	44.19	50.96	41.05	50.14	32.87	38.88	47.34	49.58	45.33	44.89	42.81
ALKBH7	20.4148	17.049	19.34	20.1932	16.975	22.8487	24.72	22.9318	19.9258	23.985	21.8278	18.6687	19.1698	16.8032	22.5708	19.0403	21.8167	16.567	16.0155
ALKBH8	27.835	20.3435	18.9925	35.345	26.175	47.855	27.993	23.5165	32.995	35	18.642	17.812	19.2975	34.8	22.935	26.933	29.423	14.787	16.2975
ALLC	15.65	7.737	10.62	6.759	8.651	7.752	14	8.325	7.554	8.897	6.133	11.17	13.19	12.15	8.91	7.156	8.59	9.143	12.18
ALMS1	89.4833	133.58	70.4567	120.257	87.8333	123.027	112.567	92.2267	136.233	104.24	120.307	119.233	130.45	182.193	95.7867	162.633	109.783	113.67	146.607
ALMS1-IT1	6.168	5.769	6.315	7.083	10.12	7.617	10.62	7.345	10.18	6.532	6.417	6.231	5.924	7.138	5.6	8.939	7.298	7.391	6.46
ALMS1P	11.34	10.12	11.37	12.87	8.699	13.54	13.12	15.8	12.55	11.55	11.35	15.47	12.21	14.44	11.39	15.37	11.2	12.39	15.2
ALOX12	10.66	11.6	20.83	7.645	11.95	7.659	13.39	17	7.935	9.051	8.443	12.94	12.04	9.525	10.11	7.259	9.666	36.82	19.86
ALOX12B	6.9	7.498	10.19	5.546	6.682	5.861	7.778	8.164	6.492	6.501	4.915	8.436	6.438	5.795	7.778	5.536	7.161	8.715	9.317
ALOX12P2	12.59	12.41	23.85	9.787	12.14	14.56	13.46	14.67	11.12	12.07	9.081	13.94	15.73	17.25	14.44	9.468	15.86	18.22	19.31
ALOX15	5.336	4.994	7.895	5.191	5.475	5.141	5.43	5.81	5.311	4.699	5.708	7.122	4.975	6.454	6.725	5.305	5.724	5.534	8.332
ALOX15B	55.67	55.421	22.2385	9.0405	11.396	12.813	11.39	15.014	10.553	10.215	9.569	19.824	13.9525	12.0695	15.771	10.4455	18.617	19.7435	19.428
ALOX5	213.054	177.993	59.4098	29.1752	49.6003	13.3945	15.4885	204.208	11.38	12.052	29.747	63.5895	55.888	16.8275	60.9325	15.4095	79.6625	205.827	271.928
ALOX5AP	213.9	106.9	34.68	22.29	79	21.47	25.71	178.1	17.21	15.89	46.39	38.41	29.33	15.73	76.64	25.35	38.12	180.6	222.2
ALOXE3	12.872	12.9385	17.807	10.1575	10.662	12.224	13.8315	18.3495	13.0605	12.8105	9.5435	15.66	12.57	15.0045	18.5365	12.8675	19.5405	13.599	19.7125
ALPI	8.3855	8.9215	11.158	7.364	7.64	7.8265	8.0845	10.285	8.3875	8.3575	8.3205	8.4945	10.0345	8.9945	11.2375	7.877	9.832	12.4495	9.43
ALPK1	40.615	66.0725	26.9225	29.4725	23.3975	32.84	26.925	53.1325	33.47	25.7125	31.9	59.0875	31.535	41.5	31.635	55.5225	35.8925	47.9975	34.4925
ALPK2	8.815	9.95	25.39	23.45	15.34	6.238	6.78	8.082	6.875	5.446	5.865	6.454	22.22	7.682	36.11	6.589	15.34	11.22	12.64
ALPK3	12.875	12.71	14.49	11.795	12.32	33.47	16.02	10.88	30.245	27.69	10.61	14.76	14.405	14.395	12.33	12.802	11.062	11.12	14.255
ALPL	8.2375	9.038	11.785	9.1175	8.9885	9.4935	11.6175	10.14	9.047	8.2525	8.51	10.885	11.6165	10.726	11.39	7.653	10.487	9.733	10.981
ALPP	9.481	7.325	10.06	5.916	7.123	7.062	6.974	7.862	7.125	6.503	7.05	7.548	6.924	11	8.742	6.95	10.94	10.09	13.51
ALPPL2	18.445	21.075	32.445	17.57	17.085	19.44	23.32	21.575	18.78	17.57	16.61	20.18	19.155	22.08	22.23	18.855	24.13	20.825	26.375
ALS2	19.4643	24.597	19.4433	34.09	32.4433	32.31	21.1013	14.678	28.7	33.2017	29.1663	19.8963	18.2897	26.1267	19.8553	26.0263	16.2183	14.4203	15.063
ALS2CL	21.9667	21.96	26.18	21.1633	18.04	22.4067	28.19	23.7667	28.02	22.9967	16.157	21.56	20.64	34.24	25.16	17.9533	31.55	26.2567	30.8733
ALS2CR11	7.27517	5.69533	6.49767	5.98333	5.63983	6.68133	5.914	6.22817	5.58367	6.10533	5.57967	6.39733	5.9125	6.68	6.52933	6.894	7.2595	6.32567	9.07583
ALS2CR12	7.7055	8.738	15.026	8.071	8.748	9.1145	9.298	16.1235	8.1475	9.184	9.0985	11.3785	9.234	9.6965	10.1345	8.6005	14.5665	8.254	11.809
ALX1	14.03	14.12	26.81	12.34	11.94	12.75	18.34	17.19	13.3	12.79	11.86	14.99	13.95	16.73	18.23	13.02	17	16.16	20.63
ALX3	23.68	20.86	42.15	25.49	31.02	25.52	43.67	30.36	30.23	24.23	21.18	31.89	32.74	33.77	34.8	21.76	38.13	30.9	28.26
ALX4	13.21	10.91	13.73	10.49	10.06	10.79	15.4	14.52	11.53	10.43	10.69	14.24	13.41	16.82	13.74	11.3	11.19	13.71	22.28
ALYREF	70.05	84.355	50.17	121.955	146.44	69.22	68.865	47.075	59.695	85.955	62.47	45.42	43.27	24.818	163.21	120.33	45.785	67.95	36.8675
AMACR	7.50133	8.49633	11.8727	7.09933	7.16633	7.366	8.41967	8.98267	8.22433	8.349	7.07567	11.627	8.722	8.369	9.98333	7.67533	9.88867	8.49	10.2253
AMBN	12.39	12.17	16.2	7.914	11.04	9.819	11.81	12.7	8.41	9.372	7.591	9.87	10.87	17.19	15.3	11.17	15.13	12.81	11.32
AMBP	11.695	10.0695	14.25	8.6385	9.769	10.2175	11.2375	11.71	9.5295	9.7295	9.405	10.92	12.515	10.58	10.0385	10.53	13.23	10.186	13.665
AMBRA1	22.3005	21.5945	22.017	21.477	19.196	22.532	23.567	18.3272	25.3472	26.647	22.592	18.724	18.197	19.3167	19.0463	29.256	19.3068	18.7605	20.5888
AMD1	153.9	171	132.945	120.6	350.95	146.16	90.535	108.665	108.81	160.34	244.45	110.035	98.23	41.965	123.26	197.225	80.22	153.6	70.605
AMDHD1	9.586	7.845	5.326	3.855	4.968	4.687	5.243	9.541	4.454	4.299	5.45	6.955	5.045	4.949	5.159	4.679	6.464	5.709	6.68
AMELX	5.126	4.608	5.072	4.93	4.857	5.936	5.228	5.926	4.26	4.716	4.705	4.988	5.119	6.054	5.234	5.221	5.371	5.156	5.47
AMELY	7.989	6.916	11.88	6.867	6.557	6.664	6.253	8.114	7.421	6.401	6.151	7.652	6.382	9.14	8.436	7.428	9.581	8.185	13.19
AMER1	7.51	6.747	8.281	6.39	5.879	7.181	7.455	7.498	6.154	7.62	6.218	5.955	7.963	7.476	7.29	6.284	8.146	8.53	7.864
AMER2	8.74933	7.28333	41.07	7.99367	8.157	7.75433	10.0183	10.3063	7.35433	8.57133	848.213	82.7933	10.078	11.438	8.644	8.28667	9.72967	9.10767	14.212
AMER3	9.75267	8.90467	11.24	8.12833	8.27233	9.283	10.5937	10.3377	8.87867	9.50333	8.37433	9.51467	9.14467	11.4927	9.804	8.52433	12.3067	9.925	12.4
AMFR	42.19	44.64	33.785	39.425	83.685	45.975	30.375	24.075	48.115	60.865	71.29	25.12	27.5	18.9	24.9155	33.785	21.06	23.51	15.5205
AMHR2	15.31	16.01	23.44	9.975	11.03	12.25	15.35	17.99	13.5	13.43	11.76	16.03	13.44	14.65	20	11.91	21.56	20.94	22.42
AMICA1	121.8	66.75	38.2	22.62	37.1	20.54	31.57	138	13.35	16.51	18.93	40.25	73.11	15.48	44.3	18.44	73.34	87.18	30.08
AMIGO1	11.66	13.31	26.11	20.07	16.91	35.95	27	28.48	20.7	34.24	30.22	26.47	16.77	19.9	20.3	25.86	20.73	22.88	15.95
AMIGO2	360.7	243.6	154.1	1083	659.4	1522	1215	37.24	2140	2466	144.4	90.88	534.8	859.2	61.58	1193	117.1	66.22	99.83
AMMECR1	13.2558	22.0763	16.3478	30.6307	49.093	15.5838	14.0567	24.0862	16.6578	14.9812	14.004	13.3775	22.9073	14.4113	26.1223	23.448	21.4885	22.8337	26.7198
AMMECR1L	201.2	254.7	249.2	640.4	587.1	341.9	213.8	182.9	419.7	402.2	295.4	168.8	217.7	216.9	202.4	500.5	143.7	258.9	108
AMN	18.8517	15.839	28.0713	17.2	15.6413	16.6297	21.445	26.254	17.5257	17.3057	14.7987	24.0367	22.11	27.0533	22.8017	18.775	23.03	21.852	33.5443
AMN1	22.93	21.44	24.5	28.41	22.72	75.21	60.9	15.59	65.04	76.49	115.7	29.67	21.63	28.42	13.11	63.41	13.17	16.12	22.5
AMOT	8.49	6.395	8.469	9	5.5	10.29	9.953	7.536	6.948	8.207	12.73	11.16	8.007	8.016	7.613	8.415	6.212	7.262	8.137
AMOTL1	59.355	78.46	102.895	287.33	354.163	152.685	166.718	46.685	151.613	154.715	57.6097	68.31	199.13	74.165	136.685	191.68	100.35	69.4075	54.5275
AMOTL2	175.6	164.5	181.4	205.7	248.8	587.3	466.9	25.6	509.8	578.3	321.3	153	378.3	282.6	216	419.6	159.6	13.92	96.22
AMPD1	5.7	6.672	8.671	5.047	6.236	6.549	6.706	6.334	6.232	6.591	5.399	8.821	7.173	8.831	8.306	6.39	8.858	8.203	12.86
AMPD2	101.5	252.7	225.7	221.1	243.4	100.8	103.5	364.5	119.6	130.5	156.7	137.8	109.6	124.8	228.4	133.5	220.9	550.6	195.7
AMPD3	132.6	166	100.1	25.27	87.8	23.4	14.15	142.3	23.03	31.15	160.4	54.76	26.87	33.58	105.2	23.45	67.78	100.7	62.21
AMPH	11.86	11.24	13.94	12.45	11.08	8.617	13.57	8.668	32.11	13.93	18.29	13.43	11.79	37.99	7.757	14.74	10.38	12.53	15.48
AMT	38.04	40.72	32.63	40.77	23.13	77.04	42.73	36.42	97.26	39.09	38.97	38.71	30.79	145.2	35.07	43.83	40.38	24.07	37.47
AMZ1	17.455	17.365	17.66	15.375	14.405	16.625	17.815	23.025	17.105	18.75	19.085	21.38	15.715	22.29	18.04	17.01	26.74	20.82	28.02
AMZ2	269	311.3	102.4	308	200.2	274	220.9	184	274.5	406.5	774.1	165.3	194.8	99.63	243.4	327.1	74.51	169.7	53.8
AMZ2P1	25.9	32.47	24.4	24.39	24.42	42.16	26.1	24.78	51.15	27.83	45.25	20	27.02	31.56	19.15	23.43	17.19	23.48	19.42
ANAPC10	15.15	14.985	13.41	17.865	19.945	27.475	16.17	11.558	28.37	33.01	17.15	16.61	15.61	10.835	14.68	20.805	8.893	12.14	10.4585
ANAPC11	183.367	120.127	117.933	199.419	157.133	151.525	157.316	164.99	132.157	172.334	168.375	116.85	163.34	81.6575	216.928	163.577	104.444	56.849	125.956
ANAPC13	312.978	211.204	150.805	262.712	269.625	358.719	303.079	161.726	246.696	282.062	312.592	235.817	284.747	123.487	323.279	302.6	184.129	136.405	149.624
ANAPC15	56.37	32.75	55.81	41.3	46.74	51.58	62.61	44.33	34.23	45.92	55.05	40.93	46.74	27.6	46.29	49.15	61.55	46.59	46.61
ANAPC16	560.825	457.54	307.2	379.075	253.635	564.95	519.95	409.603	585.225	567.65	409.645	544.9	384.803	573.197	408.473	557.175	365.643	477.295	703.005
ANAPC2	21.04	19.24	22.09	16.48	20.43	20.75	18.4	24.4	20.12	15.37	17.51	18.32	17.96	26.5	20.61	19.01	31.96	26.74	34.05
ANAPC4	170.6	243.85	187.95	104.13	123.255	192.9	146.81	200.95	187.9	168.04	195.75	102.455	182.73	183.305	126.3	201.1	160.65	177.5	116.635
ANAPC5	179.206	226.707	177.85	279.59	256.876	215.095	143.954	184.94	204.383	158.285	249.939	142.111	181.029	344.043	202.369	260.373	180.346	179.542	149.771
ANAPC7	70.82	74.7765	76.6445	75.395	65.355	84.5	71.95	87.81	76.07	75.695	54.62	54.275	61.56	82.48	89.4725	84.61	68.085	50.248	48.33
ANG	36.18	25.24	16.42	25.34	25.27	53.03	60.66	24.54	64	71.46	14.29	29.85	18.7	17.23	19.94	39.42	16.78	12.61	20.31
ANGEL1	33.6077	34.567	24.5613	19.355	22.115	20.8707	26.2967	26.893	22.6067	23.4753	33.065	20.2443	17.158	24.2513	24.0047	24.9727	28.0603	24.958	24.5747
ANGEL2	37.3313	49.8293	34.711	57.58	43.2867	75.525	54.8597	38.804	73.3653	71.001	76.3677	57.5073	65.8427	44.5413	31.488	75.363	20.2063	49.7507	28.3583
ANGPT1	49.7933	33.2183	31.2087	85.2707	45.4483	218.075	292.388	14.1187	373.423	205.832	65.5153	135.651	82.7693	146.068	39.4623	109.562	25.7967	25.127	31.4317
ANGPT2	9.04975	16.9975	33.5875	38.015	116.243	21.5	180.127	9.19575	113.073	97.295	9.24475	13.6315	87.265	105.168	26.5775	28.2975	18.375	10.6297	21.68
ANGPT4	18.64	16.2	26.25	14.78	16.52	17.15	19.51	24.86	14.61	16.04	14.39	17.8	20.75	22.33	20.17	17.91	30.72	25.85	22.12
ANGPTL1	6.109	8.041	7.29267	6.23	6.73	7.355	19.1067	7.682	61.3933	7.59133	8.21233	10.149	9.83167	6.716	9.876	11.3913	9.49233	5.94867	9.43
ANGPTL2	12.5337	14.7143	12.2393	20.8367	15.932	19.04	16.2643	10.6447	25.4467	19.5857	18.084	10.858	16.8067	14.94	14.07	11.9623	15.166	12.9957	14.7
ANGPTL3	5.339	4.96267	4.96667	4.88	4.81	5.33267	5.2	5.43567	4.98233	5.02267	4.87967	5.95333	4.918	5.61767	5.57133	5.11867	6.09	4.70133	6.27167
ANGPTL4	26.08	50.745	170.605	417.65	552	14.505	19.345	93.755	13.925	15.8	23.725	46.555	22.185	27.415	92.9	21.51	111.795	134.55	224.185
ANGPTL6	12.14	12.53	13.54	10.2	11.95	12.25	11.6	19.11	9.103	11.38	10.53	13.16	10.44	14.17	14.26	11.83	14.2	15.52	18.54
ANGPTL7	9.469	8.199	10.79	7.492	9.489	8.907	9.118	11.33	7.581	10.93	9.695	8.957	10.68	10.97	10.15	8.756	11.55	10.78	9.829
ANHX	42.9225	37.6755	44.6855	33.509	34.908	38.0625	43.352	46.069	35.475	37.908	32.9625	44.45	41.1955	49.3305	42.6175	39.8835	57.73	51.0965	60.43
ANK1	14.1019	13.9189	17.1053	13.7833	15.16	15.9701	17.8557	17.9113	11.7076	11.9954	13.5124	19.1939	16.905	18.6313	16.0816	10.9163	23.5154	16.9084	24.1129
ANK2	7.5015	13.5675	26.3017	11.146	18.9312	6.99	7.28875	7.051	8.144	7.034	168.822	27.5742	14.2562	7.626	10.2152	7.00275	10.1747	7.57225	7.731
ANK3	59.0212	27.7772	38.3492	112.12	30.405	368.142	157.79	34.2938	241.07	281.38	373.55	77.794	50.8104	148.762	20.9004	174.888	22.5488	75.362	17.5932
ANKAR	5.0745	4.5135	5.546	5.0225	4.5665	5.3215	5.261	5.3025	5.2565	5.2055	5.1925	6.4265	6.4125	5.941	5.389	5.758	5.669	5.3335	5.1265
ANKDD1A	33.71	85.3	42.565	77.39	47.91	66.74	58.63	49.81	109.065	45.506	124.765	67.785	56.15	54.525	41.69	65.74	51.525	31.435	33.83
ANKEF1	8.885	7.5645	11.8035	5.3725	6.2465	7.849	7.5745	7.228	6.3625	7.025	7.221	6.988	7.102	6.927	7.19	5.723	8.5515	7.4835	9.2725
ANKFN1	10.1825	10.4765	14.2685	9.272	8.9175	9.477	11.5825	12.5665	10.536	9.26	10.094	12.3425	9.777	14.7495	11.15	8.715	14.2635	10.43	13.975
ANKFY1	51.2878	63.849	40.0075	68.7018	63.4577	53.0187	42.661	50.585	46.5625	46.5508	125.087	36.1208	37.9325	38.235	39.9427	47.4055	36.91	56.8255	28.125
ANKH	92.4466	82.8201	112.21	397.902	532.923	114.995	77.6239	37.7699	71.4146	95.0756	57.8753	50.7019	130.889	34.9867	55.8796	123.498	48.1904	38.9117	39.633
ANKHD1	23.5	23.99	18.85	42.68	26.4	37.55	19.03	24.59	34.46	20.03	30.35	28.36	26.75	65.55	12.89	49.93	16	28.36	25.73
ANKIB1	118.289	98.2737	84.6733	128.651	136.757	136.923	109.411	87.22	138.58	115.993	325.82	85.93	97.94	95.643	97.5437	129.986	69.366	82.7867	44.663
ANKLE1	6.11	5.615	5.775	5.625	5.971	4.616	5.098	6.709	5.247	5.025	5.539	5.121	7.838	5.355	6.478	5.07	6.135	5.36	6.88
ANKLE2	23.77	35.0373	27.614	67.648	85.7067	22.9833	17.3367	20.7787	29.3113	38.111	30.0917	23.6957	18.499	21.9233	35.047	32.667	23.6017	32.4207	20.5497
ANKMY1	7.30167	7.14233	9.041	6.88367	7.17467	7.17367	7.92867	9.91667	7.048	7.76367	6.525	8.471	8.24467	9.05967	8.678	7.24533	7.60667	9.50533	9.52367
ANKMY2	90.32	86.93	17.32	119.1	42.71	150.4	99.35	30.07	178.5	168.8	132.6	72.99	105.4	82.23	54.18	138.3	22.6	47.66	24.27
ANKRA2	43.89	47.67	21.28	33.87	27.08	77.31	41.83	37.13	87.32	100.9	53.06	45.8	33.88	38.8	33.88	61.51	10.55	60.91	22.39
ANKRD1	15.33	13.74	24.78	17.21	101.7	10.94	12	11.24	8.617	9.935	9.826	10.62	17.87	15.5	9.138	14.73	17.38	13.06	20.75
ANKRD10	141.821	168.948	69.7673	125.227	131.207	116.38	60.6405	114.754	146.286	116.432	131.199	97.7523	78.9403	230.335	65.5858	110.196	84.8585	142.414	73.4352
ANKRD10-IT1	161.3	275.4	141.55	316.25	152.37	215.95	95.39	182.65	163.7	113.25	157.55	134.45	177.8	409.15	127.4	242.35	151.95	301.95	266.45
ANKRD11	52.5017	79.6683	88.2483	84.3867	92.8933	65.3417	67.7633	115.948	68.445	63.5833	66.3983	71.43	51.79	62.5283	73.49	79.4633	86.265	109.955	73.98
ANKRD12	107.76	141.667	97.855	65.4675	107.485	165.55	127.752	169.127	191.35	180.175	107.585	112.41	101.215	159.688	86.27	110.985	140.15	248.675	102.885
ANKRD13A	124.505	188.22	196.46	181.275	237.05	212.265	147.495	223.02	174.63	192.65	199.2	111.535	165.725	158.85	231.71	216.645	137.395	246.74	84.045
ANKRD13B	19.27	16.12	32.3	17.48	15.24	10.49	18.69	23.03	13.3	15.55	17.17	20.07	17.77	22.9	21.5	14.47	27.37	22.85	20.82
ANKRD13C	16.6166	22.0812	16.0456	24.7834	35.2268	28.0498	18.2246	13.5182	32.9306	34.0504	25.5886	14.9542	25.7432	15.0642	19.8694	29.9478	15.4144	16.0162	11.4244
ANKRD13D	32.645	51.5373	58.799	40.4687	33.987	31.3377	35.7867	137.453	42.3133	23.2913	28.1917	45.7133	37.613	70.086	48.0793	33.242	76.2713	76.2233	60.7923
ANKRD16	12.555	10.252	16.215	13.455	12.07	10.935	14.885	13.735	11.32	10.398	11.92	12.3605	12.1285	10.5185	13.275	11.065	12.1475	8.753	11.948
ANKRD17	231.07	355	257.525	359.75	420.75	310.645	327.995	299.115	347.45	304.875	365.9	282.295	264.58	242.925	331.2	364.085	234.225	199.825	166.085
ANKRD18A	6.0995	5.6925	6.507	5.629	5.7645	5.8065	5.9625	6.7555	6.273	6.0165	9.387	5.8595	7.1875	6.5925	5.7445	6.0865	6.7235	7.4665	6.072
ANKRD18B	8.794	9.754	9.585	9.348	6.981	8.728	8.715	9.118	10.11	8.855	8.009	8.571	10.89	8.279	8.541	6.767	15.8	8.845	17.72
ANKRD19P	16.22	21.12	27.79	20.49	18.06	20.52	23.2	23.27	22.91	22.86	13.43	33.55	21.01	29.94	21.95	21.57	33.9	27.92	30.24
ANKRD2	24.84	13.69	31.34	14.33	16.6	15.03	20.86	20.01	19.21	15.4	16.33	24.59	19.71	26.23	26.14	33.59	36.5	22.26	24.34
ANKRD20A11P	53.4	80.87	76.41	38.86	49.79	43.92	57.73	64.35	50.24	43.42	61.61	91.36	67	89.22	64.36	43.03	81.7	87.95	117.2
ANKRD20A12P	9.7765	6.4575	10.733	8.082	6.666	7.0365	8.3455	10.006	6.3745	7.427	6.5645	12.826	8.529	11.415	8.745	6.122	12.22	8.289	13.135
ANKRD22	51.33	20.9	30.46	14.28	21.845	16.681	21.121	36.31	17.9255	15.8895	24.49	24.105	21.945	33.39	23.975	15.1485	27.962	31.885	37.75
ANKRD23	17.73	15.88	22.93	19.42	15.71	23.78	22.44	20.65	22.92	19.85	20	30.16	17.34	23.37	17.69	16.71	22.92	19.68	23.25
ANKRD24	12.05	10.8597	12.9133	10.59	10.76	11.55	13.45	14.3933	10.7197	10.3733	10.6123	15.2433	12.3803	15.21	13.8433	10.7413	18.0233	13.779	17.93
ANKRD26	7.984	6.5705	10.608	6.814	6.5725	8.1205	7.4255	8.175	8.417	8.039	7.678	7.739	8.4015	9.233	7.7255	7.1355	10.081	9.5245	7.0655
ANKRD26P3	7.911	6.974	7.47	6.235	7.195	6.59	7.027	8.306	6.776	6.127	5.887	9.697	6.662	8.155	6.786	7.423	11.09	9.475	11.18
ANKRD27	104.7	119.5	37.28	134.5	95.88	208.2	158.6	63.29	128.3	190.2	112	66.45	49.87	100.2	64.78	144.9	40.69	57.6	32.32
ANKRD28	97.29	169.093	94.76	130.95	250.385	122.067	71.5125	55.4275	112.17	112.688	142.018	68.0525	66.225	103.225	103.593	123.965	52.34	118.855	104.263
ANKRD29	33.715	57.85	14.3005	11.337	8.9475	8.1035	9.532	7.7865	28.555	7.98	29.84	7.699	7.389	6.6475	8.6775	10.4085	9.0575	7.1755	8.82
ANKRD30A	4.659	5.442	5.461	4.853	4.975	4.512	4.85	5.886	4.697	5.128	4.797	5.527	6.659	5.447	5.535	4.662	7.035	5.994	8.148
ANKRD30B	4.661	4.3525	4.684	4.6395	4.3455	4.366	4.5055	4.6035	4.2855	4.3605	4.216	4.536	4.4875	4.7905	4.8825	4.5015	4.674	4.6645	5.5845
ANKRD30BP2	6.113	5.315	5.915	5.122	5.089	4.97	4.993	5.475	4.839	4.639	4.937	5.153	5.629	6.446	5.45	6.064	5.297	4.75	7.067
ANKRD30BP3	6.29833	5.858	5.64667	5.33333	5.095	5.548	5.912	6.38167	5.67267	5.818	5.42033	7.797	5.84367	8.07567	6.741	5.741	7.96733	5.77767	9.12367
ANKRD31	6.199	7.613	8.986	6.362	6.52	5.649	9.55	7.257	6.278	7.522	5.335	10.02	7.912	6.429	7.147	7.128	7.705	7.567	7.253
ANKRD32	17.5645	27.6895	10.709	15.81	17.8825	16.1615	15.409	13.4255	18.055	18.935	36.5075	12.997	14.7805	16.457	16.2185	18.0675	13.676	17.599	13.055
ANKRD33	8.617	9.174	11.42	8.811	8.99	7.285	9.855	12.84	8.328	8.732	8.127	8.932	8.738	8.866	9.694	8.095	8.369	10.77	15.14
ANKRD33B	23.57	20.23	33.28	40.33	24.49	20.8	42.36	22.94	24.01	25.27	15.8	33.33	31.37	29.53	26.96	36.22	36.58	32.18	35.24
ANKRD34A	13.75	10.59	26.2	14.31	17.35	17.66	18.09	16.26	17.02	20.36	14.75	18.34	16.41	15.61	18.29	12.47	21.31	20.26	18.36
ANKRD34C	7.152	5.778	6.321	6.245	5.705	48.44	7.909	5.533	18.88	7.585	6.655	7.489	6.985	7.799	6.167	8.739	6.699	5.73	7.1
ANKRD35	21.08	39.39	54.31	76.24	51.8	50.15	46.55	23.55	34.63	52.43	170.4	92.3	72.59	26.05	37.74	30.11	41.32	20.8	45.33
ANKRD36	79.285	131.676	102.486	77.899	61.8035	125.491	106.754	103.531	138.822	70.2205	114.396	138.078	104.962	226.355	107.415	46.3445	132.838	92.22	42.429
ANKRD36B	240.6	416.9	470.4	410.5	211.6	381.5	282.3	321.2	468.4	182.6	332.3	333.4	302.3	854.4	324.7	261.1	426.8	352.4	136.2
ANKRD36BP2	10.15	7.23533	8.167	6.418	7.529	7.37367	7.78933	9.20433	7.688	7.37667	10.969	8.82167	7.65867	10.004	7.01867	7.152	9.353	10.6433	9.61367
ANKRD36C	5.395	5.916	6.25	5.35	4.866	7.151	4.883	6.301	6.802	5.309	5.89	6.087	6.401	10.4	6.969	5.604	6.378	6.328	6.904
ANKRD37	27.9835	19.0025	23.2725	19.3675	18.5415	41.6935	21.914	19.2025	43.611	29.3275	14.558	40.923	62.559	31.422	10.631	18.054	18.5815	15.767	21.258
ANKRD39	13.75	13.12	10.47	13.95	10.98	16.91	12.42	16.52	13.1	15.39	13.06	14.91	14.59	7.929	17.98	12.52	12.57	10.29	14.75
ANKRD40	94.8123	69.74	71.0383	108.995	89.1873	86.9017	101.532	47.476	87.556	117.06	310.973	71.219	66.908	47.2087	51.1123	128.683	45.0257	54.6243	67.0033
ANKRD44	113.359	83.3296	23.6694	84.9976	36.0576	194.157	64.7112	82.1684	166.178	180.388	110.822	31.8128	60.6088	177.019	26.5828	78.6554	38.0988	189.162	44.692
ANKRD44-IT1	5.749	4.895	4.881	4.611	4.973	5.355	5.232	5.646	4.59	5.175	5.178	6.11	5.655	6.04	5.02	4.55	4.992	5.089	6.298
ANKRD45	5.616	4.872	5.341	3.684	4.543	4.696	6.171	4.996	5.112	5.415	4.814	6.177	4.636	4.875	5.655	4.5	6.025	4.917	5.325
ANKRD46	67.1	34.84	42.63	41.91	27.33	118.2	98.04	20.15	101.2	121.5	269.3	65.52	28.99	33.28	13.38	75.99	20.66	37.14	11.17
ANKRD49	91.52	97.19	90.81	41.4	84.72	162.3	130.3	126.3	136.1	146.3	79.32	95.34	95.74	70.97	90.03	173.4	65.19	122.1	77.98
ANKRD50	34.1453	36.1073	24.9567	60.2723	54.4833	86.3567	92.997	19.826	190.448	120.21	45.57	33.6107	78.81	65.395	47.5767	83.1133	27.605	21.4567	29.1167
ANKRD52	42.96	51.1	79.21	61.46	49.71	42.67	50.94	74.04	36.97	54.35	41.97	37.02	44.74	56.46	54.55	58.74	83	46.84	53.8
ANKRD53	40.1595	39.84	52.253	29.9175	40.231	32.9145	48.3445	48.6355	32.64	35.122	25.1945	60.938	48.7005	48.317	57.723	30.818	65.328	54.2775	52.72
ANKRD54	19.959	17.0925	24.1265	20.8425	30.5575	23.149	23.1335	22.1325	20.9555	20.32	24.6095	17.72	23.7865	27.1475	20.2875	27.2705	19.873	20.64	20.43
ANKRD55	16.09	12.1	10.88	8.433	9.148	8.731	10.22	18.76	9.562	7.868	17.5	14.98	11.45	11.14	11.31	9.331	14.11	29.09	20.45
ANKRD6	72.365	43.3	29.49	112.985	52.83	321.7	85.59	17.9075	158.125	137.685	77.19	18.275	131.465	360.3	14.645	121.63	18.45	13.2335	13.6265
ANKRD60	8.084	9.702	12.14	6.034	7.308	7.432	9.98	8.07	8.334	7.443	6.075	10.94	9.238	11.6	11.8	7.24	8.007	7.432	14.5
ANKRD65	11.025	12.19	17.07	13.585	11.45	10.122	12.22	10.98	10.137	11.91	12.77	13.695	14.53	13.245	13.445	10.45	15.14	12.16	13.74
ANKRD7	4.685	5.202	5.623	4.049	5.22	4.177	5.526	5.26	4.555	4.47	4.624	5.293	4.694	5.634	4.985	4.401	5.378	5.135	4.607
ANKRD9	44.09	70.8667	48.96	54.7833	43.3367	24.9333	22.94	59.9567	23.6333	20.4567	32.0433	26.0767	22.66	16.8333	25.4133	24.0167	38.2167	45.9537	24.01
ANKS1A	114.7	118.8	77.13	74.84	94.66	149.6	132.4	60.2	197.4	219	131.6	63.38	96.9	53.76	44.27	181.9	33.3	53.07	41.48
ANKS1B	8.6068	9.4596	14.5366	8.6644	8.683	12.4528	15.8652	8.444	13.2658	12.1926	159.131	15.2272	9.119	13.0442	9.5616	14.4358	11.5898	8.4082	11.2808
ANKS3	31.65	40.94	67.48	45.17	36.92	40.86	32.46	44.24	46.31	28.67	27.29	54.89	30.01	35.44	61.49	32.96	38	37.42	45.26
ANKS4B	10.58	9.438	13.39	8.161	9.593	9.626	10.15	11.26	8.587	9.345	7.705	11.76	11.03	15.03	10.54	10.58	12.29	10.58	14.74
ANKS6	12.3637	14.5715	17.4632	19.16	21.382	14.873	15.2628	16.3765	15.7978	14.0578	17.8523	19.535	15.4962	16.0265	19.2005	19.3903	19.122	14.181	15.2447
ANKUB1	7.11933	6.64167	8.91867	6.391	6.51433	6.301	6.70767	7.69133	6.15533	6.90967	5.949	7.52933	7.63167	7.322	7.86233	6.60433	8.22267	8.179	6.764
ANKZF1	28.15	40.78	48.12	21.25	21.46	54.53	42.73	77.97	37.37	38	52.35	47.27	35.52	71.6	32.28	49.91	36.04	74.28	68.47
ANLN	7.1215	9.619	16.3535	6.754	16.4445	7.3195	5.7655	7.003	6.4915	5.829	276.39	19.604	11.497	9.9865	23.733	5.563	10.659	6.963	12.178
ANO1	16.38	11.545	11.045	165.33	77.473	95.795	22.305	10.91	67.135	127.58	9.9155	9.3675	31.605	65.595	9.648	22.59	18.3	10.5215	13.595
ANO10	76.59	53.89	66.2	84.75	71.81	46.48	91.29	35.1	77	71.09	59.95	35.42	79.63	47.09	71.89	55.32	85.54	52.7	45.02
ANO2	7.3535	10.037	11.3885	7.082	7.571	6.2945	9.379	8.3315	7.15	7.9495	7.4525	8.358	8.6955	7.159	8.726	7.739	11.714	8.4405	9.5625
ANO3	7.385	7.314	5.779	5.43	48.27	4.961	5.316	5.238	4.912	7.337	5.641	4.344	69.9	5.7	5.799	7.3	5.9	5.89	5.464
ANO4	9.397	7.927	9.01233	12.474	7.45933	7.86367	8.88733	8.99733	7.63833	7.793	23.0093	9.763	9.23433	9.91033	9.53367	7.52767	13.6107	9.39	12.5643
ANO5	9.059	6.23	5.73	5.15	7.275	7.384	6.928	6.535	5.479	8.715	28.08	6.265	5.513	7.238	7.416	5.087	5.754	6.253	8.495
ANO6	309.673	232.803	126.663	396.405	424.963	587.472	383.237	76.3155	590.765	572.533	300.312	159.795	601.418	281.623	169.621	534.034	93.927	228.589	145.546
ANO7	40.65	43.38	64.38	32.99	42.05	36.65	48.66	54.26	34.63	42.17	32.36	50.94	42.52	43.85	44.26	32.96	55.27	52.44	48.49
ANO8	19.91	17.32	35.68	15.85	18.22	18.45	23.93	26.11	18.43	19.35	17.61	33.05	25.63	20.39	25.47	16.03	31.91	28.33	42.05
ANO9	11.98	11.98	22.1	10.35	9.409	8.888	12.06	18.99	9.447	9.96	8.556	11.89	8.884	13.68	19.59	8.898	15.7	19.61	13.59
ANP32A	183.738	110.182	107.743	133.426	106.934	219.306	201.612	188.595	212.535	256.162	335.052	147.414	124.028	115.518	112.218	156.516	104.67	172.673	93.2333
ANP32A-IT1	5.802	5.38	4.963	6.212	4.57	6.326	5.022	5.616	5.29	5.026	6.086	9.756	5.055	7.916	5.535	5.497	6.325	5.813	6.21
ANP32B	1088	970.8	812.45	967.55	961	1510.5	1353	1283.5	1096	1448.5	1216	1439.5	1063.4	999.7	1046	1051.5	1179	996.35	886.5
ANP32C	8.375	7.242	14.47	7.28	7.26	7.274	8.805	8.682	8.806	9.146	7.704	8.933	7.93	8.165	9.752	7.28	10.75	12.68	10.44
ANP32D	8.818	8.45	9.929	7.312	6.241	9.511	10.12	8.549	7.585	8.558	9.584	16.98	9.114	8.248	10.15	8.001	15.29	9.356	10.96
ANP32E	117.717	124.963	156.27	150.85	244.287	292.02	205.873	65.0167	237.967	453.497	282.97	224.537	186.21	100.887	132.673	302.17	83.92	134.923	97.4867
ANPEP	20.8343	44.6187	17.2813	20.4023	28.587	8.01467	10.5627	66.9713	12.853	10.623	8.08367	12.614	9.43833	14.2493	31.5763	11.04	18.168	157.698	62.4817
ANTXR1	229.284	130.39	68.8962	448.32	347.165	853.92	338.365	20.8758	569.428	709.793	178.679	87.171	302.448	512.312	48.0203	561.067	54.5978	18.7545	51.6942
ANTXR2	96.4275	112.809	22.6633	84.661	130.53	114.317	98.3102	44.1085	134.651	121.213	38.9487	116.888	87.4982	31.557	151.333	162.4	36.809	42.715	62.709
ANXA1	412.827	598.692	358.71	463.165	756.54	342.692	268.31	231.27	369.905	355.07	207.234	203.816	376.1	167.716	578.738	346.601	161.149	363.765	225.81
ANXA10	13.49	10.44	12.96	9.756	10.24	11.81	11.93	12.3	10.26	10.5	10.63	16.33	12.15	9.445	14.64	14.13	17.81	9.498	11.97
ANXA11	409.697	357.297	206.017	368.017	264.307	497.01	437.137	379.727	466.223	456.17	254.337	184.383	275.517	227.67	285.637	400.613	293.27	281.627	185.61
ANXA13	18.97	21.43	26.94	16.95	23.96	23.38	22.13	24.28	20.92	20.97	22.52	36.84	25.73	26.75	22.83	25.01	37.41	19.95	51.23
ANXA2	2883.23	2259.57	1429.38	2281.52	2554.29	1392.71	1431.43	997.575	1432.84	1660.2	396.603	1158.67	2007.26	920.419	2775.92	2517.21	1830.83	828.657	1003.77
ANXA2P1	28.76	20.09	28.81	21.86	18.13	20.87	19.49	25.51	17.85	15.19	11.52	23.58	25.28	22.06	20.51	24.43	37.17	18.53	28.73
ANXA2P2	1226	969.2	715.6	997.5	999.1	574.6	663.9	411.4	601.9	626.9	175.1	521.5	908.2	388.8	1207	1016	707	343.1	485.1
ANXA2P3	43.27	44.47	40.83	40.23	42.29	35.4	35.3	40.04	29.14	33.8	28.52	36.53	49.37	29.45	65.5	36.47	45.48	46.21	43.12
ANXA2R	24.54	28.35	22.78	22.83	22.38	18.54	34.51	65.41	32.13	29.45	21.59	18.23	46.82	27.05	25.41	18.04	19.63	54.65	17.72
ANXA3	7.916	6.577	7.165	6.452	9.428	6.572	12.03	8.738	5.297	7.57	11.86	8.055	6.014	5.655	9.593	5.782	9.252	20.13	8.761
ANXA4	531.65	404.5	87.305	390.9	264.05	527.9	385.65	103.89	535.25	632.85	126.7	133.75	239.2	186.95	224.3	500.55	111.99	50.725	62.275
ANXA5	2304	2038	1316	2657	2740	1306	746	655.2	1658	1626	861	636	402.8	622.4	2518	555.3	661.5	1153	671.4
ANXA6	78.734	52.1585	43.335	143.086	96.2935	127.341	129.185	46.4	64.902	143.595	32.351	48.04	72.769	65.795	85.01	151.505	83.165	26.6945	45.82
ANXA7	347.85	287.15	153.8	315.85	321.15	502.15	372.15	170.4	483.75	542.65	295.4	175.9	339.3	150	286.9	574.55	133.07	175.2	90.875
ANXA9	7.9425	11.024	11.083	8.3335	6.901	8.2785	8.661	9.7505	8.2235	8.513	7.2355	11.0715	9.2575	10.78	12.657	8.32	8.4745	11.037	13.429
AOAH	37.08	32.83	27.33	19.9	18.65	13.73	18.8	145.5	11.47	12.83	32.84	14.38	39.04	11.58	30.37	9.379	40.66	45.28	18.91
AOC1	6.053	5.959	6.04	5.227	5.196	5.354	7.379	6.959	5.144	5.567	4.834	5.865	6.853	7.065	5.978	5.51	6.885	6.402	6.688
AOC2	8.445	12.03	8.417	10.64	9.54	8.799	8.902	8.966	9.342	11.38	9.236	7.54	7.773	8.118	8.633	14.93	9.238	8.481	10.23
AOC3	52.59	118.2	43.69	87.63	111.7	1334	906.6	9.997	1076	1174	53.78	166	57.73	36.84	73.86	583	10.47	32.17	29.19
AOC4P	19.24	17.22	17.11	15.95	16.32	20.6	23.95	24.03	17.63	16.97	14.63	21.81	25.37	28.72	26.14	21.58	29.24	23.5	36.62
AOX1	23.96	23.295	36.085	18.99	32.97	14.0945	22.215	20.7645	18.055	16.705	13.1885	27.49	25	19.6	37.575	21.43	23.705	19.387	23.4975
AOX2P	8.69	8.201	8.739	5.888	7.028	7.53	7.53	9.267	6.599	7.006	9.137	8.867	9.831	12.71	7.564	7.398	13.87	8.328	10.07
AP000230.1	31.21	28.53	32.53	21.23	25.19	25.87	29.94	36.96	28.28	30.32	33.43	32.87	37.11	42.68	34.85	27.89	44.8	30.59	36.16
AP000253.1	6.597	5.593	8.271	5.185	5.084	5.005	6.29	7.336	6.02	5.955	6.507	5.88	6.377	5.709	6.151	6.997	5.705	5.605	48.87
AP000265.1	6.009	5.783	6.783	8.879	7.349	8.489	6.395	6.167	6.402	5.794	5.805	7.522	6.849	7.235	7.971	6.111	6.411	7.621	12.03
AP000347.2	10.5	16.81	8.291	11.93	8.038	11.97	9.166	11.88	9.479	8.241	10.91	14.96	9.351	19.34	8.621	10.74	12.07	11.45	9.256
AP000462.1	19	16.88	27.38	15.05	15.73	15.38	20.28	24.45	16.89	16.14	19.46	30.21	27.31	29.76	19.34	14.5	32.19	23.93	22.48
AP000473.8	9.793	9.719	12.09	8.216	8.9	9.162	10.58	8.329	8.054	9.267	10.82	14.05	12.42	12.83	10.66	9.418	16.54	10.02	11.82
AP000525.9	184.2	79.04	104.5	372.1	100.6	207.6	48.8	38.82	25.42	57.23	33.15	109.4	308.8	425.2	52.41	159.5	351.3	32.06	154.4
AP000696.2	7.852	9.3	9.962	8.558	9.473	9.225	9.86	10.06	9.508	8.35	6.529	9.346	9.505	14.54	11.66	13.73	15.57	10.9	9.916
AP001063.1	8.607	8.029	8.889	6.902	8.732	8.679	9.391	9.256	7.732	7.872	5.869	9.234	9.463	11.26	9.521	7.475	8.658	9.511	8.92
AP001171.1	32.08	33.21	29.83	29.29	21.14	25.93	29.09	33.52	25.15	27.12	26.03	33.45	33.06	50.11	34.57	25.71	42.94	38.02	41.56
AP001189.4	7.372	6.779	10.53	6.021	6.368	6.616	7.426	8.979	6.568	6.554	7.485	10.29	9.969	9.846	7.2	6.662	9.4	11.31	8.853
AP001462.6	12.53	20.23	21.96	22.88	11.69	18.67	18.2	40.07	20.09	17.63	19.76	23.41	16.36	66.3	18.97	13.58	15.67	24.98	351.9
AP001605.4	26.28	22.79	26.78	17.75	20.04	21.36	24.89	25.35	22.53	23.19	19.57	27.63	23.5	24.82	22.45	18.98	33.01	26.06	23.83
AP001630.5	12.24	9.991	13.54	10.24	9.526	10.79	12.4	12.4	9.649	11.3	9.527	15.19	13.31	21.85	12.58	12.06	16.66	16.41	19.39
AP006216.10	9.111	10.09	10.13	8.059	7.432	7.71	10.06	10.45	8.199	8.493	7.334	11.01	9.629	9.246	10.37	8.103	9.042	10.1	10.5
AP006222.2	21.86	20.37	20.44	22.32	18.9	30.37	18.49	22.13	22.55	25.03	20.43	30.83	17.34	29.56	25.6	23.05	18.02	21.93	29.2
AP006547.3	32.5	32.4	44.45	25.35	24.16	29.33	33.69	36.06	23.18	28.94	21.95	48.18	34.68	49.03	36.03	30.1	53.28	37.79	56.48
AP1AR	71.117	26.4753	21.9527	20.4993	40.6237	72.623	25.1007	21.924	56.46	40.7547	39.8063	23.7303	24.38	20.3313	35.1237	22.1947	24.1703	23.6877	17.28
AP1B1	95.9	78.9	55.08	40.06	38.64	27.92	39.6	57.21	29.15	29.42	44.59	42.02	43.44	34.64	62.36	36.13	59.63	45.32	49.11
AP1G1	129.59	156.717	106.957	198.297	152.62	133.78	99.3	158.3	133.947	123.7	137.327	113.493	140.993	105.53	179.53	144.96	117.033	191.45	99.49
AP1G2	18.4935	18.161	18.87	13.2585	13.8085	11.2685	15.951	28.28	12.891	10.1365	14.656	16.985	14.28	14.05	15.9985	10.9425	14.246	24.2	16.875
AP1M1	44.225	42.075	28.84	47.06	42.255	37.85	48.16	47.02	44	43.47	38.605	33.86	25.75	22.755	45.945	48.205	27.69	23.445	23.725
AP1M2	13.14	10.8655	16.135	9.7845	9.946	11.34	12.81	13.385	10.94	11.21	9.7095	13.025	11.67	14.165	12.56	11.04	16.64	14.3	16.91
AP1S1	22.618	18.8613	27.9057	18.314	15.816	17.3683	21.947	21.107	16.7883	16.1257	15.9183	24.3773	21.7283	21.253	29.6233	13.3337	32.4967	20.237	25.9263
AP1S2	465.375	311.375	264.475	117.093	162.685	144.232	127.562	190.65	103.53	179.35	646.25	271.8	240.915	111.282	327.45	220.01	202.607	366.475	257.212
AP1S3	4.857	4.4722	5.2426	4.9758	4.5656	4.5832	5.039	5.3408	4.4728	4.7954	4.68	4.8764	4.8572	5.2832	5.2704	4.81	5.5402	4.9958	5.4212
AP2A1	40.4213	43.012	51.08	37.2413	26.33	29.8768	32.6475	43.0625	27.7533	23.9367	29.7853	44.1225	40.7103	54.6262	41.8175	29.5843	49.747	46.6373	83.171
AP2A2	72.0975	79.18	40.5075	42.105	54.5775	34.7825	34.685	66.2575	32.89	34	38.8225	33.0425	28.615	29.485	71.9475	45.79	35.3425	40.5875	38.1825
AP2B1	62.53	41.55	42.285	81.855	62.595	39.395	58.685	35.46	55.83	48.9	65.59	35.085	42.135	27.355	70.035	63.59	37.545	39.535	17.97
AP2M1	331.1	334.8	203.8	377.2	504.3	292.3	345.2	192.1	253.1	386.1	337.4	159.8	182.8	144.5	405.7	428.5	169.5	139.2	98.26
AP2S1	218.6	171.267	114.947	159.267	153.533	112.15	112.997	244.833	66.7433	95.5567	84.33	157.133	105.113	67.8133	330.267	142.267	183.833	119.87	100.57
AP3B1	44.855	38.845	39.43	42.41	51.835	40.51	40.615	35.235	32.755	47.365	43.655	34.71	42.94	28.22	43.375	61.395	45.9	44.695	48.315
AP3B2	7.5835	6.478	7.3275	5.9865	5.4835	6.3775	7.8535	7.6685	6.136	6.7975	7.351	7.1235	7.5695	9.0775	7.452	5.6225	10.42	7.954	8.953
AP3D1	191.838	240.112	251.655	234.05	216.502	144.136	157.734	392.137	167.791	142.86	161.618	175.898	130.964	112.554	276.632	174.195	253.228	156.401	167.33
AP3M1	89.555	70.295	33.715	109.99	80.675	94.05	90.72	48.34	99.305	120.3	86.595	39.255	64.7	45.91	57.305	149.21	35.33	53.925	18.9
AP3M2	21.835	21.355	25.943	67.755	54.38	56.4725	44.3425	26.095	27.6015	59.5695	83.45	33.28	54.87	44.385	27.515	32.644	22.29	55.665	18.345
AP3S1	915.8	910.2	661.6	1176	1141	1283	1173	527.4	972.2	1194	782.8	923.8	1160	885.3	1069	1280	600.3	562.9	636.4
AP4B1	23.7703	34.3493	27.342	32.6243	32.5583	32.9873	27.123	45.42	38.6593	25.4917	36.3023	24.346	35.589	47.7753	38.1227	31.235	39.7297	28.3427	25.8153
AP4E1	16.1705	16.0345	10.0932	17.2075	18.598	16.8908	13.3443	15.5288	13.5358	17.11	14.4098	13.5215	14.9433	10.5023	16.5715	18.1848	10.54	11.3972	10.891
AP4M1	17.13	13.91	16.28	12.95	14	15.18	19.57	22.39	16.4	17.53	20.07	13.67	18.71	13.82	19.73	16.95	15.31	13.23	16.12
AP4S1	21.727	19.5308	23.612	19.9582	21.5602	27.5478	22.8893	25.2613	24.8283	27.5418	20.9857	20.5225	21.4595	23.6865	19.72	25.752	21.3248	25.28	23.0487
AP5B1	11.48	16.3	10.59	12.76	10.77	9.793	8.728	15.49	9.679	9.824	11	10.92	8.197	12.73	15.09	10.41	8.86	17.4	12.24
AP5M1	72.7556	80.9568	33.1588	55.559	62.3746	61.431	48.4068	35.934	62.287	73.3776	124.543	39.2584	46.536	38.5758	42.4226	83.5896	40.9738	58.5654	32.819
AP5S1	76.79	83.56	57.04	86.8	61.57	55.07	59.08	98.06	70.2	52.41	60.57	92.34	71.9	68.23	105	72.55	109.1	80.18	67.18
APAF1	21.86	25.6793	20.5573	18.514	19.5073	20.5987	16.2853	26.1433	21.6583	23.091	20.851	21.4067	32.62	29.7133	18.55	20.7057	24.6567	26.4733	22.1433
APBA1	10.695	12.05	19.945	11.85	12.72	10.3625	12.267	10.793	11.04	13.17	16.735	10.6665	16.695	16.16	17.165	11.1495	15.3375	13.49	12.72
APBA2	36.27	38.05	60.275	44.085	35.26	28.17	25.835	74	22.06	26.425	240.015	42.605	38.32	35.615	51.29	25.28	45.69	99.495	49.145
APBA3	27.475	26.17	22.945	29.44	24.715	22.13	23.74	42.045	21.58	23.46	21.56	20.9	18.705	20.835	33.91	25.34	27.57	24.135	19.845
APBB1	30.5	23.8	30.28	29.74	24.18	30.17	39.82	24.57	28.81	46.1	53.42	52.11	34.98	33.26	32.6	35.88	32.04	32.5	35.42
APBB1IP	276.427	333.493	128.43	49.7053	76.259	37.855	37.874	429.693	38.9577	34.2893	176.309	107.195	129.19	36.7137	139.082	33.404	151.511	407.059	301.286
APBB2	30.301	31.3886	39.9814	80.0414	70.4986	114.751	111.483	15.2699	131.621	204.164	44.4226	25.4999	67.7514	64.9286	34.4357	230.83	36.8386	18.863	23.6529
APC	23.0654	25.3344	43.652	23.1546	23.5266	28.0808	21.7484	21.9022	31.3352	31.4762	108.468	22.5282	20.0936	19.4356	20.0072	25.7324	20.764	21.1342	20.5104
APC2	13.685	11.55	20.075	10.685	12.05	11.1	15.795	13.13	11.665	11.62	17.9885	12.345	13.27	15.22	16.27	11.115	15.045	15.135	16.635
APCDD1	9.555	14.18	17.07	9.948	11.8	8.95	17.71	9.837	10.95	12.47	53.45	18.3	9.154	13.96	11.6	11.99	9.523	11.71	10.88
APCDD1L	32.41	34.61	45.23	133.6	113.2	25.57	26.05	34.24	25.03	21.95	24.14	19.21	41.42	34	28.55	27.36	53.52	28.7	37.35
APCDD1L-AS1	32.972	34.6793	44.5173	27.2453	27.7603	24.5237	33.9537	43.1253	24.452	30.5553	21.582	40.2337	32.8813	39.1757	35.3763	28.1233	48.097	40.717	48.094
APCS	8.808	7.595	9.491	7.724	8.069	8.166	7.884	8.698	7.764	8.674	7.37	9.286	8.388	9.193	8.785	7.706	9.102	8.476	11.57
APEH	39.752	26.7945	16.618	28.5215	24.9775	22.8515	26.1255	21.0585	23.8495	34.4195	30.317	15.3715	14.863	16.806	33.27	33.2035	20.4	16.8695	12.8855
APELA	4.628	4.307	4.66	4.978	4.278	4.203	4.421	4.497	4.448	5.517	4.28	5.147	4.928	5.41	4.67	4.435	4.688	4.868	4.75
APEX1	407.5	426.2	319.4	380.6	478.4	371.4	320.3	289.9	280.1	409.4	397.2	219.2	260.1	204.7	527.6	372.8	142.6	264.6	137
APEX2	34	23.78	26.465	31.68	28.48	26.4	34.71	41.71	27.75	29.57	20.25	23.81	33.19	25.61	30.895	25.31	33.745	25.59	30.295
APH1A	70.9357	52.486	34.8347	42.802	34.2307	30.8387	28.6423	57.2253	40.391	26.235	31.6123	21.143	34.1397	25.8743	56.3053	24.711	33.4033	30.891	31.933
APH1B	49.255	46.665	21.5	21.51	19.155	34.865	26.075	25.54	39.41	36.61	41.405	26.85	28.14	21.31	27.04	41.355	23.025	30.42	37.895
API5	39.0674	28.507	23.946	30.6732	41.0574	43.3158	30.3958	25.6862	40.795	45.9798	34.6012	24.846	26.5764	24.8774	30.7426	39.6484	26.9268	29.4612	23.4324
APIP	71.611	58.379	40.613	42.0855	44.641	55.765	48.639	31.229	58.516	77.038	59.393	43.7075	42.239	20.582	52.1115	53.7005	27.44	34.885	27.1235
APLF	7.871	6.592	8.161	6.3635	5.8785	7.3935	7.3035	6.9425	6.59	7.486	6.3285	7.01	6.6095	8.0415	8.066	7.6955	6.6995	7.0545	9.074
APLN	20.99	25.51	35.38	20.02	19.72	19.05	26.98	37.35	19.56	20.47	25.19	34.88	23.58	26.36	29.9	19.3	53.12	34.12	40.9
APLNR	15.18	13.98	102.7	19.39	19.32	8.678	20.4	19.25	13.12	12.74	939.2	56.2	17.81	19.71	23.99	14.03	27.98	22.53	31.55
APLP1	16.4	16.28	43.17	23.37	19.01	17.32	18.5	21.38	15.79	22.76	240.9	36.93	20.57	19.05	21.21	17.01	28.09	23.18	26.45
APLP2	422.076	338.58	133.653	239.095	310.224	194.066	180.304	215.3	220.851	247.826	155.504	112.77	139.516	70.435	227.586	243.825	100.156	142.671	140.069
APMAP	439.9	453.6	233.1	281.8	351	180.1	231.5	349.3	173.7	241.1	597.4	232.3	221.8	130.9	334.8	250.7	165	276.7	103.7
APOA1	15.805	18.92	31.475	16.681	15.81	19.805	21.735	22.75	15.62	16.832	15.1195	21.86	17.53	21.37	20.74	15.2975	27.99	30.52	29.895
APOA1BP	139.1	95.16	63.68	150.3	108.8	153.5	164.4	113.7	120.5	131	161.6	53	101.3	51.12	121.4	185.2	81.68	50.18	30.28
APOA2	5.8265	5.5715	6.865	5.37	5.714	5.9865	6.4245	6.222	5.5855	6.0485	5.6535	7.438	5.456	6.3155	6.8505	5.3245	7.1345	7.0755	6.191
APOA4	23.44	22.57	29.34	21.64	17.97	18.24	23.69	25.57	20.48	19.29	22.73	21.66	22.19	25.77	25.11	20.78	25.06	26.07	29.1
APOA5	17.685	18.22	21.55	13.2935	15.8305	15.295	17.39	17.57	17.45	15.475	14.91	17.27	18.78	19.22	17.74	16.055	23.335	21.17	21.705
APOB	6.9725	7.225	8.823	6.4775	6.8425	6.3785	6.978	7.29	6.9905	7.3925	5.9925	8.1925	6.999	9.228	7.418	6.9665	7.8355	8.722	7.3435
APOBEC1	9.884	7.818	11.24	6.619	6.986	6.648	8.565	11.25	9.268	7.348	8.53	8.045	7.633	10.31	9.409	7.405	11.74	8.747	12.28
APOBEC2	16.33	20.4	27.68	12.93	20.07	19.9	22.19	20.64	21.38	18.3	13.71	24.36	26.74	18.78	23.14	15.64	24.3	21.86	33.34
APOBEC3B	10.02	12.88	10.88	11.19	13.42	6.079	9.901	13.32	6.303	6.104	6.661	20.79	11.01	8.659	21.24	7.239	16.69	10.29	12.19
APOBEC3C	50.8	44.51	49.31	52.49	35.65	40.89	50.75	120.4	43.48	56.18	25.8	43.85	49.2	58.44	71.44	42.43	65.55	44.41	54.64
APOBEC3D	13.57	12.28	11.38	9.262	10.17	12	11.08	11.86	10.83	10.21	9.445	13.94	14.37	11.61	12.92	10.46	18.5	14.47	15.58
APOBEC3F	23.67	17.76	23.675	19	14.695	19.825	21.54	18.935	19.155	17.62	15.665	19.625	23.765	24.5	16.112	15.02	26.675	22.08	33.738
APOBEC3G	86.755	84.355	106.82	59.435	62.06	42.06	79.67	157.075	68.475	64.445	47.035	95.815	108.52	66.27	93.435	36.67	105.445	128.45	80.57
APOBEC4	13.14	13.18	15.96	11.9	12.14	10.41	13.31	16.94	12.55	13.86	10.16	15.4	13.85	14.74	12.94	11.93	13.73	15.32	15.61
APOBR	25.39	18.08	15.09	9.985	13.35	9.624	11.88	28.91	9.28	8.89	8.445	11.74	12.35	10.55	12.94	8.534	15.91	18.31	16.61
APOC1	2362.5	1660	150	127.23	202.4	47.93	104.88	297.55	60.815	49.495	197.05	185.25	126.53	165.2	412.1	60.68	347.35	77.385	166.085
APOC2	27.65	12.354	22.91	9.7995	13.0195	10.0285	12.8805	14.942	11.4825	10.283	12.593	18.03	11.254	13.1495	13.1745	10.064	19.599	14.41	17.258
APOC3	8.68	8.1665	8.423	7.2675	7.352	8.3945	8.9735	9.1815	7.954	7.1315	7.4075	10.2435	8.909	10.335	8.754	7.6925	10.785	9.593	10.1745
APOD	35.43	278.9	144.5	68.21	83.09	15.71	734.9	24.53	17.21	56.29	459.1	975.2	95.32	12.04	146.2	69.06	67.34	36.24	343.8
APOE	1676.33	1147.47	149.093	79.09	117.707	29.1767	54.9967	131.2	29.0667	38.88	523.9	97.5133	76.4433	52.6467	230.633	32.7167	123.89	39.2267	59.8333
APOF	4.512	5.11	5.805	4.648	4.883	4.648	5.955	4.996	4.997	4.702	4.376	5.556	5.889	5.66	5.357	4.211	5.692	5.304	6.514
APOH	11.2	10.1145	9.2325	9.211	8.4295	9.182	10.873	10.3625	9.9045	10.855	8.6855	10.214	10.2305	11.95	11.1185	10.2325	10.025	11.63	11.115
APOL1	70.93	81.14	77.86	224.1	295.8	65.93	98.23	80.01	56	48.93	35.45	97.03	121.6	53.54	110.9	75.98	85.53	43	50.39
APOL2	99.29	107.315	199.15	176.69	146.125	81.99	107.89	153.3	62.14	66.48	73.27	106.915	119.005	112.55	136.715	79.685	162.9	121.595	121.85
APOL3	28.64	42.34	36.11	66.62	83.71	43.76	76.82	104.2	20.74	28.81	44.29	72.36	63.36	24.08	61.15	22.95	51.34	43.79	29.57
APOL4	9.27967	8.937	13.074	9.22867	9.289	8.64867	10.682	10.9167	8.38167	8.42633	7.58133	9.516	9.69533	10.646	10.657	7.89767	10.425	9.44033	11.7757
APOL5	11.41	11.56	15.14	8.895	9.885	11.12	12.37	16.57	9.513	11.04	10.74	16.64	9.446	13.55	14.05	11.43	18.64	17.79	16.4
APOL6	28.6142	23.6475	19.365	25.67	31.869	18.5912	26.375	31.5725	16.8657	12.987	19.1122	17.278	29.0847	15.158	25.0725	13.1158	21.7387	24.5725	22.1325
APOLD1	44.33	377.1	286	268.5	1258	47.18	143.2	18.63	139.3	58.73	438.4	249.1	246	36.11	97.72	174.9	85.63	367.3	105.5
APOM	11.92	11.505	13.89	10.835	9.973	12.585	16.275	12.895	10.2485	12.785	13.835	14.545	11.751	12.79	13.025	14.945	16.29	12.865	13.1535
APOO	35.65	24.12	32.31	28.64	28.99	16.36	24.49	16.38	18.55	19.24	57.9	21.07	24.95	17.5	24.61	23.15	22.28	24.86	22.77
APOOL	42.8325	48.835	31.02	49.9575	44.6575	90.9725	78.55	28.58	85.0125	118.278	59.76	46.5525	36.8675	26.4175	36.44	97.2625	24.925	25.9825	27.92
APOPT1	108.695	116.875	94.44	100.32	75.83	90.685	96.38	119.75	78.065	71.28	105.16	123.31	109.265	147.97	125.645	91.775	146.25	119.52	170.89
APP	225.26	218.367	247.333	270.367	264.357	702.833	359.6	82.25	492.107	491.863	465.7	201.773	225.117	290.733	228.433	583.4	120.803	83.77	94.89
APPBP2	45.2925	58.4325	27.77	53.51	52.9475	86.9275	70.84	38.5725	100.06	101.575	111.183	46.2025	60.1875	35.14	50.23	88.205	39.995	52.0375	29.545
APPL1	56.235	45.34	19.19	38.24	54.59	75.545	50.02	32.51	81.33	78.94	49.275	32.1	34.62	15.875	21.3	63.44	27.115	30.985	16.005
APPL2	17.26	24.21	15.73	25.37	35.94	15.59	9.427	9.756	20.87	19.22	31.41	8.564	9.899	11.58	12.06	44.23	8.543	19.13	10.82
APRT	73.77	67.35	55.07	64.93	62.645	59.29	60.505	144.25	47.78	50.27	46.37	56.175	47.48	45.295	158.15	63.13	53.48	52.685	41.525
APTR	12.235	11.28	11.591	12.215	11.215	14.165	12.2	10.6705	14.33	13.595	15.515	14.14	9.974	13.73	11.995	11.54	11.072	11.501	9.307
APTX	29.443	33.4223	21.919	35.092	37.696	34.213	27.351	34.9933	30.53	42.0133	47.2333	31.9897	19.0903	27.7357	41.04	34.3813	32.775	19.2867	18.03
AQP1	30.06	28.785	14.945	275.14	130.65	128.335	83.43	12.08	221.2	173.895	22.6	48.415	51.09	59.01	14.445	149.535	19.73	11.705	21.92
AQP10	10.13	9.886	11.8	8.135	9.675	8.636	10.5	10.98	8.905	8.018	7.927	13.26	11.07	12.37	7.979	9.342	14.14	17.14	11.26
AQP11	10.71	10.42	11.09	8.808	8.083	11.08	13	10.39	10.7	11.57	14.86	13.32	9.502	17.02	11.75	10.75	13.92	10.69	12.72
AQP2	17.5723	17.4093	20.269	15.2693	15.3043	15.7047	19.6857	18.7547	16.6297	18.2017	13.42	20.427	18.606	19.469	19.2223	16.091	25.62	22.9603	22.9037
AQP3	18.47	21.6433	28.0267	35.3833	94.3933	16.7533	20.58	76.9233	23.5733	24.2433	12.8933	20.4367	28.0467	18.5367	30.09	23.0067	29.2633	60.05	29.3167
AQP4	5.3288	5.212	356.448	5.8458	8.9606	5.344	5.4142	5.1284	5.2192	5.1358	1683.24	388.892	8.1748	8.7822	15.5364	5.027	8.4748	13.0008	9.378
AQP4-AS1	7.932	6.5465	8.898	5.7785	6.7685	6.905	8.6395	7.327	6.547	6.8425	17.41	11.1845	7.8495	10.476	7.269	6.4545	7.925	8.452	12.7395
AQP5	10.32	11.57	14.91	10.59	10.96	9.768	11.06	14.69	10.8	11.73	9.732	12.56	12.8	16.05	14.5	11.69	17.17	12.81	18.62
AQP6	20.24	18.49	31.805	14.6615	14.8675	18.245	21.185	20.62	16.205	17.485	18.185	25.255	22.65	21.545	19.09	16.13	27.73	24.97	36.51
AQP8	10.82	10.25	14.48	7.812	9.78	10.11	9.653	12.27	8.435	8.568	11.08	10.55	8.228	13.24	11.62	9.15	12.98	11.33	9.529
AQP9	133.1	393.2	65.69	14.98	107.7	18.25	22.33	369	19.09	19.01	17.51	34.01	25.07	33.75	103.9	13.67	103.2	749.7	229.6
AQPEP	4.657	5.337	4.953	4.766	4.078	5.059	6.556	5.401	4.986	4.806	4.309	6.11	5.095	6.246	5.591	4.163	5.14	4.809	5.62
AQR	38.4637	31.2903	22.1715	44.314	47.808	63.8927	42.7013	30.856	60.654	54.9843	53.912	48.7097	38.2135	47.3768	26.9292	72.7352	21.119	36.5845	22.3302
AR	16.6895	14.789	9.7075	26.7263	13.5155	48.565	43.4875	12.8555	66.4475	47.162	31.807	19.871	18.2535	24.1262	15.0135	29.1735	15.6045	14.5275	23.146
ARAF	18.679	23.5285	24.0525	23.1155	26.995	24.1805	23.054	29.135	20.99	21.5895	16.6955	23.3335	19.7465	22.505	33.6435	26.3245	21.5285	26.6035	15.716
ARAP1	83.9067	85.6967	90.1367	53.11	53.4833	48.75	57.12	123.493	50.3667	43.8933	45.1	60.19	65.0033	62.6667	89.4267	42.7833	78.3133	102.943	85.47
ARAP3	16.715	23.19	36.275	29.515	25.045	20.21	31.825	30.875	20.675	23.755	19.252	28.035	24.865	28.745	30.31	23.125	42.645	56.79	32.655
ARC	7.165	7.009	15.39	6.418	8.465	5.689	6.065	8.269	6.226	5.738	5.58	7.966	6.576	8.284	8.598	6.623	9.676	6.952	7.963
ARCN1	227.4	217.7	136.3	485.5	439.9	366.2	249.6	100	318.5	460.8	201.2	111.5	227.2	157	252.7	494.6	100	170.9	91.05
AREG	5.40733	69.1037	7.83533	11.1233	20.141	4.42067	4.371	6.66433	4.33067	4.65667	4.73167	4.843	4.542	5.00733	6.532	4.546	4.81333	134.66	5.992
AREL1	20.3737	22.525	16.1247	23.7277	30.184	18.3823	14.0967	23.8913	18.5923	20.4453	19.233	15.5103	22.4693	16.581	20.183	23.0253	19.0837	26.1893	15.9423
ARF1	70.44	132.3	73.8	186.1	132.5	63.3	39.13	218.7	76.53	43.37	66.85	68.34	63.62	117	88.3	79.13	121.2	178.6	115.8
ARF3	130.57	108.81	113.55	132.273	114.227	93.1	128.647	127.507	86.6267	126.693	181.997	81.4767	89.8467	42.3233	145.677	118.853	114.647	108.897	73.8233
ARF4	1179.7	1142.16	921.56	1899.3	1951.95	998.525	685.375	375.085	1046.28	1012.79	602.525	485.94	1278.4	562.62	1595.2	1328.2	920.975	646.1	686.495
ARF5	84.58	76.33	57.64	94.88	102.6	112.3	105.6	102.9	115.4	115.5	73.26	62.31	75.45	85.68	96.04	160.6	64.3	71.87	51.28
ARF6	286.94	283.983	233.553	371.467	433.753	186.563	155.98	223.313	215.497	206.737	138.83	168.613	266.527	117.653	269.56	193.327	261.8	339.217	210.713
ARFGAP1	80.325	121.085	183.145	110.935	104.42	75.69	76.78	157.505	72.38	63.12	76.64	83.56	67.845	118.2	214.59	77.16	142.355	97.54	107.09
ARFGAP2	72.435	62.14	38.905	52.07	59.701	80.3	77.27	104.195	63.4995	62.1235	110.57	50.67	30.875	35.675	67.74	89.005	49.35	63.15	47.19
ARFGAP3	142.9	189.5	145.9	403.1	436.6	200.4	106.1	78.34	219.4	232.3	105	134.3	99.67	104.7	117.6	258.8	80.38	172.9	79.7
ARFGEF1	82.0097	97.641	54.7457	72.8597	75.2177	75.077	54.023	59.6553	86.86	74.6633	89.6547	52.7917	48.936	76.6447	55.7	73.986	45.9023	92.8547	56.4297
ARFGEF2	44.43	59.9295	23.2188	35.3867	53.06	59.919	34.7013	28.505	68.1702	63.305	38.4233	23.0625	30.7025	34.4855	32.8235	65.3875	23.5312	47.3595	22.0693
ARFIP1	122.275	91.52	43.09	87.6	103.63	133.82	97.32	58.31	146.1	160.915	131.436	46.45	85.475	44.952	68.63	121.865	34.285	68.32	29.4365
ARFIP2	91.08	102.2	129.8	87.84	111.9	70.81	90.5	124.2	78.65	77.8	82.08	86.21	83.1	90.72	159.5	85.96	97.93	106.8	118.2
ARFRP1	38.4275	36.192	62.905	39.1545	45.868	41.6245	52.8055	61.475	36.9745	38.0095	31.627	48.5325	44.695	43.232	55.94	42.84	66.49	48.28	38.155
ARG1	6.68875	7.21675	7.1565	6.6905	6.573	6.40375	7.32675	7.6695	7.06275	6.4925	6.22325	8.2605	7.967	6.98175	8.41075	6.14625	7.82025	29.4483	16.383
ARG2	25.7	17.2285	22.32	16.4425	14.0975	16.2275	19.0575	15.5145	24.11	17.086	13.4925	26.485	19.8525	12.383	17.508	18.8955	16.906	18.1485	22.816
ARGLU1	154.023	241.368	270.69	268.312	302.14	364.017	231.347	435.805	259.512	239.985	355.608	301.975	358.457	537.95	230.387	310.913	233.357	457.308	281.855
ARHGAP1	177.905	174.59	159.873	384.23	189.94	334.053	330.995	131.04	295.877	366.613	184.268	133.938	199.712	188.54	165.333	402.12	165.155	101.703	129.91
ARHGAP10	114.8	61.74	40.72	74.27	97.8	118	143.3	51.9	79.36	107.7	26.3	35.94	55.99	46.43	38.63	212.6	47.56	30.01	48.57
ARHGAP11A	5.913	4.926	5.296	5.093	5.495	4.856	4.676	5.148	5.113	5.16	4.466	4.704	6.206	5.059	5.32	4.748	4.885	5.287	4.801
ARHGAP12	24.91	24.97	38.16	23.37	23.51	32.06	20.74	26.01	17.22	26.42	101.4	28.13	42.27	20.64	21.06	17.62	23.64	22.33	18.77
ARHGAP17	221.5	250.6	190.6	343.7	285	304.7	478.3	223.2	449.9	442.4	181.2	79.11	191.9	260.3	180.6	595.3	137.2	175.2	110.1
ARHGAP18	343.51	354.05	116.263	221.257	155	99.48	48.3433	375.39	72.6933	69.2333	49.9703	98.8967	139.46	141.36	239.633	137.053	253.703	309	222.133
ARHGAP19	26.8543	25.9333	24.67	21.727	23.8587	20.8527	28.5753	31.8167	35.8767	28.82	41.3633	33.596	25.1793	27.7033	24.911	24.9467	21.8303	31.3667	30.7633
ARHGAP20	14.219	12.849	14.4875	14.566	13.3205	13.716	19.655	13.326	11.799	13.436	15.32	25.02	25.09	18.1245	14.5445	13.6825	19.6495	12.3335	22.039
ARHGAP21	65.025	88.04	114.85	113.55	87.905	84.77	55.25	74.93	82.85	70.33	268.605	73.44	84.785	75.105	61.045	71.035	83.685	53.99	57.575
ARHGAP22	31.4255	35.2895	38.6865	48.1815	24.8055	8.4425	11.103	41.2575	13.9525	17.103	37.442	25.2775	14.4435	9.6265	40.2515	8.2985	25.8545	8.4875	20.609
ARHGAP22-IT1	9.4755	9.367	9.7025	8.293	7.2625	7.4575	7.4915	11.078	7.8425	7.942	7.969	10.2735	8.218	10.396	8.6815	8.81	10.323	9.2735	12.615
ARHGAP23	25.9955	21.8998	38.8877	37.49	35.8125	38.3068	44.9558	28.3925	38.614	51.4325	59.38	32.7975	40.1033	40.835	31.38	47.0438	39.5975	28.9975	37.1325
ARHGAP24	58.7325	30.9428	24.9898	75.3125	72.5877	73.0595	50.8185	19.3833	71.1077	75.17	26.7898	33.0385	73.2785	48.2135	29.6775	114.328	30.4415	18.338	30.6537
ARHGAP25	51.1903	52.1267	21.1153	13.37	15.7263	11.7977	12.8907	69.0807	10.9557	10.6067	15.4607	11.0003	29.165	12.3827	28.455	12.639	26.708	58.9087	26.5
ARHGAP26	31.832	49.7903	27.2563	23.017	23.4483	9.33325	16.4187	118.514	11.0698	12.3392	20.889	23.7273	16.727	12.6962	36.4817	25.0648	36.431	120.443	38.355
ARHGAP26-AS1	7.449	6.919	8.642	6.338	6.482	5.496	9.95	7.865	7.489	8.475	7.185	6.376	7.245	7.151	8.193	7.264	6.67	9.153	9.905
ARHGAP27	16.4824	17.548	19.9606	11.6748	17.1758	12.2402	14.4112	29.3356	12.626	12.2388	13.3872	19.9282	16.518	16.8218	19.5782	12.403	21.2554	32.6366	22.634
ARHGAP28	6.35433	5.87333	8.38833	6.14667	5.83867	5.83633	6.84533	6.44133	6.09	6.299	5.68733	7.042	9.51733	7.59	11.1797	6.498	7.168	6.331	6.30033
ARHGAP29	18.699	56.736	101.388	61.8252	90.1128	25.1552	63.6215	11.5452	49.794	21.6878	37.9278	84.1817	78.8975	33.8407	122.144	20.139	40.8965	18.652	34.9663
ARHGAP30	111.11	75.575	37.615	17.875	40.135	13.5855	16.635	116.85	15.635	13.595	18.255	22.825	29.945	20.51	41.96	14.215	59.145	143.27	54.125
ARHGAP31	14.7275	14.696	10.843	15.882	25.847	10.455	13.5515	13.438	11.1055	9.4535	12.136	9.325	20.2115	10.3475	12.1245	9.5925	10.7185	10.263	9.235
ARHGAP32	7.41475	8.4765	10.5497	10.9085	7.664	6.817	7.944	8.47275	7.254	6.4285	40.193	13.3142	9.447	8.16625	8.80525	6.26025	7.557	7.9065	11.226
ARHGAP33	27.5033	22.0367	41.32	21.98	21.1867	23.3567	28.9333	37.1033	23.4733	26.1267	26.84	33.0333	33.1033	40.82	28.8967	23.6567	33.13	26.35	36.72
ARHGAP35	82.9954	79.42	57.4962	105.384	58.7414	172.822	154.78	39.6528	149.918	186.214	288.39	86.4064	95.254	55.866	50.926	139.112	43.712	42.0572	36.91
ARHGAP36	5.734	6.146	13.71	5.927	6.128	5.733	6.476	6.496	6.399	5.843	16.67	8.388	6.176	6.134	6.98	6.301	7.345	6.484	8.403
ARHGAP39	8.742	7.964	18.78	8.307	8.097	7.701	8.478	10.03	8.906	7.225	8.97	11.38	9.152	9.642	10.44	9.109	11.91	9.065	11.42
ARHGAP4	28.79	27.85	28.35	12.97	20.71	12.31	17.36	40.19	13	14.42	13.94	25.08	18.28	33.64	34.49	16.34	36.93	41.34	25.13
ARHGAP42	6.859	7.88833	10.4103	10.4053	20.659	6.945	9.73333	7.37	9.86867	9.535	12.2423	8.63767	11.59	9.811	12.3277	7.937	6.89333	6.47633	9.74967
ARHGAP44	22.695	19.465	22.8	62.935	51.74	64.945	43.365	15.448	89.495	69.08	30.56	32.565	26.28	87.625	18.645	55.535	19.565	29.665	31.57
ARHGAP5	30.3364	24.624	31.6084	28.481	37.399	74.991	43.3098	8.8034	58.8732	91.5722	191.908	41.17	28.4618	29.8924	15.406	55.064	10.167	19.2134	10.7562
ARHGAP5-AS1	16.35	15.14	33.02	13.14	15.9	19.95	32.12	22.25	19.89	42.63	40.2	22.81	20.19	19.17	18.85	23.76	21.76	18.86	18.73
ARHGAP6	65.573	84.2	43.4825	28.4545	36.805	76.9325	78.463	27.169	142.217	97.7765	79.1775	46.903	64.5125	21.439	29.764	55.097	23.877	72.895	25.3105
ARHGAP9	103.96	114.047	53.8367	31.7277	62.1333	19.018	34.338	337.32	17.1003	25.6433	30.1307	71.9033	49.48	18.1167	74.1	18.7957	99.6533	467.057	104.863
ARHGDIA	35.5052	30.6803	37.9937	39.8053	35.6005	29.261	33.5355	38.7758	25.807	29.4085	19.958	41.0438	23.7527	32.3693	40.7925	30.9485	44.9817	33.945	43.9985
ARHGDIB	400.107	295.49	185.06	220.347	221.557	106.793	123.927	519.5	78.6033	161.093	106.727	156.627	284.56	71.7333	349.807	83.0167	166.05	500.747	226.9
ARHGDIG	15.54	15.04	16.91	13.24	13.46	12.97	15.61	16.13	13.47	11.8	13.46	14.52	13.23	19.74	14.52	17.45	14.32	22.3	14.53
ARHGEF1	123	175.2	118.7	124.6	79.55	75.23	88.63	250	60.07	45.28	92.97	123.9	108.2	204.2	139	91.03	199.6	175.5	271.8
ARHGEF10	56.385	61.865	70.67	124.843	73.595	98.1075	82.0975	33.0375	124.948	77.8775	137.093	48.7825	85.94	181.155	52.625	127.09	50.8125	24.2675	53.725
ARHGEF10L	54.095	66.21	42.67	60.255	35.935	65.89	69.89	48.195	78.835	60.905	40.71	45.285	42.99	68.68	43.805	72.695	50.735	27.26	33.53
ARHGEF11	22.878	24.0823	23.695	21.1143	17.3713	19.6027	23.5937	25.5233	22.78	18.0367	16.396	23.2117	22.9477	19.8267	27.0187	21.9767	27.0453	21.8747	30.5803
ARHGEF12	24.1766	28.3848	23.6115	49.1735	47.825	53.2864	42.8009	13.0012	63.5942	51.7091	41.617	23.7233	35.4542	33.53	32.5376	46.0918	20.4417	16.2738	14.8822
ARHGEF15	17.42	20.545	25.66	18.64	17.95	16.815	23.705	26.015	17.81	17.355	16.905	25.68	22.71	24.12	27.165	20.57	25.615	27.505	26
ARHGEF16	27.09	30.7	40.77	22.86	24.69	22.25	22.61	41.84	27	26.88	25.54	37.5	28.85	32.52	38.75	28.41	46.24	49.18	49.82
ARHGEF17	99.83	74.04	75.5	167.8	84.93	206.3	198.9	69.32	223.7	260	90.08	134.9	81.42	198.9	96.92	232.8	93.51	63.19	70.57
ARHGEF18	157.8	217.4	96.08	142.3	115	122.9	141.1	269.5	128	155.7	171.2	87.7	114.6	68.09	103	163.8	98.74	195	109.5
ARHGEF19	24.35	25.6	29.45	16.85	24.72	18.1	23.88	31.74	22.29	18.31	18.09	20.37	21.55	27.84	27.97	23.98	21.84	23.28	29.74
ARHGEF2	151.404	137.648	155.171	134.374	143.854	145.582	196.831	254.673	154.77	162.638	138.075	160.28	120.321	150.927	187.731	126.239	184.27	157.982	122.659
ARHGEF25	23.83	22.82	45.9	21.45	19.74	49.48	41.31	22.32	31.57	53.69	21.3	31.91	23.39	32.78	36.43	52.73	28.51	33.29	35.08
ARHGEF26	9.20467	9.04133	22.8253	23.6313	8.853	12.9007	16.4287	7.51633	13.2973	10.3003	96.5293	14.1237	9.41033	8.58333	8.388	9.39333	8.09967	9.71367	10.6007
ARHGEF26-AS1	12.69	6.573	10.43	6.87	5.85	6.321	7.414	6.521	6.52	7.497	137.4	14.38	8.214	7.776	5.345	6.912	6.52	7.589	31.64
ARHGEF28	14.935	13.9935	16.1548	11.3128	11.6335	16.9923	18.0202	14.4292	23.3708	22.769	12.186	17.869	15.504	15.5738	18.5567	13.743	18.0103	14.3483	19.5567
ARHGEF3	173.9	144.4	96.93	50.01	87.13	15.92	75.96	362.2	52.64	29.8	206.4	90.26	199.1	26.74	74.75	22.1	118.2	481.9	63.41
ARHGEF33	4.277	4.56	5.586	4.81	4.685	5.308	5.586	4.152	4.593	5.242	5.201	4.308	5.963	5.801	5.557	5.38	5.198	4.73	5.503
ARHGEF37	44.075	40.665	35.485	40.135	37.8	79.525	122.285	25.33	47.255	80.665	234.615	57.93	68.72	47.105	23.355	73.015	33.96	21.755	36.025
ARHGEF38	9.778	9.147	13.78	8.416	9.837	9.888	13.81	11.36	11.19	13.02	8.812	16.18	11.9	12.98	13.35	9.948	14.47	11.12	14.02
ARHGEF39	9.857	9.17667	9.885	7.94233	8.58433	8.502	9.29933	9.42167	8.04867	8.89067	7.48233	11.5473	9.387	12.0463	9.36133	9.41733	9.63167	9.39667	10.832
ARHGEF4	11.26	9.145	11.45	9.149	8.805	9.107	10.82	13.14	8.92	8.58	10.32	17.99	11.08	11.41	10.84	10.81	13.49	13.77	16.12
ARHGEF40	63.9147	56.5532	115.689	195.425	120.182	49.8223	48.4722	68.5112	82.519	66.2185	64.6525	59.9995	83.4085	95.933	57.6875	48.1383	60.5608	70.5942	69.8058
ARHGEF5	30.44	27.265	40.315	36.23	33.33	35.165	32.74	38.28	25.26	32.41	26.195	35.85	43.285	43.68	40.815	40.825	58.225	34.295	61.24
ARHGEF6	210.5	150.6	135.3	172.2	138.8	134.4	204.1	216.6	311.1	330.1	464.2	107	235.3	106.5	74.96	141.8	52.97	228.2	94.29
ARHGEF7	52.9038	66.6887	56.7793	80.9892	97.3139	108.88	81.7567	48.0198	85.6718	84.8353	93.5678	36.7914	55.542	122.186	39.1464	191.437	41.1109	89.302	53.854
ARHGEF7-AS2	5.531	5.618	5.69	4.852	4.555	6.281	6.047	4.86	5.26	5.582	5.015	6.11	4.896	5.79	4.879	5.337	5.689	5.387	6.361
ARHGEF7-IT1	6.825	5.622	6.852	6.862	6.374	5.852	6.069	7.23	4.715	7.239	6.325	7.733	7.186	8.927	8	6.955	6.658	6.286	6.821
ARHGEF9	35.505	21.925	34.87	46.885	44.125	171.2	84.735	29.18	146.5	165.16	50.43	26.11	38.05	46.095	25.835	177.5	26.63	16.435	20.795
ARID1A	40.5938	46.3525	32.9165	44.1065	44.5	44.0592	44.3272	47.0817	57.4472	56.5333	48.6748	38.2963	42.8165	25.0637	38.5305	53.65	32.3762	55.413	39.049
ARID1B	54.7014	72.5486	33.1186	89.6067	107.156	120.924	113.883	64.7671	140.654	167.336	71.648	71.8543	66.37	94.4387	47.0929	131.82	55.4701	60.1129	68.2957
ARID2	41.3567	47.4733	32.498	39.1667	42.3267	65.5533	54.3567	58.1167	77.9967	80.12	50.2667	38.44	56.6167	45.03	42.41	60.4	43.48	67.9233	29.7167
ARID3A	15.85	31.45	28.83	16.985	16.593	13.795	15.025	73.98	17.375	15.0865	17.5795	30	24.99	19.875	22.39	15.9025	27.91	45.79	38.105
ARID3B	32.19	31.55	36.42	24.74	22.47	19.64	22.15	64.1	23.9	25.35	25.75	34.43	39.84	38.55	38.72	20.43	48.68	48.88	57.62
ARID4A	29.565	28.935	12.692	18.495	22.08	41.45	29.705	24.96	40.88	51.565	41.27	20.195	34.14	21.8	15.7545	41.805	20.6375	50.63	26.035
ARID4B	133.696	167.437	110.129	130.87	151.872	228.472	150.165	128.579	221.534	196.279	219.369	143.149	101.71	121.551	122.639	168.016	101.63	268.232	104.177
ARID5A	45.07	46.68	41.54	60.22	43.92	43.66	31	79.54	56.29	34.8	27.69	27.19	41.6	46.64	53.86	53.89	46.03	72.19	38.26
ARID5B	55.8086	84.0026	84.2104	135.333	209.781	211.767	155.107	26.6798	267.15	260.86	71.8036	67.7392	56.7926	60.5482	101.645	324.184	20.1398	72.8806	29.5102
ARIH1	35.203	34.7675	32.3092	52.7238	53.203	57.6325	47.9112	34.2348	55.7378	60.3573	42.8713	27.0485	30.774	23.6943	34.0385	66.4385	26.6087	34.745	26.3482
ARIH2	29.248	47.21	38.078	49.732	56.3	43.98	36.454	47.312	43.3	42.6108	57.9538	32.09	32.586	35.2116	39.384	56.882	35.76	44.452	31.0292
ARIH2OS	5.47	5.491	5.097	5.924	5.076	6.381	5.63	6.13	5.972	5.597	6.349	6.511	4.921	5.813	5.477	5.53	5.034	5.349	4.716
ARL1	123.71	118.427	114.103	203.583	223.407	193.69	184.537	77.49	259.44	275.397	142.15	119.083	183.45	125.193	167.203	259.743	92.78	58.27	53.5867
ARL10	20.625	19.7125	21.36	36.235	31.6275	30.6275	30.3525	18.0825	36.335	31.21	31.47	21.2275	35.27	37.1325	23.3275	31.71	28.1675	20.37	16.605
ARL11	6.597	6.517	4.817	4.4675	4.8805	4.7005	4.9095	5.365	4.6305	4.1805	4.6125	4.3555	4.858	4.372	6.4	4.747	6.8945	5.756	4.849
ARL13B	20.14	31.49	20.6	34.86	71.99	47.58	22.51	13.43	59.24	68.41	30.5	29.34	26.27	22.34	17.83	28.7	15.54	21.53	14.98
ARL14	4.949	4.686	5.576	5.081	5.064	4.4	5.237	5.12	4.165	5.029	4.439	7.528	6.223	4.945	5.43	4.785	4.796	5.073	5.306
ARL14EP	89.64	82.34	63.01	77.78	94.9	156.6	91.38	66.87	122.5	177.7	83.28	59.38	127.2	71.59	85.24	99.63	80.5	73.32	26.44
ARL15	89.871	127.656	35.177	93.597	98.405	60.845	166.195	44.333	50.0865	61.8305	94.826	42.6425	52.0385	55.8675	67.904	39.603	38.7825	58.7425	74.4675
ARL16	21.13	18.54	23.75	33.36	31.64	36.31	24.34	29.47	31.18	40.94	35.86	21.68	26.26	15.84	32.24	37.15	26.34	31.84	27.68
ARL2	126.5	80.18	95.79	119.7	97.93	114.5	181.6	96.23	120.3	133	153.1	110.3	90.83	82.9	106.2	155.2	86.42	61.08	81.05
ARL2BP	164.1	138.1	110.8	184.8	154.5	108.4	140.4	164.8	134.2	146.5	108.7	75.73	119.2	101.7	170.9	174.4	207.2	100.6	75.03
ARL3	73.15	51.06	60.5067	93.71	69.34	91.7733	101.883	38.21	90.1767	112.173	111.05	76.5867	83.6933	51.5533	83.8767	128.443	43.4367	33.07	40.73
ARL4A	109.8	171	117.4	107	113.2	70.43	97.88	110.8	73.16	46.93	94.33	104.3	74.34	45.08	98.92	53.46	93.09	124.5	148.3
ARL4C	224.68	431.947	175.885	119.725	244.64	95.2075	31.4175	243.673	57.16	31.1698	49.185	47.1175	78.24	50.8275	173.773	64.975	103.015	181.817	102.94
ARL4D	16.44	20.802	32.836	28.6625	27.7525	27.335	29.195	17.987	23.218	24.405	13.1525	37.6115	25.4535	25.7375	20.651	22.214	27.617	14.243	30.758
ARL5B	37.0215	78.57	34.0375	60.07	102.056	80.996	60.4955	34.255	67.646	91.095	77.1225	34.9565	63.671	51.494	41.2585	64.7925	32.488	50.035	28.836
ARL5C	12.76	19.45	18.3	19.07	15.91	17.02	18.48	22.04	15.97	16.45	16.02	17.92	18.25	20.93	20.72	17.03	24.14	18.01	25.35
ARL6	8.4235	8.678	6.719	11.0825	13.911	18.6225	9.095	6.7675	19.586	45.4845	21.328	9.7725	14.901	8.87	6.96	26.2185	6.8075	6.899	7.1045
ARL6IP1	624.6	410.4	204.4	222.8	384.1	273.7	251.8	179.8	235.1	308.8	768.8	195.6	239.7	70.51	182.5	275.6	113.6	215.8	166.4
ARL6IP4	120.79	99.58	72.47	124.49	97.015	166.85	170.9	134.65	134.9	165.3	122.825	103.375	84.785	106.55	136.785	170.95	87.82	72.3	87.765
ARL6IP5	1191.15	1100.65	410.6	899.4	1045.15	1046.2	946.15	678.85	1269.35	1507.75	911.25	494.25	974.35	533.85	509.95	1130	582	518.85	403.8
ARL6IP6	74.17	74.34	46.6267	42.0033	58.95	61.4333	48.18	52.5433	62.62	74.8	72.1767	43.52	54.5467	51.9333	50.3267	51.2233	55.0933	53.5033	50.5167
ARL8A	103.8	90.29	82.89	93.07	70.38	62.02	60.08	101.8	75.72	77.79	88.65	62.38	77.4	52.28	59.05	61.39	99.59	84.37	64.99
ARL8B	792.5	620.95	340.855	415.67	512.95	452.335	432.87	368.745	526.78	651.27	688.385	327.11	280.99	190.69	367.61	656.175	294.46	435.76	253.755
ARL9	9.445	10.95	9.096	10.68	15.04	9.187	9.95	12.17	10.98	12.45	8.35	11.08	11.61	9.724	13.39	11.95	12.92	9.768	13.45
ARMC1	132.445	147.095	89.925	92.505	111.655	216.295	134.16	100.55	194.52	181.825	180.37	112.37	129.315	142.365	105.34	117.365	96.81	88.44	74.655
ARMC10	38.59	40.175	28.375	52.52	38.965	48.595	37.755	23.385	39.78	53.41	61.915	35.395	35.8	20.405	39.4	48.48	22.765	20.5	34.205
ARMC12	6.782	9.25	7.069	5.715	5.094	5.75	5.515	7.171	5.461	7.406	5.585	6.019	6.424	5.953	7.16	7.21	7.094	7.346	10.51
ARMC2	6.407	7.171	7.552	6.852	6.41	6.947	7.23	6.704	6.408	6.003	7.499	7.386	6.181	7.425	5.614	5.735	6.495	6.426	8.047
ARMC3	5.38	5.172	10.14	4.961	6.613	6.132	6.39	7.095	5.127	6.196	6.855	6.41	6.203	6.42	6.287	6.204	8.029	5.449	6.046
ARMC4	10.8085	11.492	17.8125	10.815	10.661	10.291	14.784	11.99	11.562	13.7435	10.348	12.0745	10.5735	12.8755	11.3	10.9585	17.0555	14.1	14.2595
ARMC5	37.16	35.04	51.22	37.27	32.49	24.92	42.84	50.68	34.89	36.37	24.96	46.05	32.11	40.8	51.34	35.58	40.36	40.18	47.24
ARMC6	21.38	20.84	36.18	19.62	20.85	19.29	28.37	32.24	18.3	19.45	19.97	26.91	25.2	22.83	30.77	17.85	33.06	28.2	32.21
ARMC7	24.105	23.685	25.21	19.84	15.855	14.61	19.72	23.35	17.66	17.875	15.455	18.19	19.895	20.205	22.655	19.935	26.61	22.45	27.455
ARMC8	58.327	90.0568	40.64	88.617	103.15	86.7017	53.9982	77.078	73.665	84.7533	70.7183	74.0588	49.892	156.901	42.8095	160.722	44.5262	88.3055	38.8818
ARMC9	30.3856	22.7112	20.727	82.409	22.7588	36.8694	27.205	14.8382	23.2658	24.1402	14.8926	15.8458	23.2728	48.309	17.8208	80.0086	20.4708	11.6766	15.4224
ARMCX1	288.2	251.9	83.99	122.8	125	419.9	306.7	39.61	722.7	488.9	317.9	147.4	131.8	185.8	147.1	314.3	86.32	22.24	52.82
ARMCX2	63.78	82.63	47.88	91.43	91.56	167.6	88.12	10.09	188.5	202.5	155.3	75.53	52.33	96.26	148	115.1	40.42	9.534	15.37
ARMCX3	292.65	261.25	181.5	481.7	390.2	447.6	283.05	79.78	444.05	460.4	532.7	241.45	455.15	337.3	253.25	352.2	200.45	128.095	103.86
ARMCX4	8.5816	8.449	10.8162	10.3466	8.641	12.034	9.3276	8.5936	11.3584	14.473	11.6222	11.4058	8.8526	11.5354	8.9394	8.946	9.1938	8.265	9.213
ARMCX5	14.335	14.97	9.858	17.42	15.52	19.185	19.475	11.9425	31.835	39.105	16	13.025	13.275	14.05	13.535	27.695	18.11	12.195	13.885
ARMCX6	338.825	328.355	273.535	282.145	247.43	402.635	465.87	430.445	450.12	458.15	341.59	231.035	295.6	338.925	321.84	321.68	378.21	219.265	192.93
ARNT	44.4118	47.0642	33.4115	57.2665	39.8948	68.7667	59.0915	30.2817	67.2317	81.9115	37.3398	52.1843	52.9968	40.075	41.6345	63.9977	32.51	38.7593	35.9077
ARNT2	31.9	37.21	56.35	30.81	33.21	23.19	70.65	10.17	19.9	37.44	485	85.01	51.78	19.07	97.71	16.52	39.53	11.57	16.24
ARNTL	40.8155	57.445	73.055	117.5	158.03	49.822	38.5485	74.295	19.2995	37.551	37.739	65.05	52.433	18.7515	46.135	133.395	39.3415	107.145	47.026
ARNTL2	19.2243	16.3317	17.5293	39.85	45.6867	16.3727	17.676	13.2097	14.4793	16.1147	10.888	13.826	21.35	18.4967	28.1967	21.3967	27.19	12.867	16.0437
ARNTL2-AS1	4.296	4.993	5.58	5.573	4.568	4.278	4.747	4.936	4.626	4.565	4.2	4.71	4.796	5.322	4.927	4.08	6.559	4.528	6.24
ARPC1A	204.2	156	242.7	271.2	312.7	781.6	492.8	109.8	370.5	944.1	292.9	232.3	115.9	176.1	494.1	641.8	123.3	128.4	78.06
ARPC1B	731	602.3	241.8	414.3	477.8	479.2	292.3	678.5	242.4	509.2	137.4	255.3	254.6	247.7	458	520.1	503.7	535.4	307.6
ARPC2	1745.33	1421.57	901.367	1622.43	1491.37	1072.27	919.5	1333.77	906.467	1231.4	625.267	618.2	1214.23	818.033	1296.13	1393.23	1092.9	1413.37	1013.87
ARPC3	450.7	315.9	156	203.1	302.6	284	197.5	333.4	194.4	261.2	256.2	176.8	368.5	90.55	461.3	328.4	157.8	242.6	172.6
ARPC4	202.61	146	196.99	167.28	154.885	151.105	166.235	188.79	125.24	156.005	102.2	126.735	137.07	96.915	188.24	156.16	224.225	214.74	161.14
ARPC5	578.687	333.533	212.027	356.023	368.157	282.147	287.51	267.767	272.493	319.63	190.075	190.493	296.727	173.667	356.7	334.5	315.08	466.323	254.577
ARPC5L	157.555	173.865	246.97	318.585	438.45	117.215	128.35	185.86	92.0825	139.537	166.19	121.588	133.748	75.96	172.15	177.59	143.123	151.447	82.895
ARPIN	56.24	55.96	42.94	63.3233	32.4467	61.4333	55.35	26.43	47.5367	76.1733	58.5467	39.0367	48.6867	56.07	47.14	51.22	49.86	27.3	39.4333
ARPP19	203.76	166.603	134.753	180.163	205.633	285.697	236.713	91.1367	272.073	355.507	448.62	127.03	127.047	81.77	123.977	269.407	64.88	127.19	92.13
ARPP21	5.60183	4.86367	6.73517	5.98467	5.39883	5.1495	5.47	5.54067	5.1805	5.143	21.0672	6.83417	5.60417	6.4635	5.0445	4.71817	6.3115	5.193	5.38483
ARR3	35.25	33.9	45.54	23.93	33.32	29.55	38.43	36.61	29.63	33.68	34.44	41.8	42.83	37.55	37.45	30.61	41.54	43.32	64.46
ARRB1	66.5929	51.6099	43.914	37.2033	41.5901	25.9931	31.9726	73.3557	20.9943	23.8843	80.2453	35.8567	40.6539	24.7853	44.7357	22.346	42.457	37.1376	33.9821
ARRB2	33.13	42.5	26.43	13.33	20.57	12.83	11.24	47.44	10.76	12.93	18.74	34.82	20.37	23.59	45.42	12.42	24.37	60.16	31.56
ARRDC1	14.224	13.1405	16.8965	12.05	12.22	10.1165	11.624	21.83	9.4345	12.082	9.761	11.565	13.1895	15.1005	13.821	12.0475	18.1255	19.02	13.875
ARRDC2	142.9	180.3	99.2	133.3	102.8	86.95	143.6	169	103.1	100.2	92.95	219.2	53.8	86.87	73.27	267.3	81.21	206.6	107.7
ARRDC3	92.64	121.8	58.99	88.35	149.5	109.4	88.55	61.26	91.34	121.4	75.94	218.5	122.9	16.52	73.52	83.79	42.25	125.1	138.9
ARRDC3-AS1	12.27	10.43	12.55	10.07	11.28	14.3	9.057	12.65	10.32	10.64	9.028	11.66	10.75	11.14	10.62	11.47	12.58	17.42	10.97
ARRDC4	207.3	190.1	100.4	193.3	135.9	73.73	74.67	101.7	94.77	97.99	1293	81.18	45.45	58.22	242.1	72.73	70.71	127.2	53.5
ARSA	16.94	17.9	23.085	14.315	13.88	12.18	16.895	22.09	10.965	9.957	15.9	16.56	16.465	15.155	16.205	14.31	19.065	15.735	22.42
ARSB	12.7185	13.3912	9.92625	23.2123	25.901	7.58525	7.915	10.5265	8.0115	8.1065	7.6155	9.65225	33.945	7.66125	8.94	9.90325	11.0463	7.531	9.2695
ARSD	44.8792	21.8906	20.9339	17.1935	14.9863	26.719	27.2712	25.7716	28.8788	28.8762	19.2915	24.9138	24.5811	26.7948	23.5419	30.5012	22.5669	16.0575	20.5594
ARSE	11.53	6.776	9.965	16.01	19.08	10.39	15.03	8.766	12.57	15.97	11.2	12.7	10.75	10.43	17.98	9.515	12.97	9.146	9.758
ARSF	16.79	16.45	26.23	13.31	15.09	15.24	23.08	18.85	14.96	15.71	15.55	24.12	15.86	19.15	21.89	17.12	24.58	26.59	18.33
ARSG	18.525	19.985	26.895	17.55	19.835	14.91	17.395	23.645	20.86	17.61	16.097	19.06	19.84	23.1405	15.054	18.45	27.315	34.485	25.6
ARSI	10.04	11.31	17.01	16.05	12.72	11.34	12.92	12.81	12.94	12.14	14.29	9.14	12.1	13.81	13.73	10.08	15.14	12.61	12.63
ARSJ	19.46	14.84	11.49	88.18	113.8	46.97	20.63	12.45	63.19	70.4	11.71	17.32	41.27	38.75	20.92	41.81	40.52	13.99	17.9
ARSK	16.7933	15.697	15.1503	14.7293	13.36	27.3873	20.0147	16.467	24.5	22.9183	12.3853	13.9133	15.807	25.6153	17.0897	19.9317	18.39	11.9617	17.2917
ART1	15.0947	14.1843	17.2203	12.5467	13.4527	14.0227	14.354	18.203	12.321	13.2647	10.9357	16.0227	13.38	15.825	15.9927	13.429	20.038	16.4227	20.3617
ART3	5.727	5.202	4.771	5.215	6.132	4.666	5.495	5.302	4.92	5.695	22.23	8.227	6.32	5.98	6.7	5.205	5.11	5.036	6.504
ART4	8.2605	8.623	6.339	15.132	6.3495	34.1725	8.602	7.4485	5.584	7.875	6.6715	13.638	9.239	8.857	6.914	9.3445	10.7995	6.7505	6.2635
ART5	13.08	12.19	21.25	13.44	14.29	11.79	14.67	20.73	13.2	15.92	9.983	18.51	17.33	19.99	16.13	13.9	20.61	17.86	21.68
ARTN	12.1787	11.0647	12.7003	8.31433	8.51667	9.34067	11.9063	12.0063	8.72967	10.5283	8.987	11.9127	9.37667	10.9177	13.5683	10.1227	11.3653	10.3847	12.1273
ARV1	46.9895	37.873	35.5735	42.7605	40.5005	79.835	58.201	24.725	60.4215	92.3045	67.65	29.5615	53.6	33.3265	32.855	54.597	22.13	35.6975	24.584
ARVCF	66.9767	56.32	81.3067	67.1067	48.7733	67.0167	84.6467	77.28	61.01	68.0133	57.8933	81.4467	76.0467	106.533	74.7433	58.02	89.18	82.6967	88.3667
ARX	9.5125	7.7585	14.98	7.5575	7.873	8.6545	9.7565	10.3805	8.0995	8.7575	79.175	14.3825	9.193	9.86	9.6445	8.997	14.23	10.8925	13.8
AS3MT	8.243	9.431	14.95	23.13	10.07	26.9	25.56	10.05	39.93	62.11	19.34	21.85	15.8	13.46	8.053	22.52	8.815	11.42	9.75
ASAH1	1446.45	1239.74	365.234	228.825	347.949	677.511	305.026	505.21	360.97	571.153	611.163	221.634	395.073	227.615	389.637	358.402	351.86	334.031	282.974
ASAH2B	6.91	7.772	7.366	11.0215	7.1335	8.2175	8.529	6.5955	9.394	11.2085	7.7395	7.6615	8.283	9.122	6.9675	10.5175	8.162	7.215	8.8165
ASAP1	189.904	172.914	119.42	213.668	268.694	136.31	103.187	114.221	127.188	136.314	104.138	91.688	149.432	230.704	166.376	109.856	138.256	134.459	106.619
ASAP1-IT1	75.9	100.5	111	181.4	131	83.18	54.61	142.9	91.66	69	42.59	65.07	94.46	292.3	92.66	77.25	92.73	137.3	84.36
ASAP1-IT2	20.32	23.03	14.59	46.13	18.39	17.19	10.68	10.94	14.93	10.9	11.64	12.78	13.56	82.46	12.59	17.14	16.64	21.3	38.34
ASAP2	155.5	70.52	80.29	664.2	230.5	232.3	169.9	14.28	246.2	284	123.5	68.25	245.8	329.8	87.86	149.4	136.4	31	66.57
ASAP3	15.41	19.6665	33.88	30.04	20.895	20.055	25.63	20.4435	19.795	21.525	24.265	34.425	28.5105	41.775	32.465	21.325	25.1085	25.9275	26.755
ASB1	28.0763	34.6717	25.958	46.8487	38.249	46.1957	40.405	45.3303	41.373	50.604	63.697	24.4917	27.0223	40.461	36.1873	43.8673	35.9063	43.487	30.417
ASB10	20.6697	19.7433	32.0103	21.7123	18.4937	18.619	22.9027	23.7917	21.877	20.0007	15.4837	27.133	23.1527	28.1127	26.2317	19.0487	33.4853	23.639	29.4487
ASB11	5.332	6.417	6.75	5.322	5.615	5.883	6.29	6.42	7.126	6.341	5.858	7.155	7.935	7.898	6.411	6.029	7.431	6.666	7.11
ASB12	131.1	105.5	210.9	98.58	111	109.2	136.3	182.4	141.7	103.9	92.7	201.2	170.8	183	139.3	87.78	235.7	206	237.3
ASB13	158.8	141.3	71.85	119.2	85.87	143.2	170.1	151.2	171.8	258.2	122.7	145.9	109.5	106.1	101.9	209	87.52	99.69	78.24
ASB14	11.0915	10.0505	11.9	9.6285	8.9745	11.034	11.4405	13.3005	10.582	10.712	8.4815	14.671	10.723	12.6915	10.9405	9.307	17.653	11.251	13.387
ASB15	13.84	9.403	12.9	9.296	9.973	9.087	12.65	11.84	10.08	10.44	9.47	12.4	11.64	16.76	10.09	9.457	16.07	10.79	13.92
ASB16	36.9	35.35	42.54	32.27	30.91	31.78	39.11	48.24	31.1	33.03	28.29	39.65	46.83	51.27	58.72	29.39	55.32	54.25	58.9
ASB16-AS1	6.612	7.132	6.591	6.389	5.956	7.974	8.125	6.891	6.918	7.531	5.31	7.306	7.859	7.717	7.637	7.948	5.911	6.398	7.086
ASB17	4.909	4.831	4.761	4.605	4.794	4.777	6.239	4.765	4.794	5.147	4.878	5.476	5.121	5.692	4.95	5.146	6.18	4.355	5.641
ASB2	9.593	10.4205	9.8065	7.0625	8.9425	17.032	30.8345	12.0415	20.335	17.402	7.612	8.967	11.345	9.25	9.872	8.0425	15.185	9.876	8.79
ASB4	7.101	6.02667	7.05467	5.56367	6.16733	5.9255	6.382	7.01017	5.64033	6.2555	6.2345	7.39133	6.68417	7.8595	7.31167	6.07283	6.96833	6.69983	6.69267
ASB5	4.838	4.546	4.681	4.01	4.516	4.426	5.177	4.32	4.341	4.287	5.219	4.744	4.77	4.474	4.508	4.403	3.7	3.987	4.509
ASB6	25.3	28.995	36.55	42.83	42.16	25.165	33.415	39.565	27.42	34.065	32.055	29.115	24.45	30.58	35.205	37.9	29.19	31.28	26.925
ASB7	39.925	35.895	23.7	45.455	53.075	66.77	51.665	33.335	52.125	64.31	39.1925	23.115	41.595	26.625	25.965	60.265	20.59	33.125	15.545
ASB8	57.515	54.335	40.36	50.71	44.775	85.57	76.025	67.58	71.61	82.315	63.93	44.465	61.45	54.195	58.8	85.175	49.185	65.72	44.4385
ASB9	7.285	5.739	6.191	4.887	5.51	5.123	7.305	5.697	5.163	4.975	5.516	9.092	6.538	7.232	8.665	5.271	9.484	8.132	7.341
ASCC1	49.785	46.375	37.25	42.49	42.17	44.32	50.355	42.525	44.33	61.01	77.695	38.675	41.54	27.055	52.59	60.39	31.735	36.68	37.19
ASCC2	17.5	25.12	37.01	33.06	33.82	22.7	18.31	24.89	20.81	29.19	22.72	20.8	19.17	14.39	43.26	25.11	17.94	20.51	14.35
ASCC3	26.9	19.18	13.4	29.87	51.93	37.565	19.055	14.24	41.91	55.575	24.165	20.69	19.185	20.21	22.825	40.935	13.915	17.435	16.095
ASCL1	10.6092	10.9795	14.9905	11.0122	9.46875	10.972	11.2737	12.7665	11.4552	10.42	45.0838	13.6465	11.355	12.6828	11.8255	10.5098	17.9395	15.2037	14.4388
ASCL2	7.0745	8.063	10.0345	7.3395	6.9255	7.263	8.4675	23.42	7.154	6.2385	7.8885	7.4175	9.1605	6.9615	9.105	6.3715	13.034	10.6945	9.9435
ASCL3	10.16	10.84	18.06	11.04	9.724	9.259	14.64	12.41	10	12.12	9.785	12.49	11.9	13.69	11.9	12.64	13.29	12.61	15.21
ASCL5	7.607	6.819	9.796	5.124	6.226	6.354	6.408	6.961	6.082	5.647	6.163	6.708	6.573	9.475	8.763	4.824	9.972	8.263	7.962
ASF1A	26.94	24.3	21.755	28.08	38.855	73.84	37.365	26.805	54.26	76.5	50.125	20.165	31.46	19.565	25.4	49.045	12.87	28.745	14.775
ASF1B	9.569	8.708	11.79	8.698	9.147	8.812	12.12	15.07	10.16	9.055	8.315	12.48	10.85	13.21	12.7	9.909	15.55	11.69	14.22
ASGR1	10.99	15.42	12.6	8.165	10.71	11.67	9.868	30.98	8.813	8.59	10.19	15.26	13.23	9.95	19.4	8.626	26.91	13.75	21.92
ASGR2	33.37	40.15	41.76	24.16	19.2	31.62	35.88	69.56	26.13	27.38	28.15	35.04	40.4	30.03	57.04	27.71	66.3	48.98	38.38
ASH1L	113.28	155.966	131.927	227.754	249.363	339.293	256.6	150.137	332.533	311.22	295.073	230.263	198.473	265.19	93.6333	331.357	91.63	216.643	115.053
ASH1L-AS1	27.73	51.19	29	42.68	33.04	32.4	22.5	50.89	46.05	32.68	35.55	42.22	30.36	34.95	28.56	30.55	22.88	32.63	35.56
ASH2L	279.3	243.2	174.7	299.3	253.3	262.3	300.5	287.3	315.4	338.8	360.6	205	234.1	191.4	274.7	296.9	160.8	220.5	270.4
ASIC1	13.375	14.601	17.355	10.8315	11.5795	10.7775	15.549	16.229	10.47	12.7255	16.802	14.2825	12.3295	20.764	15.786	11.6585	18.196	16.541	21.301
ASIC2	8.506	7.242	13.29	6.023	6.836	6.091	9.614	9.272	6.392	7.626	8.367	12.98	7.605	8.293	8.284	7.183	11.89	12.19	9.95
ASIC4	12.45	12.15	15.61	8.794	8.775	10.31	13.14	16.43	9.872	7.6	11.23	15.52	12.13	12.61	15.07	10.78	15.34	15.93	22.88
ASIC5	5.152	4.744	4.914	4.818	5	4.58	5.018	6.042	4.84	4.668	4.588	5.25	5.905	6.678	4.866	5.104	6.431	5.774	6.608
ASIP	11.07	6.697	9.529	8.15	6.725	7.186	10.13	8.289	9.949	9.804	7.862	11.16	11.78	8.174	10.52	9.525	14.95	9.335	10.02
ASL	38.56	44.14	39.94	48.04	51.39	29.98	40.92	54.77	36.65	44.04	33.71	36.74	21.4	33.06	47.96	42.37	39.98	40.46	35.14
ASMT	8.299	7.5335	10.345	7.567	7.0855	8.7555	8.36	8.1055	7.5105	8.5705	6.7905	8.023	7.7325	7.7105	8.232	8.121	9.706	10.756	9.1155
ASMTL	53.5567	60.8467	71.52	79.1267	84.87	130.527	123.443	76.0567	126.017	147.193	82.5167	70.7833	75.7067	45.7533	77.1667	133.037	56.7667	56.92	45.9367
ASMTL-AS1	25.6214	22.8148	35.7982	20.9432	22.0092	22.271	29.1246	37.264	23.323	20.7876	19.095	37.562	31.8976	33.655	30.4712	22.123	37.888	35.308	39.168
ASNA1	35.44	25.84	31.51	31.3	40.33	41.7	32.61	26.98	32.06	37.99	34.15	18.42	24.62	18.22	44.78	52.52	17.89	21.47	22.41
ASNS	14.484	22.13	26.6375	63.46	51.5	44.8	30.8315	24.187	47.907	60.108	56.5315	34.8465	27.215	29.965	48.9335	50.503	12.478	24.305	11.5915
ASNSD1	226.8	273.1	172.6	256.7	469.7	248.5	246.3	252.4	335.8	348.6	322.4	176.9	175	89.39	269.8	394	187.1	211.4	98.47
ASPA	11.661	9.763	30.95	9.2055	12.371	7.1455	12.232	9.6255	7.672	10.032	235.875	24.155	22.195	9.787	12.909	7.4325	11.655	11.675	13.48
ASPDH	35.4	36.81	66.79	31.51	39.04	36.48	46.72	54.58	37.42	34.29	35.35	52.76	46.34	58.25	53.44	29.91	56.58	71	89.71
ASPG	7.6535	8.941	11.17	7.5325	7.047	8.528	8.8155	9.606	6.681	7.8605	6.396	9.8025	8.2255	9.89	10.1145	8.34	8.917	9.5945	10.046
ASPH	51.4417	37.4769	24.6767	28.8496	43.5684	37.7413	26.9311	22.2192	39.1766	41.368	43.6117	30.2858	30.7401	20.3261	50.6054	25.2746	28.0773	32.4038	29.1699
ASPHD1	21.75	16.51	48.03	19.245	21.635	16.46	17.275	17.665	15.71	15.905	63.105	20.655	19.035	21.865	34.915	17.8	21.56	21.095	23.95
ASPHD2	18.615	17.5785	21.505	35.045	47.395	11.775	13.325	29.195	11.763	11.9165	25.41	11.895	19.18	14.945	20.02	11.77	19.975	32.705	28.735
ASPM	6.77333	11.5767	10.398	6.69167	7.002	5.18333	6.35233	10.1387	5.73	5.58233	5.635	7.36333	7.66733	8.71567	24.2567	5.38167	24.0667	7.69267	10.9447
ASPN	235.445	247.725	90.6075	728.47	560.825	1841.45	779.215	7.56	2459.25	1474.05	69.602	99.505	525.955	874.45	28.245	1252.85	31.54	12.756	42.7975
ASPRV1	13.17	15.35	14.91	17.46	15.8	15.91	16.13	18.51	17.94	16.87	18.67	16.78	13.14	18.09	16.33	24.13	16.68	24.88	20.05
ASPSCR1	13.44	13.24	14.65	14.23	12.87	12.86	13.93	17.06	11.43	11.6	14.04	15.13	9.603	14.71	16.69	13.56	13.98	16.5	22.1
ASRGL1	67.775	53.04	100.295	37.345	77.29	24.47	32.905	53.275	20.9775	29.69	560.3	66.24	38.865	50.765	51.895	26.035	64.775	46.485	54.965
ASS1	131.8	98.32	383.3	135.8	289.7	74.57	247.8	63.9	88.73	113.1	162.1	365.8	205.8	42.98	618.5	199.2	98.91	59.12	117.9
ASTE1	40.22	48.78	36.48	42.55	50.45	87.17	63.16	75.98	95.09	71.2	53.52	56.6	68.08	47.36	42.55	62.06	35.97	53.82	43.47
ASTN1	5.529	6.07	15.3	4.77	5.98	5.225	5.79	6.61	5.299	5.41	79.15	7.184	5.04	6.26	6.248	5.7	6.891	6.469	6.446
ASTN2	10.9287	7.98533	9.672	12.549	8.24067	11.331	12.575	10.092	9.86467	12.5707	51.9733	11.8857	8.736	9.88467	9.53333	8.981	10.6467	8.193	10.0543
ASUN	88.35	133.1	88.28	116.6	193.1	104.2	60.57	54.85	86.71	62.46	164.9	73.37	105.7	61.96	104.5	101.3	58.32	62.33	49.44
ASXL1	52.8717	78.4733	82.245	121.272	94.42	71.7967	61.21	84.28	113.258	66.9117	75.7883	73.7917	54.95	77.2567	66.6383	101.595	58.475	81.535	62.2867
ASXL2	27.505	26.0557	20.3993	28.9032	29.5018	33.877	26.7732	32.738	34.466	27.8468	34.1117	21.4133	30.343	25.0413	21.1565	31.7417	22.6167	36.0783	35.0783
ASXL3	13.5635	13.1445	14.85	11.0527	11.8063	10.862	16.353	13.661	11.7692	10.252	28.025	15.685	19.235	15.3025	14.5073	11.857	16.43	13.0853	17.8375
ASZ1	4.742	3.913	4.283	4.42	3.915	4.188	4.59	4.675	4.062	4.709	3.897	4.525	4.316	4.219	6.189	4.162	4.19	4.172	4.943
ATAD1	79.131	86.65	35.401	98.655	133.365	182.575	94.36	18.855	146.16	205.715	107.93	40.816	103.29	35.665	55.734	137.19	14.334	44.68	35.015
ATAD2	9.8965	12.208	10.4093	14.3353	13.7568	20.3742	12.493	14.1342	17.5765	23.22	10.1798	14.8867	18.9865	13.9332	14.1735	14.3163	15.1715	12.245	9.96775
ATAD2B	17.3247	24.3137	20.833	27.0667	22.8363	39.417	18.535	26.9013	29.147	32.8963	28.769	17.9947	18.8067	25.2607	18.9583	26.4917	19.1107	28.1443	22.8843
ATAD3A	95.23	91.15	157.2	98.88	94.3	57.82	79.76	142.1	70.23	57	55.6	95.74	69.12	91.65	135.5	78.07	132.8	122.2	134.7
ATAD3B	48.81	57.8033	91.57	51.1767	62.6533	37.96	51.92	85.2667	41.19	38.7867	34.9333	57.5767	43.0867	54.4533	88.95	44.62	77.4133	76.71	61
ATAD3C	11.28	10.83	18.89	10.95	12.31	14.19	10.11	15.2	10.69	10.45	11.98	12.49	12.67	12.35	15.86	10.29	13.71	17	21.37
ATAD5	19.08	15.78	21.98	19.76	13.28	14.17	18.46	27.37	17.13	15.24	15.2	24.06	20.68	29.74	24.01	16.19	27.01	25.44	22.68
ATAT1	23.305	23.39	30.08	22.045	20.605	19.105	28.84	23.85	19.13	20.465	22.315	30.875	19.985	31.43	28.125	19.45	29.63	32.585	23.27
ATCAY	20.42	19.39	37.89	17.75	19.14	18.96	18.7	29.73	19.31	21.17	46.64	31.68	18.7	22.3	24.92	18.97	29.73	20.72	43.73
ATE1	30.4235	26.4737	23.645	25.4473	29.8685	28.4868	20.9725	16.5192	41.2392	34.3062	37.8822	26.5648	21.6675	21.665	22.943	24.8577	22.1775	28.783	17.4325
ATF1	38.9233	35.4867	21.72	38.5467	66.3	59.24	43.66	19.4533	82.38	88.81	27.8133	39.0867	35.7633	26.059	27.6967	40.5967	17.2533	47.2467	17.361
ATF2	42.3173	42.97	32.0787	39.1563	49.3493	83.276	50.5517	29.7713	79.216	65.9437	44.865	41.895	43.6067	37.9457	32.6107	57.4597	20.7903	36.8077	31.55
ATF3	158.033	174.856	240.321	92.1217	121.447	39.0823	42.269	79.3377	122.356	33.71	59.893	59.361	129.782	35.7273	61.6283	122.859	35.8547	48.5973	43.6633
ATF4	458.9	569.6	664.7	858.5	1084	720.1	740.3	650.7	706.7	702.4	528.2	665.2	504.3	505.6	780.5	873	514.7	500.1	446
ATF5	28.6025	27.2375	36.53	23.635	23.0025	24.02	27.575	43.855	22.13	24.4	20.55	29.9225	23.08	28.3225	35.0825	21.8425	34.4875	31.5675	40.7
ATF6	61.9775	57.91	42.5973	46.705	64.785	90.245	64.4425	41.435	71.215	93.5675	56.4	41.94	52.9725	37.4675	38.9675	89.4	39.752	37.8702	25.3998
ATF6B	16.1047	16.2127	18.9257	11.3263	13.714	11.9613	16.5097	20.8467	14.247	13.3707	13.4033	19.7347	16.177	20.7813	17.4383	15.4743	17.0267	16.029	21.1867
ATF7	14.5702	15.8106	21.212	14.1164	14.3322	14.06	16.502	15.996	14.1212	15.394	16.0636	15.442	16.203	14.946	15.0554	16.8728	16.52	16.1158	16.972
ATF7IP	342.543	400.969	256.705	314.168	202.197	403.156	311.397	394.433	343.252	270.515	358.574	368.007	354.957	479.238	316.362	321.206	460.805	414.623	459.293
ATF7IP2	22.2	32.02	30.42	24.94	23.57	19.97	20.095	35.105	21.055	21.795	22.155	29.895	26.765	31.93	24.89	17.285	22.505	31.06	28.37
ATG10	11.4642	8.945	9.7575	10.3927	8.44025	11.8603	12.4787	10.1408	12.4942	12.7075	10.1058	10.7815	12.0412	11.5318	9.89425	10.9093	11.7912	8.12225	11.5523
ATG101	91.47	67.71	90.81	194.7	204.9	58.68	57.23	76.18	78.73	78.79	65.25	32.19	39.67	38.73	114	100.2	56.5	37.43	42.27
ATG12	170.437	145.733	104.39	191.873	192.35	213.003	159.617	129.023	152.98	186.13	160.893	123.02	165.9	154.503	135.273	203.123	124.737	151.293	109.01
ATG13	50.6467	47.4033	50.7333	47.4333	41.9833	45.4767	53.5067	57.7967	43.2967	52.3933	51.7433	46.4067	45.04	44.1733	58.5433	53.85	61.48	43.6467	50.0133
ATG14	54.52	74.75	30.96	62.44	43.43	137.6	72.91	47.28	132.3	92.23	111.3	62.84	71.08	79.19	46.48	84.68	37.18	58.48	34.66
ATG16L1	20.6735	19.8965	22.4245	22.788	24.776	19.7725	24.046	22.9205	19.4615	21.249	20.2105	15.119	24.3685	19.2775	22.956	22.294	19.993	23.2805	19.728
ATG16L2	31.62	55.89	27.245	21.525	24.91	20.825	27.525	114.55	27.655	18.985	24.41	39.305	21.63	33.505	35.705	16.77	50.015	135.43	60.52
ATG2A	47	91.23	69.91	37.92	41.22	37.36	50.16	175.1	38.77	31.83	43.47	57.63	24.84	38.37	58.93	39.16	71.03	400.5	144.4
ATG2B	36.78	48.4475	33.0775	50.6562	53.3862	64.5775	40.5125	43.5925	94.6325	64.925	77.8315	34.875	43.5125	50.1075	30.163	82.9825	23.585	61.165	18.0875
ATG3	147.024	127.659	108.95	87.29	153.793	122.925	100.153	120.025	109.169	131.915	145.952	65.6445	143.639	30.47	123.151	149.35	82.2075	121.05	77.88
ATG4A	38.65	61.49	35.13	48.59	52.21	45.99	46.95	44.06	45.98	61.35	30.93	36.86	58.39	38.09	42.12	68.25	45.04	31.12	30.66
ATG4B	60.9633	92.0533	66.5533	77.3633	87.59	47.14	52.3767	113	55.32	64.5233	58.6833	56.4433	38.0067	56.82	77.3133	70.88	64.9433	87.5	55.7733
ATG4C	61.46	55.76	23.1	30.66	32.48	88.54	50.72	30.07	54.5	73.23	203.5	51.74	54.13	18.22	35.49	46.98	42.01	15.98	17.93
ATG4D	80.19	84.44	86.28	88.6	71.96	62.32	77.83	122	69.84	45.17	56	106.5	69.41	93.52	80.4	66.85	96.09	130.5	75.69
ATG5	43.9533	36.66	22.205	27.9797	43.26	82.468	42.9483	25.7153	70.5133	86.0067	40.7093	35.6237	28.9517	24.4097	31.09	64.534	19.4427	34.74	15.878
ATG7	45.167	37.5902	28.3148	25.99	25.321	25.7205	28.4432	34.726	26.6958	29.2248	24.7868	28.9668	27.0583	26.127	38.7535	28.7662	30.875	32.328	29.735
ATG9A	57.92	91.65	41.37	106	77.29	50.31	55.55	122.7	55.11	59.53	77.62	76.92	70.39	65.14	82.04	76.14	104.8	85.85	93.3
ATG9B	8.9825	8.2495	10.313	7.304	7.543	7.6875	11.1	10.645	7.968	7.175	7.8675	10.045	9.213	11.875	11.815	8.289	13.91	10.9055	10.14
ATHL1	40.01	72.99	59.78	24.62	30.64	39.03	25.82	95.59	23.19	13.16	22.87	81.91	33.55	50.17	51.62	36.74	68.65	191	73.05
ATIC	189.9	162.5	43.59	229.2	179.3	192.7	140	112.7	148.6	262.2	171.4	80.61	82.13	59.83	178.2	171.4	81.6	78.19	39.2
ATL1	35.9	20.05	16.1	60.75	59.04	71	50.97	13.76	99.71	103.2	185	36.66	35.38	22.13	27.3	125.6	17.51	13.96	13.46
ATL2	11.9253	17.3997	8.51567	16.266	23.7987	26.9497	32.1033	11.5237	46.5653	48.9407	13.091	12.346	12.3113	13.173	11.2833	20.5883	8.82833	17.3057	13.0057
ATL3	174.679	140.042	72.36	180.674	185.366	366.139	271.106	40.1887	363.073	445.427	90.56	152.241	193.397	118.133	99.0507	397.115	64.8217	64.8057	50.195
ATM	50.7572	92.8033	25.8548	48.9978	30.4135	53.3597	29.9878	50.106	38.3412	50.9688	70.5118	33.833	71.6888	56.1645	52.0177	37.5493	47.1723	71.9365	36.9747
ATMIN	58.5267	50.2967	52.46	64.3367	74.8067	64.2033	53.2533	40.56	73.24	74.31	103.467	54.69	57.0033	26.0233	51.2467	73.7867	38.6533	48.46	35.2133
ATN1	18.661	16.3287	21.0525	13.2405	15.5508	15.1225	19.1925	20.85	16.103	15.279	14.7035	21.3225	20.7425	21.345	18.265	16.8957	26.73	21.5075	26.15
ATOH1	10.4	11.63	17.95	9.581	11.4	7.448	8.891	16.96	8.564	12.41	7.712	13.78	11.17	11.89	12.65	9.518	13.71	10.44	18.47
ATOH7	4.8455	5.7135	5.567	4.542	4.987	5.896	5.283	6.0925	5.144	4.6815	5.134	5.8695	5.824	6.522	5.3555	5.1325	5.8305	5.9235	6.8665
ATOH8	30.5767	24.0867	27.9367	14.688	21.1767	54.1767	93.3267	23.346	55.5767	69.4833	20.6667	43.2867	20.4523	26.88	23.4517	55.5133	30.017	20.5633	25.62
ATOX1	203.1	166.6	116	203.2	160	136.9	174.9	283.9	113.7	147.3	153.7	144.6	110.3	107.3	240.2	136.1	176.5	44.39	87.59
ATP10A	55.2733	50.7387	61.2433	214.825	156.232	107.705	136.96	32.6467	208.2	146.413	31.6523	27.715	75.48	163.883	20.1167	307.917	81.59	24.9	44.5467
ATP10B	14.12	12.2645	18.505	11.3855	12.4595	9.812	12.072	13.2905	12.395	9.371	38.645	24.185	15.4955	15.68	13.495	11.305	14.08	14.065	17.36
ATP10D	191.6	141.8	75.48	219.4	405.2	278.2	203.2	32.74	279.5	287.2	74.77	62.19	364.7	171.5	73.74	570.7	69.1	31.96	87.73
ATP11A	54.6048	59.3228	27.6948	36.1972	47.1643	18.1582	15.5513	26.3268	34.1157	30.4017	58.686	17.7028	28.3643	25.2885	15.1537	26.0115	13.8042	49.6017	24.2968
ATP11A-AS1	8.88167	8.25267	10.6077	7.79333	7.843	8.34533	9.386	10.045	7.853	7.736	7.48767	9.99333	9.651	10.7877	9.88267	8.28033	11.5227	10.824	9.63367
ATP11B	33.4355	37.66	31.4615	30.0788	42.8543	44.7712	36.2333	42.7813	50.3278	45.9055	27.3815	35.213	45.148	34.2053	39.0102	46.0563	38.7488	62.1483	43.837
ATP11C	45.249	56.941	24.6975	41.0415	55.548	54.0205	34.7235	33.004	50.9645	44.935	35.807	51.2395	51.418	51.275	43.1645	44.923	52.335	41.5195	29.185
ATP12A	26.01	23.34	36.55	18.12	19.31	21.27	29.25	26.37	25.75	23.54	18.07	33.03	29.67	36.99	27.95	29.73	40.28	26.89	31.34
ATP13A1	27.69	39.78	23.43	31.58	35.66	26.9	24.39	44.68	21.95	23.55	18.83	24.85	25.46	24.4	38.32	33.15	27.45	27.29	13.82
ATP13A2	12.08	15.16	20.34	14.74	11.92	9.969	14.41	19.19	10.98	11.97	15.11	15.76	12.62	12.59	12.66	13.6	16.64	14.8	11.34
ATP13A3	303.45	281.75	195.825	215	474.45	236.6	82.18	130.095	164.785	174.6	106.38	120.37	125.675	128.805	205.93	126.58	120.9	285.85	87.245
ATP13A4	6.47933	6.08433	7.501	5.51467	5.59533	6.16	6.75833	6.35067	5.533	5.916	9.45533	6.98867	6.16767	8.08167	7.45867	5.72833	7.72	7.03367	7.74767
ATP13A4-AS1	4.528	4.665	5.172	3.922	4.987	4.423	5.059	5.365	4.387	4.482	4.792	5.197	4.45	5.067	5.454	4.256	5.29	4.449	5.045
ATP13A5	12.684	10.993	11.106	10.4535	11.366	12.157	13.474	13.443	12.1025	11.5225	9.935	13.417	13.824	15.685	14.292	11.083	16.8235	13.2255	16.2405
ATP1A1	466.6	515.4	153.9	410	584.6	294.9	248	258.9	239.6	322.6	355.2	176.6	149.2	100.9	280	565.5	123.7	277.5	127.6
ATP1A1-AS1	15.33	12.59	22.275	11.225	12.254	13.955	18.625	15.57	16.305	14.96	12.655	18.9	13.98	12.87	15.155	14.275	14.93	17.09	17.155
ATP1A2	18.365	23.412	148.42	24.519	55.92	38.585	247.03	12.43	190.695	68.15	928.05	220.005	123.93	29.355	17.55	61.496	22.785	17.9245	39.98
ATP1A4	6.02667	5.54067	6.72633	5.34167	5.37233	4.928	5.41033	5.84933	5.26767	5.28133	5.46433	6.96933	5.56267	5.39	5.95367	5.417	6.98867	6.187	6.35133
ATP1B1	702.5	451.85	229.75	198.15	372.05	140.5	327.6	111.9	692.2	666.95	2259	358.65	297.6	196	81.955	72.36	175.25	37.03	18.815
ATP1B2	34.62	37.84	165.5	44.11	33.51	38.17	79.63	34.02	114.9	65.11	251.7	62.42	46.69	43.28	48.06	29.15	56.27	47.95	49.64
ATP1B3	559.762	670.955	395.121	350.926	637.667	199.485	170.444	224.332	181.778	230.297	190.319	305.875	180.657	135.086	298.988	268.277	279.959	410.548	191.457
ATP1B4	5.572	5.0105	6.282	5.1865	4.893	5.3685	6.4665	6.1145	5.166	5.561	4.9755	5.872	6.237	6.1355	5.327	6.1575	5.754	6.0855	6.059
ATP2A1	10.039	9.6705	13.105	8.64	8.846	8.874	10.456	12.755	9.003	8.242	9.201	11.185	10.2655	10.1655	11.8325	9.7945	15.095	11.66	13.95
ATP2A2	138.475	191.105	116.433	178.942	224.53	316.84	235.745	86.4	326.418	270.32	174.205	114.228	96.39	130.14	105.655	362.103	83.105	94.955	94.9425
ATP2A3	15.5354	17.572	20.183	12.7826	15.4882	21.8736	29.186	24.424	24.5238	24.7422	13.4644	18.38	17.7758	27.625	16.3116	17.4456	21.0368	40.6968	20.8764
ATP2B1	54.6967	44.73	27.0933	33.29	53.3633	30.0933	26.8	120.433	49.31	24.2033	57.5533	21.25	59.5033	17.7917	88.88	22.0133	43.8033	78.5267	36.74
ATP2B2	11.4048	10.5073	15.0513	10.088	10.0042	10.139	12.9648	14.6907	11.0623	13.2242	29.0767	16.453	12.6488	13.1218	14.3667	9.03417	14.0297	13.1717	14.4635
ATP2B3	8.13	6.0405	8.57525	7.05175	6.9295	7.04275	8.8635	9.09625	6.28425	7.68125	7.67575	7.7885	7.39025	9.21675	7.6555	6.6785	8.65375	8.76225	8.17875
ATP2B4	89.0697	102.444	72.693	180.952	131.454	113.79	125.286	50.8453	224.783	141.917	108.633	67.8967	78.8627	130.902	87.94	122.897	84.6567	60.338	39.0067
ATP2C1	105.7	76.5625	35.9025	58.315	72.1475	62.075	44.2	49.565	68.2275	66.4875	94.485	41.24	61.0075	34.705	52.965	74.8825	45.61	37.9975	28.155
ATP2C2	9.65933	9.14033	11.902	9.79933	8.31233	8.58667	10.3177	13.9487	8.912	8.81767	10.329	12.3813	9.718	12.891	9.72767	9.016	11.2317	10.943	13.93
ATP4A	17.19	21.52	23.49	15.36	17.13	16.35	20.19	26.24	17.49	15.39	15.67	24.06	20.71	19.42	20.1	17.6	29.74	19.12	29.56
ATP4B	9.19633	9.35867	9.90867	8.43567	8.9	9.52867	9.836	11.5693	8.75233	8.95233	8.611	13.6197	10.1497	11.6313	10.5193	8.82833	11.7233	10.5317	11.3343
ATP5A1	1130.24	744.095	516.375	957.78	973.121	1152.09	893.98	527.885	1008.71	1295.03	1140.54	602.195	492.485	504.425	899.945	1042.96	441	461.17	395.785
ATP5B	547.9	460	242.2	514.7	601.9	379.5	409.5	284.8	369.9	465.4	445.8	220.2	207.9	161.2	667.4	577.4	188.5	215.4	142
ATP5C1	547.15	547.207	299.558	476.05	494.78	563.947	538.317	232.072	450.965	690.878	496.92	249.575	337.147	217.123	513.317	603.923	196.308	223.403	176.292
ATP5D	60.21	63.495	45.21	71.57	60.06	63.815	75.065	78.51	55.47	66.5	69.045	61.53	47.565	61.74	66.895	63.435	86.075	50.205	37.335
ATP5E	1409.27	1097.13	893.135	993.531	866.254	1120.9	996.706	1798.04	795.891	897.761	836.13	936.617	1181.81	865.465	1478.3	985.115	1449.97	668.355	776.477
ATP5F1	627.68	460.058	311.141	419.333	470.085	411.155	344.01	316.16	401.585	523.175	617.375	325.045	279.372	173.683	610.851	393.315	230.518	336.574	192.512
ATP5G1	315.8	224.3	193.2	338.3	281.1	258.4	267.3	288	247.3	264.8	252.7	272	241	233.5	287.6	359.5	297.7	128.8	176.5
ATP5G2	67.045	52.045	39.515	46.91	45.075	92.27	79.47	86.655	66.785	68.31	65.685	52.455	44.65	25.715	98.485	59.74	37.96	33.925	25.715
ATP5G3	205.36	161.167	129.223	173.407	170.577	114.013	129.92	106.753	127.793	174.08	130.94	101.037	104.463	55.94	197.537	153.9	113.113	97.1467	79.3267
ATP5H	103.44	122.095	49.39	91.61	69.995	101.64	93.655	89.79	71.96	84.415	86.855	64.345	56.935	50.125	87.575	128.865	79.705	55.585	51.6
ATP5I	262.85	210.95	308.5	241.3	203.05	350.65	317.8	263.1	243.65	235.9	307.95	361.9	309.3	234.9	281.15	258.8	342.65	132.55	188.6
ATP5J	648.5	530.3	527.4	639.2	535.9	840.5	800.9	470.6	713.6	941	946.1	598.1	534.8	254.9	692.9	770.1	342.9	234.7	262.9
ATP5J2	12.43	13.09	12.49	12.42	10.68	11.03	13.76	13.89	12.7	12.63	10.24	11.63	13.54	12.37	15.48	15.1	13.9	12.47	13
ATP5L	506.025	335.6	214.35	328	323.125	476.25	379.4	335.562	420.55	530.725	467.625	359.425	264.55	245.425	378.4	375.4	262.658	254.775	134.23
ATP5O	322.177	223.253	178.557	221.83	194.913	353.29	343.853	192.283	314.827	348.093	319.774	243.02	193.873	142.95	321.807	296.803	149.597	154.11	94.7733
ATP5S	26.566	25.9404	20.4369	24.8114	24.0349	27.4509	25.8854	24.6793	28.2651	25.0626	38.7876	20.8653	27.4204	20.5299	24.5704	28.3431	24.5543	25.2261	19.7444
ATP5SL	140.507	102.427	92.793	91.9887	92.7367	104.211	126.576	111.042	84.59	115.694	90.175	112.568	85.4687	67.2457	130.458	117.066	75.0467	70.6707	78.9267
ATP6	2102.91	3987.53	6618.25	2551.13	2815.03	2118.51	2509.09	2448.39	2498.14	2998.57	2977.43	2209.41	2134.26	2113.59	4113.05	1884.54	2111.54	5438.8	3303.95
ATP6AP1	301.8	221.2	66.85	114.8	155.3	113.6	119.7	177.4	116.6	164.6	131.3	89.74	76.07	71.36	120	119.8	101.3	88.46	86.06
ATP6AP1L	25.36	22.265	31.4	30.685	21.47	114.64	71.135	27.7335	189.22	140.265	63.65	40.765	34.86	80.815	23.715	42.49	25.035	22.27	36.932
ATP6AP2	649.615	549.932	180.95	331.75	358.148	379.102	251.062	126.433	444.801	412.205	363.509	240.705	439.549	152.932	259.878	463.888	141.741	162.538	104.485
ATP6V0A1	85.65	76.26	58.675	65.29	57.53	53.95	59.19	93.83	60.145	63.145	88.79	51.75	31.715	53.405	45.45	67.45	60.945	47.665	60.325
ATP6V0A2	19.2822	22.8672	20.1702	42.309	33.1296	21.1266	13.6892	16.903	19.0768	18.7882	20.0078	14.773	18.402	23.669	13.1262	30.5126	16.298	22.0572	12.186
ATP6V0A4	7.835	6.615	8.888	5.891	6.325	5.417	7.679	7.669	6.91	7.206	9.581	7.51	6.912	7.874	8.529	8.082	7.41	7.327	6.525
ATP6V0B	314.2	234.6	62.06	117.7	152	47.91	60.5	276.1	61.27	72.94	122.2	49.22	48.6	31.83	113.1	97.68	83.04	106.5	76.02
ATP6V0C	152.585	143.835	82.29	76.07	101.445	60.085	67.925	137.97	61.145	75.41	65.94	66.93	64.56	35.67	115.92	73.705	97.075	98.595	68.395
ATP6V0D1	378.2	273.4	88.57	128.5	142.9	105.2	98.21	348.7	79.42	109.7	144.3	47.04	55.2	58.59	318.1	149.1	130	151.1	87.29
ATP6V0D2	28.3653	32.688	11.2617	10.907	10.5597	10.8637	11.639	10.507	11.1893	11.9953	8.749	12.7047	12.8563	14.828	12.2703	11.8893	14.258	11.3883	11.461
ATP6V0E1	850.356	637.2	431.715	591.829	514.764	523.966	504.557	668.551	428.453	534.572	365.806	390.027	544.761	274.978	558.693	521.076	561.459	408.357	375.665
ATP6V0E2	50.21	54.41	53.71	43.42	31.56	67.85	49.68	64.41	56.11	48.6	478.1	59.22	50.58	22.66	31.36	28.84	44.54	24.86	23.76
ATP6V0E2-AS1	8.526	9.25	12.4	8.508	10.2	8.662	13.95	10.97	11.26	9.525	13.91	11.56	9.816	10.11	8.836	10.86	9.893	10.11	11.21
ATP6V1A	661.53	619.67	216.896	227.654	299.475	281.5	235.248	329.68	285.091	364.668	539.888	241.82	305.355	120.662	351.197	347.961	241.678	385.585	254.278
ATP6V1B1	12.485	12.764	15.255	12.62	12.065	13.49	14.03	14.48	12.735	13.775	9.67	15.9	15.13	15.4	12.255	11.411	15.335	12.715	19.155
ATP6V1B2	730	475.6	105.4	176.4	265.7	104.2	79.63	241.6	101.6	121.3	227.1	100.5	69.15	37.25	199.3	137.2	120.4	280.1	100.2
ATP6V1C1	116.204	129.903	35.9153	35.3525	49.2142	58.2272	31.8818	53.2125	60.646	71.334	101.121	44.7575	21.9468	15.1412	65.0018	51.4898	31.17	45.3105	27.5862
ATP6V1C2	7.3155	7.6055	7.735	6.6625	7.7635	7.089	7.024	7.4265	9.0635	7.684	6.65	7.73	7.327	8.1215	6.6005	6.817	7.5685	9.161	8.026
ATP6V1D	267.86	169.673	134.963	173.803	212.98	146.465	108.418	128.545	117.763	168.268	180.275	99.6275	145.558	61.35	211.972	172.548	116.135	91.615	97.8125
ATP6V1E1	481.6	359.5	182.9	317	312.9	485.5	466.6	329.1	397.2	608.6	413.2	270.3	208.4	161.7	232.5	624.6	211.7	218.3	153.5
ATP6V1E2	15.39	14.1	14.49	36.13	15.92	15.71	21.22	17.09	24.03	25.93	30.84	15.56	18.9	17.42	16.05	13.71	16.49	11.66	16.86
ATP6V1G1	278.075	215.025	177.58	166.63	222.85	200.79	175.365	207.705	260.965	304.97	104.78	105.22	194.66	95.195	210.88	241.695	130.96	154.535	113.04
ATP6V1G2	8.584	11.02	28.22	8.834	8.717	7.561	8.808	9.437	6.555	7.952	68.88	9.357	9.225	8.241	10.94	7.508	12.14	9.756	11.1
ATP6V1G3	4.965	5.829	5.233	5.836	6.035	6.786	5.515	6.046	5.608	5.384	5.809	5.216	6.832	5.724	6.372	5.929	6.431	7.59	8.963
ATP6V1H	166.425	132.399	39.388	71.7023	63.309	85.05	56.4883	56.2007	82.278	109.256	121.112	45.054	61.9693	37.4233	71.7823	91.2987	54.7063	51.5413	31.6163
ATP7A	90.65	45.51	19.56	80.045	40.43	120.54	67.285	52.585	158.55	112.375	51.105	34.775	68.29	47.635	23.655	108.04	46.555	37.685	31.62
ATP7B	7.11	7.71	8.493	9.462	8.406	8.058	8.511	7.485	13.47	10.27	10.89	8.112	8.806	9.146	8.466	9.952	10.01	8.847	9.275
ATP8A1	15.149	17.9333	17.738	6.74867	13.8833	8.85833	10.8783	20.9933	10.0423	9.469	162.35	22.9923	11.6027	7.00633	8.56067	7.09233	10.0987	43.1533	8.114
ATP8A2	9.931	8.45067	14.5323	7.486	8.475	8.41933	10.1853	12.5193	9.08667	7.78067	17.3153	10.6577	10.6097	11.9417	12.66	9.25667	12.1377	12.0917	18.3997
ATP8B1	206.235	194.88	87.1075	194.1	108.05	227.3	173.8	146.52	202.25	180.1	142.522	165.94	154.39	305.665	162.185	205.95	189.885	179.972	431.355
ATP8B2	39.445	39.205	50.39	113.045	77.44	88.27	87.73	41.12	102.075	95.67	26.665	46.825	61.005	81.405	43.275	148.765	54.255	38.89	36.51
ATP8B3	6.577	6.63433	7.476	6.533	5.98067	6.21967	7.805	7	5.59733	6.23567	6.25	7.38633	7.92733	7.19333	8.15533	6.037	9.77167	7.899	8.89167
ATP8B4	16.22	10.01	10.3	6.679	6.725	5.869	5.57	9.727	5.827	6.755	12.01	9.532	13.48	7.139	8.499	6.612	8.385	7.763	8.156
ATP8B5P	4.714	4.553	4.876	4.6165	4.7485	4.822	4.757	4.631	4.4555	4.721	4.6945	5.419	4.9825	5.0005	5.0225	4.6205	4.933	4.6945	5.842
ATP9A	90.615	84.79	148.615	240.215	127.02	343.345	236.26	39.08	251.515	270.215	652.395	152.94	195.33	134.745	66.38	276.85	75.07	50.255	56.24
ATP9B	33.7853	28.4588	17.322	19.8	18.7748	20.5583	20.7362	20.5267	21.3263	23.981	21.4635	15.3538	22.3652	12.8173	18.3438	22.6068	21.0013	19.7977	15.467
ATPAF1	38.94	37.52	55.575	59.695	51.29	108.2	78.875	38.125	105.5	149.55	168.4	65.98	54.145	52.72	36.335	124.75	28.325	30.5	25.75
ATPAF2	13.765	14.495	15.31	11.12	13.27	11.69	15.13	15.985	14.53	13.23	13.38	11.627	13.29	14.23	14.14	13.255	14.125	16.38	12.1145
ATPIF1	175.603	173.643	115.84	216.717	153.877	215.293	177.52	166.963	191.107	256.933	224.387	132.273	138.633	135.807	185.52	178.253	165.503	82.2167	77.5333
ATR	55.1433	83.9757	44.7307	71.2023	97.129	78.946	39.3397	63.2937	75.445	52.683	66.6497	39.065	45.1463	50.3	41.3573	71.679	40.9533	74.5127	35.2007
ATRAID	494.6	289.5	156.1	463.9	372.2	394.7	439.8	273.4	450.6	482.7	297.9	229.6	296.5	137.5	324.3	476.5	149.5	94.55	92.25
ATRN	36.275	30.035	20.92	28.325	26.07	24.79	21.9	22.055	31.46	35.005	45.425	22.015	23.22	21.635	19.92	29.45	20.435	20.1	15.805
ATRNL1	10.2693	7.29467	9.55967	8.26167	9.06033	15.175	9.02767	8.67767	11.3827	10.7843	10.693	8.7	9.559	9.38333	8.618	8.18833	9.86467	8.76333	10.094
ATRX	114.57	148.94	101.868	132.206	135.093	237.084	160.734	93.4775	191.202	200.501	182.782	114.978	116.992	160.255	88.793	148.953	105.185	138.542	102.178
ATXN1	58.068	57.148	36.038	90.442	60.6534	108.504	54.018	56.098	89.2176	93.068	75.594	38.944	56.546	122.224	41.506	62.3732	41.064	87.902	52.584
ATXN10	164.63	194.75	103.93	148.68	152.63	145.735	141.515	77.66	138.205	160.145	419.6	91.545	94.185	68.39	208.77	127.655	76.01	89.465	49.225
ATXN1L	112.41	102.695	120.185	153.73	178.95	197.395	198.9	72.29	222.955	261.95	129.81	61.925	106.925	83.04	89.34	281.75	51.695	89	31.92
ATXN2	25.9	34.1	25.48	43.15	31.97	48.98	39.16	33.31	56.39	43.94	48.65	25.76	32.03	37.87	42.2	57.38	31.49	26.44	26.37
ATXN2L	24.782	19.662	44.329	21.39	18.956	23.673	28.0225	31.045	23.128	17.651	19.8435	32.69	24.7915	26.075	27.9715	16.455	38.145	30.075	31.1555
ATXN3	32.5641	34.0729	18.7847	38.9507	30.1814	59.5589	45.2527	31.6734	51.6197	52.9721	25.7337	35.2206	36.7431	32.9941	22.097	48.3047	28.2344	26.7331	27.413
ATXN3L	5.617	5.592	7.665	4.4	5.041	5.475	5.431	6.657	4.949	5.32	4.353	6.145	4.802	5.411	6.932	4.543	5.653	5.58	5.902
ATXN7	29.6833	45.1067	23.4567	48.5267	43.6433	50.1567	33.04	43.9767	63.75	37.9467	44.2633	26.97	46.65	72.7733	27.4233	53.9867	22.93	71.08	27.7367
ATXN7L1	13.6725	16.1453	10.21	12.3507	10.1743	11.8398	12.8737	20.4148	14.3528	12.355	11.273	13.48	15.5962	16.1545	11.475	11.3585	19.951	17.996	13.7245
ATXN7L2	8.352	11.39	12.79	7.337	10.19	7.026	8.974	11.23	7.455	8.087	6.6	10.32	10.25	8.087	9.015	6.776	13.7	9.95	7.715
ATXN7L3	57.3	62.31	100.5	63.96	78.71	57.89	78.45	87.68	51.66	59.63	75.87	69.16	56.51	78.68	89.08	83.22	82.31	76.64	90.76
ATXN7L3B	122.2	109.09	128.95	153.1	118.65	196.9	188.45	146.05	205.3	245.15	192.65	114.985	97.035	96.34	145.85	228.65	98.85	115.95	65.52
ATXN8OS	11.14	11.38	11.54	10.2	8.489	10.4	12.68	12.18	12.05	14.52	8.245	13.57	12.57	11.46	10.76	9.885	11.07	11.86	10.94
AUH	52.21	60.51	38	43.93	48.76	86.23	41.74	29	85.53	116.6	116.4	35.52	37.7	53.1	54.3	67.14	38.41	42.11	47
AUNIP	8.7355	10.1505	10.689	8.8725	8.8155	8.709	9.6155	10.8325	8.0925	9.9975	7.7415	10.765	9.4125	10.355	10.615	7.8715	9.697	9.895	11.6
AUP1	98.41	108.5	91.8	111.9	124.8	66.95	57.63	140.5	69.4	66.73	59.38	93.67	46.6	73.92	99.32	81.99	63.17	64.97	40.47
AURKA	11.549	14.4117	14.315	9.56433	12.1733	7.067	9.41033	20.438	9.644	8.532	9.87933	17.2343	11.96	10.9023	20.1383	8.576	19.02	10.6083	14.9633
AURKAIP1	75.214	72.004	84.552	70.802	84.052	77.608	86.936	126.958	66.68	81.19	79.792	78.348	67.89	59.628	115.34	82.5508	104.498	68.142	63.086
AURKB	7.6445	7.536	7.6965	6.495	8.7585	6.0465	7.2825	9.2535	7.3665	7.5285	6.042	7.5105	7.608	7.999	9.9325	7.0805	11.045	8.517	10.941
AURKC	15.45	13.62	17.03	18.47	14.64	11.74	16.34	19.38	14.55	13.83	11.16	21.43	13.73	16	13.96	15.39	15.72	14.44	12.1
AUTS2	16.013	30.036	43.099	82.2853	92.3743	14.271	16.7777	24.7043	18.2013	8.94	60.631	19.4383	23.2177	15.86	19.1087	25.8947	13.8747	45.271	41.3653
AVEN	73.96	49.95	52.72	127	75.52	117.4	67.69	23.99	50.32	83.09	35.75	36.24	63.84	42.43	68.58	103.6	49.36	22.11	37.16
AVIL	61.5973	62.9813	85.72	84.2733	61.8433	48.8003	55.033	70.7127	55.2773	32.984	66.3573	70.6203	68.2013	85.2177	67.4717	49.826	87.791	74.881	92.5567
AVL9	26.9377	31.5158	21.5255	22.2695	24.2942	30.6683	25.3185	22.6357	29.1197	30.6292	32.4788	33.755	20.7357	22.3912	24.0285	30.5735	21.6153	29.3075	23.4228
AVP	11.59	10.82	23.55	12.15	10.57	10.31	14.39	14.77	10.89	10.94	9.582	18.97	14.17	12.9	19.57	11.19	14.02	16.33	16.44
AVPI1	120	96.97	70.39	36.94	44.83	76.43	134.2	78.51	88.73	105.1	44.33	72.06	51.16	38.44	58.85	63.36	43.28	61.07	75.08
AVPR1A	9.9728	9.9996	11.702	20.54	10.4754	17.0196	12.816	8.8214	9.1972	8.3266	7.2636	10.5836	9.0794	9.338	9.3958	8.5562	10.03	18.5738	15.4644
AVPR1B	40.42	35.77	40.61	29.57	32.71	34.08	35.49	39.97	33	37.45	29.25	41.65	49.52	55.6	38.81	31.56	53.52	45.29	58.96
AVPR2	8.9905	9.8865	9.419	7.461	7.595	8.579	10.88	9.3005	7.4305	8.598	7.994	9.231	9.457	8.707	10.1565	8.4745	11.25	9.9945	10.995
AWAT1	7.381	7.833	7.615	6.722	8.386	6.901	8.69	7.35	7.262	7.888	5.866	7.791	8.008	8.814	8.089	8.869	8.169	11.63	8.587
AX746627	7.369	5.59	6.675	7.243	6.421	9.271	7.695	8.377	8.52	6.016	8.273	8.44	7.903	9.309	6.578	5.86	5.848	7.904	7.248
AX746699	5.126	5.403	5.66	5.611	4.877	7.411	6.04	7.76	5.055	5.97	5.557	5.033	5.787	7.817	6.143	5.425	6.231	8.135	7.161
AX746710	4.44	3.868	4.202	3.831	4.451	4.257	4.738	4.366	4.65	5.004	4.135	4.629	3.779	5.865	4.493	4.048	4.355	4.956	5.415
AX746823	18.57	46.94	16.8	136.9	50.52	15.7	10.14	30.6	13.48	14.7	12.93	24.9	29.05	49.69	25.21	20.58	22.83	50.61	19.09
AX746830	4.51	4.231	4.546	4.344	4.715	4.828	5.015	5.059	4.206	4.296	3.789	5.454	4.638	4.988	5.372	4.714	5.485	5.047	7.195
AX746968	26.22	21.62	32.78	20.66	21.93	17.27	25.38	28.21	20.53	21.98	17.48	34.09	25.94	35.97	27.3	27.29	31.21	27.21	41.35
AX747031	12.71	12.15	11.4	13.27	11.66	11.82	14.73	12.39	13.49	12.45	10.52	12.93	11.49	16.73	18.06	12.51	14.34	15.74	13.51
AX747064	5.493	5.252	5.666	5.141	5.1	7.681	5.064	5.383	6.571	8.304	5.23	5.161	7.366	5.666	6.058	7.488	7.282	6.34	8.821
AX747191	5.528	5.703	5.42	5.367	5.419	5.324	5.717	6.321	4.838	5.717	4.89	6.108	5.49	5.882	7.084	5.59	5.995	6.551	7.827
AX747250	7.617	8.666	10.71	7.828	7.687	7.256	9.499	8.044	7.617	8.769	7.175	9.13	8.067	10.75	8.888	7.927	9.494	12.89	9.804
AX747261	12.725	13.493	17.4875	11.706	11.7805	11.1705	12.6075	12.61	9.6345	13.406	10.9415	12.9915	11.6705	13.638	17.1965	13.801	18.426	13.4135	16.375
AX747405	6.902	5.564	8.558	8.599	6.478	6.105	6.885	7.199	7.338	6.677	5.976	7.009	6.865	7.911	6.096	6.355	6.927	7.262	6.988
AX747444	6.874	6.273	8.962	5.448	6.549	6.427	6.672	7.883	6.468	5.509	5.747	9.749	6.785	11.65	7.43	6.382	12.08	7.337	9.555
AX747507	12.58	19.09	12.03	32.53	18.32	31.54	10.79	12.43	14.93	13.09	12.82	9.715	13.08	57.84	6.725	25.34	12.89	9.664	10.74
AX747630	7.733	5.655	8.159	4.88	5.076	4.804	5.392	5.69	4.389	5.51	4.729	7.12	5.215	6.547	5.908	4.876	6.968	6.364	10.63
AX747652	10.31	10.31	8.234	15.47	10.36	15.53	12.56	13.68	17.82	10.33	23.19	13.17	15.73	27.52	7.923	15.81	11.94	7.926	9.49
AX747730	9.499	16.76	10.94	20.22	15.89	8.245	7.691	10.64	8.256	7.041	9.386	9.371	8.694	8.857	10.73	10.2	11.45	12.28	12.08
AX747826	19.94	30.16	15.61	9.95	11.67	12.13	8.503	20.14	18.03	13.15	21.27	14.85	17.1	30.81	13.51	18.44	21.25	35.97	29.84
AX748157	8.417	9.204	11.7	8.748	9	8.785	9	10.41	7.5	8.129	9.17	8.115	8.782	12.58	9.522	9.298	8.64	12.13	14.97
AX748267	9.898	13.99	9.729	14.61	16.84	8.527	9.885	23.3	9.95	9.04	11.74	12.03	8.41	25.91	9.353	12.75	15.73	15.07	22.57
AX748273	4.929	6.931	11.92	11.61	36.48	7.679	6.825	5.721	4.647	4.85	8.677	6.606	5.902	7.213	4.739	4.957	9.538	6.56	6.795
AX748292	6.377	6.137	7.305	5.902	5.77	6.439	6.674	7.2	6.522	6.453	5.568	6.467	6.312	9.272	6.06	6.417	6.559	9.798	7.2
AX748339	14.03	19.4	9.609	19.3	11.49	11.71	7.921	14.71	7.422	8.15	9.431	9.347	11.47	21.98	9.925	12.28	13.21	10.95	16.71
AXDND1	5.2755	5.1115	5.086	4.3925	4.5865	4.623	4.9705	5.288	4.7945	4.4745	4.667	4.8695	5.241	5.927	5.066	4.451	5.0565	4.8405	5.075
AXIN1	33.12	40.06	43.47	28.76	54.91	33.39	36.12	45.03	37.41	43.17	24.3	33.46	32.86	35.94	36.93	42.98	31.24	38.39	40.94
AXIN2	19.5882	23.72	28.8525	19.2535	23.927	62.1347	37.765	21.87	89.744	72.445	32.366	24.6125	32.23	27.555	22.33	66.41	24.35	21.1025	24.5975
AXL	211	195.175	162.615	651.54	479.83	185.43	280.895	42.05	234.685	374.03	128.965	86.005	521.84	149.52	136.565	362.225	113.34	177.65	117.415
AY927499	5.783	5.699	5.611	5.551	5.377	6.741	6.686	6.646	5.765	5.646	4.793	5.258	5.673	6.629	5.803	5.25	6.145	6.629	7.305
AY940074	63.81	74.39	39.12	64.82	43.53	73.1	46.83	65.05	35.14	29.76	61.71	92.54	50.07	137.9	50.76	53.02	48.3	83.07	102.8
AZGP1	6.184	5.63	6.079	5.617	5.645	5.323	6.218	6.517	5.145	6.796	7.911	7.507	6.161	5.565	6.184	4.905	6.517	5.992	6.847
AZGP1P1	6.162	5.28	6.793	5.5	6.128	6.675	6.303	5.141	5.77	6.25	4.393	5.574	6.029	6.664	6.21	6.077	7.7	6.391	6.194
AZI2	68.9835	62.6992	31.7513	37.7698	51.1722	61.2397	48.3685	34.9887	65.3805	60.2858	40.3152	65.308	46.6302	44.224	53.3637	49.3777	35.304	56.7657	59.159
AZIN1	211.45	154.55	208.5	234.485	291.65	276.17	130.9	69.97	227.695	391.225	348.75	139.77	187.38	104.195	148.35	222.685	60.655	158.645	53.865
AZIN2	28.965	28.61	40.85	30.715	33.58	28.89	31.315	31.795	33.57	30.65	52.52	39.765	34.42	34.145	35.04	24.35	36.405	29.375	33.655
AZU1	5.45	6.7	6.261	5.47	5.065	4.931	5.938	6.221	4.542	5.895	5.975	7.838	6.125	6.745	7.872	5.568	6.183	5.559	8.799
B2M	4116.53	4029.53	3117.78	3445.83	3761.73	2999.12	3012.81	3772.17	3422.83	3163.48	2594.5	2660.17	3816.83	2384.83	2643.37	2797.06	2670.73	3814.3	2970.47
B3GALNT1	17.344	9.26833	6.18867	11.1	9.76467	19.2507	10.6743	5.961	22.787	10.823	18.196	6.08533	11.7193	7.532	6.69767	8.175	6.35567	6.574	5.32033
B3GALNT2	25.9962	23.2975	18.2808	42.1748	41.0183	55.0868	32.332	15.227	47.845	40.1555	19.9855	19.9165	30.16	74.553	13.9343	44.2578	15.518	15.4005	12.4785
B3GALT1	7.675	6.416	7.3965	5.278	6.099	6.393	6.891	8.2495	6.9255	7.2185	6.377	8.4805	8.041	6.7585	7.4275	5.893	8.8445	6.503	6.998
B3GALT2	5.25	4.2905	4.643	5.699	4.831	6.22	4.513	4.3435	4.48	4.637	12.254	4.5825	4.6495	5.7425	4.919	5.394	9.685	4.393	4.434
B3GALT4	35.9725	37.5505	18.8805	33.36	21.598	36.6995	30.859	47.2955	30.314	41.0075	25.1635	23.6875	26.5575	28.398	25.0495	41.171	34.8885	31.799	17.9185
B3GALT5	8.60233	8.49767	9.77333	8.02067	8.96433	8.122	8.76433	8.75067	8.36633	8.331	14.0067	10.124	8.48233	9.48033	10.312	8.75367	12.1083	10.2927	9.633
B3GALT6	91.963	85.601	72.025	120.993	134.337	58.28	68.1203	132.299	95.1647	62.2233	66.3917	37.6827	71.0613	49.941	80.7083	69.475	118.757	54.134	66.7613
B3GALTL	23.575	18.3245	23.3555	16.8655	15.6195	19.804	19.98	12.2275	40.815	80.4005	53.5525	19.28	42.161	20.2075	23.3095	24.493	15.957	17.833	15.5545
B3GAT1	22.57	17.57	61.08	14.79	20.57	16.92	19.83	22.45	14.23	17.22	163.5	35.67	15.27	25.4	24.61	21.42	18.32	24.6	24.57
B3GAT2	16.0545	9.8065	26.2015	9.889	9.268	8.2725	9.852	9.2715	9.2695	9.9875	201.753	23.462	9.1465	14.186	12.8445	10.912	9.3	15.5095	35.582
B3GAT3	27.12	28.505	28.975	28.09	26.885	20.345	23.63	42.895	26.435	24.97	29.02	32.415	22.5	26.095	26.22	27.555	29.545	27.125	28.615
B3GNT1	56.415	41.555	54.885	68.695	44.495	86.26	85.365	39.725	86.43	81.69	277.015	100.27	59.6	40.2	53.025	83.76	53.57	34.235	57.755
B3GNT2	240.695	188.464	16.918	81.799	104.25	146.434	86.1213	22.1373	132.203	201.678	29.025	26.426	33.3077	42.5927	31.3987	90.0407	24.031	43.471	31.3297
B3GNT3	42.88	37.59	66.42	31.03	32.65	34.79	45.44	65.37	42.67	41.43	36.31	57.18	48.09	63.65	60.92	38.12	53.07	45.08	74.06
B3GNT4	26.37	18.19	41.88	13.16	19.43	19.19	26.25	30.37	18.88	17.45	18.19	33.75	23.73	29.59	26.82	18.28	34.18	29.2	36.36
B3GNT5	57.0067	65.062	49.591	14.618	45.3597	6.78333	7.83	49.3043	7.69733	6.69433	65.8823	12.606	20.0023	9.359	26.8023	8.66233	34.355	104.268	70.1433
B3GNT6	9.878	10.273	10.0485	8.698	9.71	10.649	10.262	10.675	9.054	10.0385	8.52	9.866	8.8875	12.398	9.777	9.1065	10.284	13.0435	18.5545
B3GNT7	47.9918	27.4513	11.1788	12.7942	9.6385	9.07925	10.7442	10.557	10.043	16.5963	19.0153	11.3872	10.2435	10.1508	10.5965	25.8947	13.9175	9.60625	12.8842
B3GNT8	20.46	22.34	29.77	15.64	16.15	20.64	22.08	41.84	16.21	17.51	11.72	21.64	17.35	21.79	24.69	13.06	26.37	35	26.82
B3GNT9	21.75	21.19	29.98	43.97	36.2	42.74	38.49	18.37	51.19	55.4	30.61	33	35.38	29.63	44.18	47.59	28.1	35.39	32.59
B3GNTL1	15.535	17.35	12.345	15.655	13.825	11.905	13.77	28.895	10.8845	11.5075	12.145	15.14	12.875	16.03	17.475	11.005	18.4	25.65	35.245
B4GALNT1	22.77	19.09	29.76	27.281	19.835	18.095	28.03	17.845	29.84	36.56	22.84	20.215	23.915	29.33	28.27	22.1	34.105	20.435	25.84
B4GALNT2	7.341	7.475	8.86	5.134	7.822	7.561	7.754	9.154	7.096	6.799	6.386	7.624	7.053	7.337	8.484	8.012	8.516	7.69	10.52
B4GALNT3	18.999	16	28.4667	17.4853	15.3603	18.146	21.1967	21.7967	19.1067	17.2067	15.433	17.8967	16.9293	24.7067	22.3733	17.1533	20.8367	21.4767	32.4233
B4GALNT4	6.1615	6.1505	7.6935	5.7385	6.4365	6.6665	7.4695	7.037	5.6175	6.9395	6.0855	8.2375	7.352	5.9405	6.951	6.0455	7.661	6.6895	7.3325
B4GALT1	48.4532	58.946	35.9543	57.4633	49.7382	30.819	32.7732	45.9132	32.7443	34.2153	21.653	39.5662	30.6462	27.2983	54.2867	37.9097	45.3037	55.0712	52.1485
B4GALT2	55.85	55.71	93.25	140.8	81.02	56.16	63.66	66.88	57.96	47.34	66.28	76.71	92.93	90.86	109.8	64.62	111.4	46.67	68.07
B4GALT3	41.203	42.6535	52.625	50.8895	76.2615	37.2935	40.3385	70.0215	36.705	37.7505	32.93	26.629	36.0665	38.6555	50.767	43.4235	43.9025	55.314	27.7495
B4GALT4	47.775	52.48	76.36	44.86	50.88	54.585	44.471	36.2245	50.665	50.46	45.395	53.2085	70.335	43.455	62.76	41.685	27.8765	34.196	35.6195
B4GALT5	316.6	561	270.1	413.35	499.65	132.4	156.955	209.6	202.35	247.65	211.05	209.6	186.65	93.635	231.3	275.1	173.93	235.15	143.15
B4GALT6	8.40325	9.131	9.93075	8.13575	7.65225	7.47225	8.68375	9.10775	6.1835	8.67025	21.178	16.0845	11.3837	8.11675	9.17325	7.3145	8.634	12.0222	9.05975
B4GALT7	43.225	45.4	51.875	41.765	36.345	40.57	42.055	57.27	39.195	34.775	31.715	37.28	37.015	37.795	60.985	42.63	69.625	32.04	46
B9D1	14.009	12.4333	16.051	14.94	14.4153	13.899	15.8067	14.0333	13.3387	14.4267	13.0147	14.2777	14.0493	17.8867	19.5233	15.55	14.179	14.4883	19.2553
B9D2	14.48	14.85	16.96	14.77	13.01	11.81	20.53	24.81	12.29	16.71	13.51	18.29	17.9	21.03	21.81	17.69	22	20.64	26.68
BAALC	8.956	10.0965	133.755	10.117	14.825	6.8945	14.455	7.281	6.5495	6.2555	643	32.32	7.9295	8.455	10.9625	6.1665	10.8495	11.3735	14.862
BAALCOS	11.723	10.2675	12.7515	10.0715	11.915	10.797	12.8525	13.237	12.1425	11.948	12.5985	13.168	12.3415	13.484	13.2195	10.601	14.55	14.2005	13.2875
BAAT	12.78	12.46	16.86	12.5	14.01	14.56	20	18.92	12.97	14.05	11.8	18.2	16.82	17.64	20.13	13.49	18.49	24.13	25.99
BABAM1	147	130.4	69.41	141.9	93	140.4	117.9	193.1	96.08	153.4	120.1	72.73	76.59	82.82	170.5	153.1	92.12	50.76	52.08
BACE1	71.08	63.325	72.7425	121.985	94.5325	99.39	70.9	46.2675	102.138	118.177	179.213	76.3375	88.62	87.6625	77.9325	92.5825	75.2425	24.195	50.1397
BACE2	70.18	106.683	61.5833	175.653	161.523	90.69	174.097	22.6787	112.87	91.47	27.7153	54.24	87.6067	104.22	113.84	192.02	105.726	15.625	65.326
BACH1	58.3633	53.9333	45.28	55.54	69.1267	70.48	40.7033	48.3933	77.0533	67.8433	36.0933	34.3367	56.0133	47.0733	49.7067	68.12	47.1667	70.59	47.3167
BACH2	12.8875	14.22	19.49	19.77	15.0095	13.912	18.67	19.48	16.343	18.9	18.85	15.5705	17.685	14.689	14.1315	13.685	19.5025	36.16	16.9865
BAD	45.12	31.7233	46.2067	48.8967	48.6833	49.6	47.34	39.58	46.6433	54.1733	44.63	41.2067	37.4467	40.9733	46.3433	52.3433	48.4933	35.4067	36.7333
BAG1	68.78	74.4133	52.8647	73.2667	90.4833	68.6367	74.5577	85.8667	55.9797	75.9033	96.14	60.355	44.7767	31.3067	55.3053	80.3067	38.3833	55.3133	35.532
BAG2	21.1023	13.8497	15.7647	23.5067	43.9967	50.9667	19.2233	13.5087	48.0867	36.2567	10.6253	25.2433	22.7097	41.3567	16.1567	33.4433	13.124	11.7993	30.9087
BAG3	110	95	282.8	383.5	318.2	168.5	149	50.57	227.6	209.4	194.3	75.59	99.43	51.67	171.5	332.1	77.18	81.96	46.95
BAG4	42.4413	40.6387	26.198	33.983	58.6857	62.3963	39.4347	19.1267	69.9703	99.2927	54.7243	36.7887	38.4677	24.5323	29.1017	57.092	26.194	26.2383	15.3523
BAG5	79.7383	77.7587	45.1163	112.103	129.269	78.9633	59.8487	46.5493	100.47	98.3333	101.023	45.0357	47.219	33.001	67.4853	92.95	42.076	83.154	22.0073
BAG6	120.882	115.162	79.26	127.623	112.028	107.552	123.47	154.597	104.478	117.72	94.4275	75.5425	55.025	66.055	126.597	135.035	89.4775	93.9025	71.0625
BAGE	7.57925	7.31825	7.95075	6.14425	6.7205	6.30925	7.2545	8.66675	6.645	6.79075	6.57275	8.495	7.62475	7.88125	7.935	6.23875	8.89925	7.727	8.44925
BAHCC1	10.6807	11.3073	14.2187	17.489	12.242	16.8047	14.5507	11.5923	15.8993	16.378	12.7567	16.4747	12.6483	14.455	16.2357	17.3387	15.22	12.933	16.01
BAHD1	21.82	17.73	24.39	22.23	23.81	22.8	20.36	24.43	23.47	18.41	22.31	22.32	18.22	22.94	22.19	31.19	17.21	23.29	18.29
BAI1	23.19	22.11	28.82	23.72	21.42	21.85	29.41	27.29	23.32	25.67	23.42	23.77	27.91	33.26	33.31	24.84	34.59	31.68	43.69
BAI2	6.628	7.273	9.631	6.49	6.378	6.185	8.162	6.573	5.785	6.645	9.135	6.99	7.376	6.796	9.958	5.98	7.463	5.664	6.865
BAI3	5.7015	4.5815	5.7485	6.246	5.042	4.551	6.087	4.714	5.06	4.8295	40.735	7.414	4.8045	5.4305	4.9595	5.3885	4.9735	5.9345	6.692
BAIAP2	14.4832	14.1837	18.9902	10.4775	11.1252	9.57675	12.6762	19.9075	11.1237	11.7282	13.8837	13.2587	12.0315	14.5608	15.565	10.1457	17.5125	15.3125	17.1375
BAIAP2-AS1	27.4036	25.7068	22.514	21.7954	15.1346	17.955	20.737	28.3154	19.8892	19.2608	46.3534	30.2212	26.5682	22.318	20.2014	16.7534	28.132	23.7066	27.3434
BAIAP2L1	10.8143	8.544	9.33567	24.3333	13.907	7.50333	7.791	8.79767	8.68633	17.823	7.241	8.822	9.225	11.722	10.073	14.503	10.5167	9.69567	12.2233
BAIAP2L2	13.468	12.8715	25.2475	12.017	12.4125	13.3985	16.2865	18.9505	12.5555	12.2955	12.9445	19.76	15.3635	17.515	22.103	11.802	16.5895	19.6685	24.7095
BAIAP3	21.215	22.73	33.905	19.515	15.5	21.82	24.17	34.005	20.975	19.12	30.8	32.325	29.865	33.22	26.095	21.125	47.29	34.34	42.84
BAK1	23.92	23.87	22.35	32.46	42.41	23.28	19.38	29.09	26.62	26.73	19.23	24.69	19.57	30.51	39.24	23.64	39.84	32.27	25.77
BAMBI	25.69	12.97	35.47	35.29	93.43	100.9	96.3	8.642	144.2	197.1	89.85	39.13	73.51	16.9	32.56	81.92	19.16	9.822	10.61
BANCR	11.69	13.35	17.66	9.578	8.801	8.161	12.18	16.47	7.656	10.5	10.4	8.7	11.46	11.72	10.74	10.96	18.1	16.31	13.54
BANF1	109.6	100.6	77.36	143.4	111.2	145.8	162.2	90.93	154.2	171.7	104.3	88.38	75.64	82.16	163.3	167.7	77.61	59.76	62.08
BANF2	7.386	7.433	6.925	6.406	5.947	7.561	7.52	9.714	6.005	7.14	6.283	7.781	8.01	7.32	9.655	6.305	9.347	7.739	9.276
BANK1	8.93433	8.91867	11.025	7.20233	8.02433	7.97267	8.66233	14.0157	8.17	8.73267	8.84267	10.6573	10.573	9.02333	9.85033	6.88733	10.4333	15.4767	13.9613
BANP	212.7	234.1	132.633	143.057	140.803	178.1	182.1	357.767	239	241.7	201.333	175.2	107.68	100.143	144.133	216.9	214.4	378.267	242.9
BAP1	31.4765	35.337	31.3555	38.7345	38.3225	32.689	39.9075	42.23	41.978	51.145	44.0725	23.9935	21.78	25.165	36.949	46.036	30.4745	35.635	23.715
BARD1	29.94	28.3867	29.81	35.2833	25.8433	93.35	65.26	33.6133	94.4767	82.4767	58.0767	35.9167	28.01	66.7533	27.4767	62.0367	23.5333	29.47	22.2733
BARHL1	21.94	20.55	34.12	18.77	20.27	16.73	29.17	26.55	18.77	20.68	18.31	22.42	26.25	32.94	24.3	21.6	28.03	20.19	24.17
BARX1	10.06	10.57	12.74	8.78	10.16	10.43	13.35	14.53	10.06	10.42	7.931	10.78	13.11	9.737	11.21	8.532	15.15	8.628	12.24
BARX1-AS1	21.06	17.45	21.39	14.17	15.05	14.59	20.13	21.08	21.09	18.86	16.95	24.06	21.18	23.61	19.15	17.75	37.21	23.27	20.07
BARX2	12.69	12.31	15.81	13.04	11.78	10.36	15.48	14.19	13.49	12.32	9.95	12.05	14.84	16.02	16.17	11.75	20.35	16.51	21.09
BASP1	131.331	265.735	323.855	292.24	323.657	81.1	72.01	263.025	127.435	108.25	203.189	162.805	172.525	158.97	418.62	112.21	206.675	361.105	412.65
BATF	33.53	27.03	38.78	26.51	22.7	22.08	26.67	80.51	17.8	20.14	17.64	33.92	26.13	20.28	50.16	17.66	46.09	67.13	51.34
BATF2	20.26	14.5	17.88	13.96	16.77	9.309	21.49	19.52	13.58	12.61	12.23	12.94	14.57	10.54	17.35	11.03	16.67	17.42	12.32
BATF3	42.64	39.77	47.35	78.53	69.14	26.98	40.8	48.32	30.15	31.46	31.77	39.91	31.62	32.11	36.66	77.23	40.37	34.66	39.28
BAX	30.31	21.397	13.83	36.14	18.06	13.0335	15.705	37.2	14.504	12.261	9.0085	10.8655	10.5015	9.6735	33.17	12.688	11.23	14.1405	9.716
BAZ1A	39.315	68.44	42.62	58.615	126.45	17.61	15.94	95.645	16.54	15.64	20.975	31.425	35.865	19.72	46.25	35.26	26.67	124.25	31.2
BAZ1B	34.1287	29.388	31.958	37.197	32.8212	38.5138	39.8468	33.661	31.4145	42.6508	37.1555	29.306	32.4895	29.7605	33.5057	35.6562	32.8125	32.0217	25.9475
BAZ2A	31.065	35.9725	47.55	38.2675	41.4875	35.63	50.1025	52.4525	38.725	35.785	29.7575	41.935	39.6075	46.0075	45.7225	30.7025	48.985	44.835	45.5425
BAZ2B	97.56	186.9	108.9	93.5	86.82	267.1	120.1	125.9	151.5	153.4	432.8	165.3	148.5	126.3	95.32	139.7	108.3	93.23	100.6
BBIP1	91.462	101.07	64.2725	91.7253	87.7765	79.3132	105.656	136.018	82.6135	106.13	134.088	98.331	157.531	78.455	82.3695	79.8565	89.3028	262.978	83.0427
BBOX1	5.532	5.645	15.71	4.935	6.858	6.038	5.789	7.41	6.185	5.619	184.8	12.01	5.599	5.929	7.23	6.396	6.529	5.578	6.325
BBS1	27.406	24.726	33.5063	36.0383	29.112	52.4833	41.9087	25.5967	50.162	67.0467	38.9037	42.2753	42.1943	31.17	29.3883	50.2723	26.9713	21.104	47.06
BBS10	23.14	21.84	18.54	27.38	20.97	65.93	36.58	15.69	58.04	73.06	34.94	21.11	28.37	18.54	14.38	99.66	11.16	9.977	6.167
BBS12	10.38	10.09	10.48	13.84	14.17	35.56	8.215	8.084	20.74	42.15	11.67	7.886	11.92	7.935	11.4	37.94	6.815	6.43	6.981
BBS2	82.52	52.2	48.92	64.25	39.8	121.6	66.77	43.17	203.4	204.4	321.8	59.98	56.78	88.43	28.89	136.7	19.33	30.48	25.4
BBS4	46.995	47.33	31.24	76.52	39.61	99.805	49.53	58.43	89.615	72.885	58.65	30.065	58.26	52.155	38.9	103.5	27.23	32.365	21.58
BBS5	7.331	10.96	6.388	7.355	6.859	5.423	5.648	7.331	6.655	6.529	7.53	7.748	7.003	7.522	6.163	6.328	6.595	5.526	7.416
BBS7	11.4925	11.1505	10.5285	14.1455	26.648	26.8165	18.0335	7.8855	47.405	42.483	19.0115	11.9975	20.4875	13.7365	11.612	34.0545	7.491	9.644	19.7255
BBS9	9.3708	8.939	9.9194	14.2774	13.4256	10.6166	10.8668	8.304	11.9924	11.4594	13.1502	9.5106	12.9612	7.3272	10.4158	11.8862	10.5634	7.6408	8.421
BBX	112.867	118.126	62.2441	102.099	93.8766	292.825	223.939	98.653	292.771	295.453	207.633	125.547	128.518	123.295	78.6399	240.05	87.973	80.25	66.7471
BC010186	15.07	11.82	11.19	15.35	14.12	21.28	15.09	18.88	14.95	15.65	12.95	18.29	14.25	15.26	19.78	18.33	19.32	23.46	13.08
BC012193	14.25	18.01	11.07	14.58	10.57	17.3	10.97	17.94	13.26	11.12	12.6	15.98	15.57	19.04	16.31	14.02	16.11	21.2	14.86
BC015159	7.544	6.88	11.53	8.238	7.165	6.52	8.425	9.384	6.854	7.221	6.673	10.64	8.225	8.768	10.28	8.384	7.796	8.238	10.09
BC016361	5.672	4.788	6.211	5.017	5.535	5.701	5.655	7.049	5.734	6.899	5.426	6.31	4.822	5.699	6.441	5.358	7.246	8.386	7.233
BC017209	6.484	5.819	7.598	5.745	5.566	5.496	6.039	7.564	5.57	5.97	4.781	7.935	6.994	6.523	6.236	5.273	5.06	6.514	8.053
BC021061	9.196	8.295	11.38	9.403	9.675	8.115	9.477	9.467	9.29	7.476	8.936	11.63	11.18	10.71	9.529	10.04	9.331	11.74	9.675
BC022047	69.22	61.07	59.95	128.2	145.2	370.7	134.6	27.33	267.5	396.8	233	103.4	99.53	73.48	60.16	246.3	30.58	41.09	22.01
BC022892	8.564	14.9	27.92	19.75	11.98	13.25	11.36	42.24	9.733	7.065	10.87	12.16	8.781	10.35	13.24	8.672	53.76	15.51	10.74
BC023201	13.53	12.72	13.65	11.37	11.28	14.81	14.83	12.45	12.91	10.6	12.05	13.38	8.863	15.5	21.67	9.837	19.77	16.4	19.11
BC024169	6.791	7.269	6.526	5.655	5.401	5.401	8.439	7.192	5.736	5.316	5.597	8.214	6.595	8.518	6.619	5.41	9.461	7.746	8.413
BC027448	20.095	19.982	30.71	14.404	20.3405	17.165	24.8125	19.278	21.32	21.149	14.918	33.5815	19.2965	22.222	21.6695	14.544	34.105	25.386	21.125
BC028044	4.751	4.811	5.392	4.372	4.131	5.215	4.79	6.487	5.133	5.314	5.265	6.306	5.098	5.562	6.082	5.093	5.65	5.508	7.01
BC028670	8.338	8.087	12.38	6.931	8.845	9.214	9.235	8.805	8.27	7.905	8.049	8.789	10.58	8.935	9.892	9.95	13.15	8.887	8.572
BC030152	15.74	16.1	17.63	13.66	14.88	18.17	20.26	27.38	15	18.01	21.97	26.93	14.59	16.54	21.57	17.27	22.19	21.66	22.73
BC032415	9.337	10.9825	15.182	20.225	9.7475	10.27	10.692	19.145	10.6415	8.389	10.181	8.0095	11.0225	11.4735	16.095	8.7355	11.4025	15.245	19.598
BC033164	16.14	13.76	13.17	12.48	12.36	10.53	11.37	30.53	9.735	11.93	9.335	15.23	15.14	19.34	17.86	11.23	13.24	16.59	25.68
BC033241	5.498	5.7	6.447	5.518	5.227	5.334	5.175	6.898	5.937	5.4	6.1	6.215	6.278	6.641	4.818	5.439	5.927	5.806	5.189
BC034416	6.187	5.844	7.924	5.445	6.175	6.34	6.651	6.754	6.499	7.118	5.732	7.507	7.045	7.21	6.447	6.227	9.103	5.493	7.353
BC034444	5.448	4.671	7.041	3.838	4.743	4.625	5.295	4.643	5.28	4.638	4.235	5.11	5.12	4.852	7.716	4.859	5.863	6.512	6.8
BC034788	5.175	4.726	4.771	4.803	4.849	4.661	4.67	4.373	5.341	4.955	4.152	5.379	5.345	6.551	5.284	5.685	5.028	6.243	5.004
BC035400	7.35	11.28	6.383	10.22	8.164	5.516	5.965	14.35	6.33	4.978	5.385	6.379	7.931	13.37	6.294	6.642	8.43	7.077	10.66
BC036209	5.097	4.86	5.004	4.654	4.89	4.974	4.353	5.191	4.598	4.434	4.871	5.645	4.831	5.121	4.692	5.165	5.98	4.898	5.937
BC036311	4.751	4.274	4.12	4.41	4.527	4.254	4.59	4.564	4.784	4.4	4.005	4.561	4.935	4.53	5.187	3.999	5.299	5.538	5.082
BC038205	5.665	5.465	5.311	5.145	4.593	5.027	5.999	6.201	5.065	5.298	5.628	5.946	6.106	5.612	6.39	5.449	7.004	4.81	5.27
BC039122	9.33	8.04	10.66	7.211	7.814	9.491	9.466	9.186	8.775	8.156	8.724	7.46	9.044	14.4	11.35	8.295	10.94	12.13	18.55
BC039319	8.415	7.989	10.46	9.59	8.045	14.45	10.53	6.725	21.04	7.923	9.058	8.879	8.766	15.99	6.152	12.82	7.403	8.239	8.669
BC039487	4.896	4.409	4.711	4.502	4.512	4.532	4.423	4.231	4.187	4.664	4.084	5.294	4.363	4.199	4.857	4.582	4.993	4.535	5.52
BC039673	6.687	6.544	6.313	6.302	5.989	6.895	6.263	5.863	6.177	5.803	6.267	8.991	7.344	6.765	6.07	7.275	7.531	6.615	11.3
BC039686	7.57	6.355	7.605	6.334	7.165	6.955	6.924	7.11	7.016	7.49	6.656	7.77	7.554	8.133	7.98	6.593	8.523	9.662	10.54
BC040311	4.938	4.909	4.692	4.588	5.439	4.217	4.606	4.43	4.501	4.411	4.665	4.624	4.487	5.784	4.619	4.775	4.889	5.285	5.444
BC040734	5.648	5.552	5.443	4.195	4.647	5.015	6.21	5.201	5.163	4.656	5.505	6.653	6.325	6.289	4.482	4.542	5.454	5.308	5.443
BC040833	11.98	9.62	14.36	9.086	8.73	8.894	10.48	13.08	10.85	10.35	11.34	12.22	11.32	12.81	10.71	9.509	13.83	9.905	13.13
BC041025	54.06	84.63	17.01	65.79	47.32	56.76	37.99	108.6	47.58	16.71	52.53	89.66	23.27	102.3	50.55	59.17	41.26	46.31	44.92
BC041363	8.394	6.902	6.301	4.957	5.073	6.016	5.046	5.986	7.044	6.301	5.18	6.001	4.843	7.079	6.535	6.801	6.226	7.06	35.63
BC041998	4.401	4.836	6.112	4.436	6.026	5.095	6.355	5.28	4.729	5.085	6.396	5.643	4.98	5.61	5.959	4.534	5.591	5.979	6.995
BC042029	14.41	5.595	5.808	4.49	5.581	5.682	5.608	5.805	4.587	4.93	5.123	6.944	5.573	5.88	5.732	5	6.595	10.66	20.5
BC042366	5.994	4.658	4.904	4.787	4.94	4.737	5.876	5.531	4.71	4.403	32.15	6.41	5.057	9.844	5.027	4.605	5.413	6.014	33.85
BC042374	4.804	5.099	8.218	5.121	4.763	5.3	5.937	5.544	5.833	5.763	4.643	6.885	5.571	6.88	6.129	5.227	5.677	6.117	7.198
BC042590	6.179	6.457	7.248	10.07	6.774	7.559	7.641	8.617	7.921	7.132	7.733	8.85	11.58	8.259	5.844	7.304	6.983	6.626	8.05
BC043227	4.864	4.967	5.067	5.976	5.947	4.373	5.747	4.75	5.746	4.69	5.041	5.85	5.723	6.6	5.783	4.742	6.955	5.901	5.815
BC043291	5.919	5.728	7.048	5.8	5.851	5.663	5.899	7.664	5.425	5.258	5.181	6.637	6.025	9.204	6.447	5.618	11.64	6.876	7.596
BC043356	7.58	7.089	5.656	4.474	4.589	5.193	6.053	6.246	4.678	5.451	4.829	6.537	8.444	5.899	6.341	5.565	5.722	6.762	11.89
BC043540	11.332	9.01	11.1675	10.7625	9.815	11.4315	10.534	9.64	9.4675	10.449	9.0395	8.2585	9.7105	12.3125	10.2855	10.369	12.3805	11.539	12.298
BC044596	114.4	120	31.14	80.68	46.92	78.61	50.21	53.62	36.12	38.42	66.72	72.1	77.77	206.5	47.97	64.73	85.68	106.4	141.1
BC044614	9.077	6.45	4.962	5.1	4.921	4.045	5.017	5.181	4.405	4.548	4.975	5.264	5.553	5.938	5.764	5.195	5.155	10.25	38.28
BC045559	4.868	5.044	4.73	4.805	4.222	4.4	4.6	4.926	4.456	3.875	6.019	6.097	4.817	4.905	4.674	4.614	4.628	4.548	6.207
BC045560	5.751	7.542	7.339	7.568	4.85	11	8.596	6.106	5.476	5.568	6.849	7.05	6.485	9.291	6.615	5.813	6.455	5.102	6.669
BC045779	11.09	9.655	10.47	10.51	9.95	9.794	10.16	10.05	9.791	9.182	9.793	7.76	9.312	9.812	10.18	11.27	10.21	9.601	10.73
BC045784	5.514	5.325	5.01	5.691	5.304	5.335	5.303	5.532	5.315	4.961	5.342	4.884	5.425	4.513	5.261	5.234	7.123	5.873	5.863
BC045788	5.253	5.599	5.511	4.79	5.049	5.379	5.66	6.253	5.375	4.996	5.805	5.648	5.101	6.253	5.46	5.111	6.077	6.656	6.769
BC045789	7.63	9.9	8.301	11.48	6.168	7.274	7.42	13.75	7.32	5.934	8.506	7.965	8.339	23.95	7.971	8.962	11.95	7.36	22.11
BC045791	20.67	10.19	6.352	6.175	6.04	6.654	6.747	9.38	5.644	6.51	5.75	7.896	8.407	7.516	6.276	6.468	7.509	13.9	63.36
BC045805	8.408	6.545	14.18	7.477	7.621	7.224	9.329	7.937	6.953	6.686	75.14	13.36	7.944	7.932	7.91	7.466	7.794	10.21	10.01
BC047364	5.999	4.236	5.22	4.699	4.639	6.103	5.496	5.808	5.261	5.669	4.877	6.765	6.288	6.291	5.847	5.576	6.442	5.354	6.904
BC047484	140.8	154.1	161.5	235.4	159	317.3	166.3	198.6	286	278.4	276.9	173.7	188.1	278.3	95.52	277.4	124.3	137.3	135.5
BC047615	4.757	4.428	4.875	4.409	4.222	4.932	4.995	4.397	4.316	5.072	4.541	4.744	4.967	5.321	4.866	4.202	5.134	4.935	4.098
BC047626	6.396	6.211	7.534	6.466	6.04	6.159	7.654	7.54	6.386	6.27	6.481	7.515	6.648	7.057	7.37	6.435	8.634	9.533	10.2
BC047644	9.994	11.83	10.64	7.995	7.504	7.551	9.735	11.55	7.594	9.715	7.664	9.769	10.28	11.01	10.5	8.751	11.72	13.17	11.19
BC047651	5.147	5.479	5.486	6.768	5.135	8.222	5.865	6.407	6.377	5.362	5.806	5.944	5.022	7.735	5.817	8.501	6.564	6.021	4.694
BC048132	6.355	5.338	5.78	5.053	4.56	4.937	4.903	4.512	4.022	4.567	4.651	5.276	5.459	8.158	4.797	4.208	5.443	6.237	23.79
BC048141	9.964	8.506	7.626	7.192	6.832	7.475	7.24	8.61	8.007	7.4	5.835	9.462	6.415	13.98	7.482	8.274	8.164	8.218	11.14
BC048420	5.015	4.137	4.684	4.347	4.76	4.296	4.385	5.787	4.522	4.387	3.891	4.419	4.516	4.465	4.514	4.36	4.645	4.976	5.175
BC048997	5.87	5.626	5.793	4.645	4.945	5.175	5.937	6.672	6.133	5.604	4.876	6.25	6.006	5.642	5.475	5.134	8.463	5.51	10.81
BC053951	10.02	7.906	7.581	8.87	7.449	7.634	9.356	9.167	9.059	7.11	7.041	9.211	10.19	7.792	8.835	8.509	11.9	8.655	15.6
BC062753	103.7	99.98	55.38	172	121.9	155.9	96.54	62.15	148.4	155.8	92.83	61.49	103.8	84.1	79.2	136.4	85.17	99.04	89.31
BC062763	6.642	7.104	6.741	8.159	9.778	5.355	6.843	6.198	7.165	5.933	5.455	6.36	8.524	7.791	9.161	7.426	11.96	7.95	7.351
BC069004	11.53	13.25	8.78	11.07	9.655	8.351	12.8	11.14	11.01	10.81	10.95	12.21	9.588	11.12	10.88	11.73	14.07	9.963	16.03
BC069739	6.087	5.567	5.438	6.998	6.837	5.175	5.805	5.859	7.162	5.695	5.945	5.269	5.475	7.859	5.735	6.799	5.404	7.505	7.01
BC069756	5.18	5.77	6.627	4.606	3.929	4.713	5.015	5.165	4.978	4.044	5.307	4.669	5.36	7.156	5.453	5.745	5.802	6.638	7.882
BC069776	7.069	7.696	6.385	5.604	6.721	6.426	6.25	6.01	6.466	7.38	6.61	6.57	6.189	5.011	5.866	6.185	6.175	5.513	9.244
BC070118	17.99	16.15	16.27	15.16	16.4	17.28	20.63	22.09	17.57	18.62	13.21	20.59	13.78	19.35	17.88	16.56	25.52	17.57	20.87
BC070490	5.146	5.101	4.846	4.303	4.435	4.945	4.894	5.059	4.746	4.137	4.804	5.346	4.841	4.487	4.461	5.457	4.726	4.287	6.325
BC079832	9.346	8.525	12.32	9.664	8.39	7.834	10.3	11.81	7.635	7.703	7.256	9.429	9.804	11.04	7.929	7.916	10.32	9.277	150
BC113958	7.037	7.671	6.782	8.192	5.942	6.829	6.561	6.73	5.833	5.758	7.41	7.7	8.284	9.361	6.186	6.469	7.44	8.715	6.88
BC130595	14.01	16.4	21.52	12.81	14.37	13.11	21.19	19.43	13.42	16.98	13.97	17.02	14.72	25.21	23.46	13.68	17.56	17.98	25.71
BCAM	29.575	30.18	40.915	21.995	22.525	29.58	45.935	35.285	30.36	29.695	21.83	35.96	30.775	47.005	37.14	25.95	46.505	35.995	48.105
BCAN	23.5753	23.3612	33.9032	18.3565	17.5652	20.2488	25.9653	32.0988	20.172	22.0388	34.641	26.4425	21.9528	32.4712	29.1687	20.3347	33.2602	28.1573	40.995
BCAP29	56.0772	48.1087	42.0962	54.184	101.015	129.315	78.4875	22.0777	157.608	125.533	60.1383	35.7477	74.5778	53.437	40.1508	93.853	36.4517	29.4912	26.3852
BCAP31	683.6	552.4	124	318.9	314.7	218.2	223.8	525.3	159.3	248.9	294.2	122.3	179.5	60.55	333.2	260.2	174.2	133.1	115
BCAR1	20.965	18.42	25.62	39.135	28.955	28.315	26.02	24.13	28.07	30.935	21.105	25.555	21.705	38.63	20.88	29.43	30.55	17.375	39.35
BCAR3	22.97	13.3	17.6	28.09	26.22	22.87	18.26	15.78	12.04	17.66	17.78	14.08	13.33	18.18	16.75	17.2	18.59	19.23	13.32
BCAR4	6.54	7.891	7.035	7.247	5.439	6.646	6.298	7.061	6.93	5.781	5.99	7.067	5.843	7.359	6.095	6.442	6.893	6.362	6.211
BCAS1	12.08	8.064	86.39	37.03	16.4	8.791	10.49	13.33	10.39	8.244	813.1	57.78	12.99	12.34	13.59	11.03	10.82	16.45	21.9
BCAS2	164.8	198.7	208.3	158.5	206.2	137.4	148.7	66.86	212.5	192.5	251.4	170.5	178.8	70.34	167.7	144.9	64.58	133.2	70.6
BCAS3	36.99	35.53	22.26	57.95	32.35	53.57	76.47	41.91	56	83.1	49.18	43.95	42.33	47.21	37.97	62.28	39.03	45.11	39.52
BCAS4	11.471	11.2884	15.713	11.8188	10.0858	18.7916	20.3552	17.522	18.1882	31.6976	22.2538	11.7382	14.1142	16.23	15.289	11.9196	15.707	12.5888	14.2436
BCAT1	1047.9	591.65	109.12	125.683	155.683	24.2772	22.6472	223.24	58.0465	13.6662	124.321	123.466	97.4387	56.3255	360.092	20.6345	246.64	261.785	410.577
BCAT2	24.225	27.78	27.845	25.005	21.755	33.765	35.405	28.11	28.345	31.255	21.195	32.105	20.235	28.6	33.775	31.62	30.075	22.675	30.07
BCCIP	46.4733	48.5567	54.9533	63.8133	109.03	67.1633	62.4567	41.13	62.66	66.99	50.7833	56.14	56.3967	40.77	58.99	59.6933	40.9867	51.5033	37.7367
BCDIN3D	18.09	15.33	14.72	18.46	13.72	22.28	18.46	21	21.43	26.81	15.73	16.72	21.78	20.94	17.6	23.33	19.04	19.47	18.57
BCDIN3D-AS1	7.8895	7.3065	7.995	7.224	6.652	7.345	7.859	8.392	7.2145	7.2805	7.121	7.3645	7.2305	7.2865	8.261	7.3605	9.5915	9.805	8.9
BCHE	4.748	5.24	7.933	6.219	5.3	4.456	5.535	5.055	5.17	4.299	141.6	31.43	5.758	5.169	5.142	4.281	5.695	4.744	4.938
BCKDHA	108.3	101.6	101.4	101	78.64	87.58	118.6	159.1	101.9	106.3	81.07	120.2	95.81	86.49	123.7	106.9	118.7	108	126.4
BCKDHB	26.655	26.895	24.06	22.665	24.88	31.81	29.98	25.025	33.34	34.735	56.395	25.48	26.325	28.015	24.955	28.165	22.177	20.89	23.2
BCKDK	41.46	35.42	32.02	28	31.74	24.82	21.16	43.35	25.46	23.35	19.92	20.41	20.17	14.26	53.67	22.32	26.31	34.43	22.74
BCL10	104.48	92.6207	71.4273	124.173	135.91	70.1027	62.5507	66.302	91.6443	97.155	49.366	51.898	78.224	41.8547	88.927	72.635	67.1587	96.3077	81.9267
BCL11A	14.891	18.4975	17.946	11.6977	13.2453	12.1348	13.6952	22.065	12.939	12.7415	25.1125	18.2828	17.8195	20.44	16.4548	12.407	24.28	23.2225	36.135
BCL11B	24.639	23.7297	11.2553	7.93	21.3867	8.062	11.0977	72.1987	10.2047	7.01167	23.8153	9.68267	52.1683	13.9857	12.8603	8.52633	27.8763	170.375	16.8987
BCL2	42.255	25.0725	29.375	30.3225	35.295	61.1325	49.5525	31.8625	99.67	137.615	51.8175	27.2525	31.6575	28.135	20.615	52.9275	23.8375	37.7675	26.1375
BCL2A1	140.7	110.2	18.89	10.34	22.2	5.545	5.979	164.3	4.87	4.905	9.828	20.25	8.493	4.084	111.4	5.079	29.27	237.9	141.6
BCL2L1	97.8708	70.3333	44.0875	65.344	47.2635	58.2075	60.0147	50.2435	47.3867	51.8585	34.3492	36.073	29.3295	34.7212	40.4982	65.3195	45.256	49.421	41.1625
BCL2L10	7.9235	7.5775	9.283	7.5715	8.084	6.823	8.174	8.0265	7.5045	7.5895	7.0335	10.4455	8.8855	8.4975	10.1005	7.1495	8.508	9.9095	9.869
BCL2L11	45.5051	56.1763	39.6534	38.1393	38.1273	44.9881	51.7024	60.3766	41.878	41.1406	33.5663	51.2434	39.494	52.2734	38.6247	37.9374	49.499	98.9011	73.912
BCL2L12	24.32	24.14	23.59	21.94	25.53	22.1	25.43	27.13	23.11	25.3	19.6	21.06	24.57	22.04	42.52	23.75	25.02	18.73	26.27
BCL2L13	34.2418	31.935	30.95	36.0662	38.999	33.72	32.298	32.8296	30.9564	37.0528	31.4454	28.9234	32.107	23.6764	34.52	28.5018	29.4488	26.3978	28.094
BCL2L14	9.68183	8.666	13.3687	8.718	8.02783	8.71483	11.2715	11.3118	9.5085	9.4245	8.3735	12.3908	10.673	11.4537	11.842	8.879	11.7288	10.8987	10.7153
BCL2L15	7.293	6.94967	9.59733	6.26833	6.531	7.53033	8.42933	7.982	8.28933	7.126	7.534	7.464	9.07733	8.83867	7.56233	7.042	8.61533	10.289	9.25833
BCL2L2	84.1985	54.48	109.38	181.787	145.725	195.05	148.481	31.605	139.275	242.395	214.29	86.285	72.42	92.69	81.305	205.685	40.515	29.795	28.54
BCL6	181.264	395.437	274.107	210.97	223.083	215.286	174.868	221.317	326.064	284.051	310.3	685.867	152.733	100.765	154.8	534.263	137.613	359.623	223.107
BCL6B	28.485	29.44	38.9525	27.8225	29.2175	25.0375	34.205	35.5375	23.83	23.205	27.4175	36.345	33.5625	33.535	36.92	22.6825	44.685	36.8325	53.43
BCL7A	25.77	23.73	37.78	23.628	20.27	35.715	39.705	31.875	42.91	29.31	24.235	36.135	28.73	37.135	30.04	28.07	50.43	32.205	35.83
BCL7B	52.13	45.02	49.18	83.8	73.6	48.48	61.12	47.27	52.62	62.19	39.6	42.84	32.47	34.24	48.98	54.21	31.76	34.71	24.6
BCL7C	62.93	56.08	55.21	76.38	64.35	83.22	115.2	65.33	82.4	90.96	49.26	67.71	42.21	35.2	94.86	78.59	61.44	44.86	60.5
BCL9	37.01	34.64	37.36	39.39	30.17	42.21	54.66	35.86	38.86	40.86	44.46	44.8	39.54	43.4	38.21	42	40.84	36.19	38.39
BCL9L	69.81	60.39	107.875	93.155	68.24	71.32	90.925	100.315	73.565	82.55	46.96	113.995	93.015	97.945	102.17	71.885	107.92	83.43	122.11
BCLAF1	108.552	131.862	66.4617	111.513	166.45	174.362	124.687	131.215	162.535	181.418	171.973	98.9175	121.813	75.4653	109.735	217.302	83.0667	126.737	80.9367
BCMO1	6.648	6.656	7.897	6.546	5.482	6.702	6.185	6.703	6.355	6.897	6.088	7.626	5.505	8.303	6.557	5.588	6.358	6.6	7.337
BCO2	15.57	16.62	19.6	16.62	14.33	17.31	23.77	27.71	17.83	17.84	60.13	21.93	19.99	32.29	17.05	16.68	19.03	13.62	15.2
BCOR	28.6115	33.573	30.4862	49.84	25.9675	66.5575	51.5625	80.6125	80.435	57.465	46.796	87.6275	23.256	65.588	13.391	28.8468	41.398	38.8555	18.635
BCORL1	19.9455	20.7383	30.096	18.0205	17.5467	21.5285	24.4458	25.3845	19.114	18.7943	16.0815	26.7342	25.1603	27.9052	22.3592	18.1827	33.5388	27.0467	25.4627
BCORP1	4.936	4.904	4.625	4.681	4.043	4.77	4.801	5.535	4.411	4.994	4.341	5.261	5.88	5.521	5.252	4.953	4.789	6.031	4.879
BCR	27.9733	32.5567	24.5667	53.33	45.64	27.07	43	28.1	31.2767	43.4867	56.95	19.8967	16.8867	18.29	24.3667	49.46	30.97	21.3867	20.4233
BCRP3	7.0145	6.6335	8.902	6.433	6.5115	6.571	6.456	7.394	6.5025	6.101	6.4685	7.4745	7.205	7.358	7.687	8.1775	8.024	7.4215	6.9845
BCS1L	40.16	38.32	25.55	60.35	52.8	44.56	41.13	50.35	46.84	54.67	49.18	37.18	29.61	43.48	46.49	74.34	20.72	21.33	20.86
BD495725	37.15	62.31	51.04	59.24	37.22	43.36	28.9	76.24	30.12	28.43	29.42	56.28	53.62	87.17	35.49	41.38	59.24	200.6	71.52
BDH1	14.55	14.411	16.03	10.375	9.014	12.2695	14.35	17.465	11.875	13.035	13.8125	16.61	12.31	13.835	17.795	12.615	20.44	16.05	18.82
BDH2	88.445	108.796	121.297	232.832	168.446	196.18	125.555	49.522	234.665	221.805	257.385	185.345	96.84	228.406	139.768	198.9	41.773	55.678	59.4545
BDKRB1	11.06	11.98	18.33	8.073	14.42	10.39	12.59	15.35	9.969	11.56	10.99	17.57	11.74	10.18	18.63	12.43	19.21	11.71	17.62
BDKRB2	11.17	14.83	42.65	15.06	23.16	10.24	14.02	19.91	12.18	11.53	11.24	17.12	14.88	16.38	61.85	10.94	26.04	17.47	14.7
BDNF	15.245	9.843	12.83	47.045	32.86	29.665	10.004	10.56	33.12	41.685	11.17	12.426	12.865	15.45	19.78	16.665	29.43	10.615	14.3
BDNF-AS	4.9055	4.303	5.037	5.3615	4.181	4.7405	4.557	5.487	4.842	4.862	4.834	4.2955	4.7055	5.0265	5.18	4.4865	5.458	4.9835	5.936
BDP1	78.01	99.5633	50.4733	91.2367	120.093	131.393	66.0533	80.8033	117.52	105.643	100.407	82.26	55.1933	69.8133	52.7033	105.723	92.31	95.3667	37.6933
BEAN1	24.2	7.54	6.142	7.901	9.527	6.819	7.27	6.298	8.641	7.948	7.102	6.787	8.997	7.686	6.56	8.514	7.19	6.457	6.573
BECN1	125.75	118.293	84.7367	104.341	108.382	110.667	98.797	84.9913	89.834	110.348	107.946	90.5517	81.4653	59.7727	93.6657	120.126	76.5967	90.415	48.164
BEGAIN	11.46	12.9	34.09	10.71	10.46	9.805	11.92	13.49	8.255	11.05	21.04	15.96	11.07	13.25	13.21	9.284	16.87	12.33	18.05
BEND2	6.11	5.367	11.02	6.983	7.412	6.553	5.969	7.71	6.21	5.806	6.049	8.434	13.11	6.89	9.655	5.882	7.878	19.53	8.106
BEND3	31.73	37.07	50.92	48.17	107.1	36.24	41.05	49.81	45.29	51.02	28.84	49.8	25.19	42.03	52.46	35.96	34.19	56.09	24.21
BEND4	8.6055	7.9865	11.949	6.773	7.0355	7.19	8.384	8.724	7.6	7.925	6.8835	8.754	7.797	8.6905	8.983	7.9535	10.078	8.3375	10.356
BEND5	11.69	9.4285	19.76	9.694	9.7355	13.89	14.38	13.28	12.63	12.635	14.8	16.04	14.785	10.7775	15.98	10.8835	15.87	13.075	17.44
BEND6	6.107	6.7765	11.849	8.8225	9.2325	5.3155	5.4795	5.994	5.7205	6.6185	38.9525	9.059	10.7495	5.6575	6.6165	5.863	6.672	5.7635	6.2315
BEND7	8.69867	9.104	17.9667	16.6023	20.725	13.5563	20.6447	8.77733	16.969	16.6867	17.779	10.3833	12.0607	9.12633	10.2377	14.663	10.8133	8.43167	9.16867
BEST1	38.38	47.6433	66.3967	27.9067	30.3767	29.8843	37.92	62.5933	29.2317	29.6263	55.7267	63.7033	40.7967	54.2767	57.1467	29.9433	67.2867	68.8233	76.5567
BEST2	24.83	21.67	51.13	24.78	23.99	25.93	31.86	30.85	18.96	29.96	19.9	23.81	27.06	24.48	34.93	23.96	36.84	28.74	38.02
BEST3	6.87767	6.91033	7.02167	6.047	5.716	6.133	7.34933	7.441	5.96367	5.89133	9.00467	8.514	7.40633	6.586	6.92767	6.129	7.48067	7.28033	7.282
BEST4	5.983	6.236	4.676	5.665	5.793	5.855	5.013	6.191	4.606	5.927	5.674	5.671	5.262	6.004	5.806	7.206	4.994	5.688	6.454
BET1	64.87	53.48	42.4	47.47	37.8	84.98	53.54	26.87	63.65	67.63	70.61	68.19	69.32	24.25	92.33	56.17	22.63	41.16	22.08
BET1L	24.864	25.8375	18.815	37.7055	27.856	27.7025	27.24	30.825	28.766	40.269	17.3325	23.77	28.478	19.1895	33.8095	37.328	19.5885	23.488	20.94
BEX1	24.66	32.11	287.1	15.75	33.24	16.31	40.33	40.59	11.98	19.26	1218	136.7	25.22	28.44	30.67	11.22	28.53	43.3	33.3
BEX2	41.28	38.36	125.6	16.1	34.85	19.35	69.26	173.2	44.41	38.72	1111	90.47	28.76	14.7	40.02	16.44	35.05	93.91	31.41
BEX4	111.9	67.9	97.4	32.42	60.41	31.89	74.91	35.18	84.59	86.49	354.5	81.26	53.88	33.49	99.2	65.62	45.13	44.78	24.21
BEX5	22.33	23.09	63.09	85.43	234.6	18.88	196.2	13.9	83.23	40.86	474.9	31.37	51.49	15.56	35.9	16.68	33.32	38.12	19.44
BFAR	120.8	99.39	79.27	151.1	139.2	136.3	111.6	112.6	103.2	134.7	81.93	108.2	97.52	109	97.15	141.8	99.51	76.7	60.93
BFSP1	17.5	14.97	22.11	22.64	18.11	22.31	42.12	17.09	41.77	52.18	13.44	17.27	19.14	39.1	22.01	22.31	15.8	11.44	15.31
BFSP2	10.5	8.78	9.431	8.35	8.421	9.171	9.676	10.68	8.439	9.28	7.116	10.49	14.76	10.75	9.441	9.797	11.79	11.75	10.47
BFSP2-AS1	8.7045	7.1825	7.2675	6.238	6.5005	7.2365	6.5085	7.6515	6.303	7.6505	6.962	7.4465	6.596	7.479	7.451	6.717	9.126	7.967	6.907
BGLT3	12.79	11.67	19.05	10.46	12.75	9.923	15.02	14.2	13.78	12.24	11.34	16.64	12.37	17.33	13.9	13.7	22.18	16.64	24.21
BGN	262.8	243.961	254.343	963.45	630.68	700.967	536.743	38.94	716.993	799.81	98.267	185.166	652.69	712.307	257.52	662.538	313.463	24.1833	380.347
BHLHB9	11.96	9.885	10.49	11.77	9.831	23.57	11.21	9.581	24.79	19.3	28.58	17.93	11.36	11.22	10.94	12.51	9.727	9.004	16.66
BHLHE22	11.8205	22.13	21.7	13.904	16.5875	11.3	44.5695	11.9245	25.0535	22.0135	31.289	16.2155	15.723	12.6475	12.47	13.9635	11.2565	11.138	15.9995
BHLHE23	12.39	12.3	11.63	8.291	9.994	10.82	19.18	13.69	9.055	10.23	8.929	10.04	9.177	9.668	12.3	9.736	15.24	12.08	11.85
BHLHE40	116.415	126.436	167.84	346.615	479.325	62.4645	48.125	128.855	232.17	119.955	93.57	130.573	66.6875	28.372	101.955	58.482	52.82	91.9075	64.22
BHLHE41	146.44	56.653	42.01	50.4565	30.7705	21.5467	23.5535	20.7703	49.1927	35.1838	322.13	47.6955	66.5692	21.8065	18.475	14.9155	28.8753	18.4375	14.25
BHMT	14.94	15.63	15.57	11.53	12.53	12.27	16.36	15.36	10.79	10.97	11.98	18.35	16.37	22.52	19.5	11.13	26.88	16.17	16.82
BHMT2	9.616	11.625	13.4617	30.4167	19.8853	11.502	9.266	10.4617	7.81433	9.133	15.5793	20.0933	14.595	9.47833	21.3767	8.40767	14.7167	8.08867	9.60433
BICC1	14.0055	21.125	25.3305	25.5705	41.0525	14.256	11.866	11.156	17.7935	11.7905	7.42	16	73.653	14.725	49.165	71.14	23.697	8.4575	20.35
BICD1	33.0723	34.1945	38.9073	132.747	62.0617	40.9243	27.869	24.8375	46.9247	50.5625	121.094	43.8375	50.1393	44.0282	33.6703	47.5492	31.507	21.547	36.548
BICD2	120.027	106.342	56.957	162.657	147.763	114.331	98.9903	86.0405	147.869	130.739	50.0647	49.3945	77.4682	55.145	49.9772	134.837	121.81	98.9125	54.693
BID	94.7967	56.5133	41.61	32.93	47.5433	11.9183	14.0557	89.9167	11.1193	13.1897	59.5033	27.3567	41.22	18.3683	59.7367	16.9083	49.52	78.8133	29.6867
BIK	9.11	6.428	7.705	6.978	7.192	6.657	8.669	9.74	7.432	9.215	6.749	8.153	6.868	8.461	7.87	6.129	9.388	9.607	7.959
BIN1	93.844	67.948	92.364	50.35	44.384	29	44.176	91.756	31.794	35.11	468.136	69.196	47.904	31.426	66.206	31.536	52.742	94.752	55.57
BIN2	42.75	45.47	40.7	15.85	19.05	14.51	23.75	70.38	16.26	22.38	21.99	27.61	52.05	18.02	34.22	13.49	25.85	98.09	47.74
BIN3	63.71	76.455	66.54	116.61	98.18	65.595	50.32	73.035	49.42	68.01	45.895	59.99	55.74	62.785	95.355	90.82	49.67	66.67	57.46
BIN3-IT1	10.17	14.54	13.13	13.82	11.86	13.87	9.809	18.98	11.19	11.46	14.4	15.78	13.09	17.84	16.08	17.19	14.5	16.69	13.72
BIRC2	469.3	555.4	573.4	505.4	703	335.1	320.1	431.5	391.6	443.1	495.9	274.1	501.8	353.7	370.9	557.9	347.2	836	297.6
BIRC3	19.12	22.76	22.04	19.825	38.605	15.055	19.93	27.66	15.44	23.59	14.27	18.67	19.015	12.665	20.385	10.54	16.385	97.735	13.56
BIRC5	11.2247	14.293	15.8233	10.493	11.7603	9.81967	11.202	15.81	8.72567	9.428	8.35067	16.4367	12.916	16.34	26.0367	10.163	23.4633	15.43	20.1367
BIRC6	151.265	205.975	67.175	203.065	228.8	202.54	132.645	131.39	249.815	237.95	167.15	116.5	159.72	146.79	117.53	238.98	79.365	170.2	80.735
BIRC7	37.22	39.96	45.34	26.43	29.84	36.76	40.56	45.76	24.93	30.98	30.02	29.68	29.63	48.45	40.42	31.4	49.81	44.09	55.93
BIVM	24.4854	32.4592	31.0866	41.8192	36.5064	48.7356	29.6108	21.994	40.738	46.6818	41.4876	38.2062	44.835	46.9914	38.9682	37.4982	25.3806	19.2852	17.9466
BLACAT1	7.585	9.64	9.884	7.36	7.7	8.012	9.237	10.13	6.947	9.089	6.796	9.751	10.09	11.8	10.34	8.41	12.51	10.12	11.23
BLCAP	375.1	335.6	154.5	372.1	294.1	327.8	360.2	334	338.4	352.8	555.5	169	247.1	192.4	374.2	333.9	143.4	176.1	86.14
BLID	9.946	9.653	11.97	107.6	39.26	19.32	9.267	9.198	12.53	8.522	9.848	14.11	12.32	11.84	10.27	15.11	14.23	8.058	9.522
BLK	8.9205	9.961	11.608	8.9235	7.5045	9.377	8.8075	15.905	8.4405	8.4685	7.7905	12.7475	9.5035	12.5665	9.1735	9.3485	12.56	10.5485	10.5765
BLM	30.37	55.09	48.9	25.08	24.47	25.09	34.76	60.29	21.88	23.19	66.86	57.23	37.57	38.31	36.22	21.58	54.2	67.81	58.28
BLMH	32.14	30.05	39.31	45.02	51.88	56.69	47.68	36.74	44.55	65.81	32.18	27.39	37.06	41.53	54.9	55.23	40.44	28.39	22.06
BLNK	86.59	71.56	10.74	7.074	10.4	8.337	10.34	74.83	7.454	10.4	113.6	20.57	31.96	11.71	17.1	5.535	45.58	12.27	18.43
BLOC1S1	82.33	58.5	64.75	55.81	49.4	50.17	80.02	87.28	53.67	57.53	54.35	74.98	75.92	60.89	80.12	62.9	78.36	63.9	55.63
BLOC1S2	779.5	634.4	433.9	502	553.9	117.8	100.5	351.9	120.7	166	365.8	103.1	194.5	69.17	369.7	208.5	225.6	279.2	160.7
BLOC1S3	26.86	24.74	37.48	37.89	29.72	25.245	38.265	39.935	31.71	32.865	17.75	22.95	25.66	33.075	29.47	31.025	27.345	35.41	34.445
BLOC1S4	40.31	27.12	24.46	43.91	54.31	37.21	28.62	39.12	43.51	45.91	24.33	37.05	29.04	18.23	38.15	39.84	22.83	40.01	29.93
BLOC1S6	246.887	252.273	115.413	222.307	276.09	213.577	137.433	143.627	184.76	199.09	173.657	167.48	222.463	109.267	203.993	213.197	146.48	209.93	129.117
BLVRA	278.29	206.964	92.604	111.603	125.95	104.392	159.23	129.692	153.814	158.493	99.4116	150.502	121.2	79.728	167.6	174.987	158.128	88.216	96.102
BLVRB	383.3	267.9	148	114.8	104.9	166.9	190.9	533	136	181.6	143.2	217.4	105.7	73.97	604.3	149.4	163.7	90.21	133.7
BLZF1	8.63275	9.374	8.5235	14.129	16.4722	16.5512	12.4337	8.81825	14.1045	17.0708	10.1165	8.43525	13.0913	10.0762	8.6585	15.4038	8.2375	8.785	7.85325
BMF	23.63	25.83	25.53	12.56	14.17	16.09	16.49	35.17	13.65	13.78	13.05	20.12	17.72	11.47	21.8	15.78	34.11	19.49	27.38
BMP1	22.627	25.9103	43.0904	27.3614	23.3029	18.9484	26.5906	29.9814	18.1979	20.3313	17.5033	34.0283	31.6566	33.6034	39.1196	22.632	39.3466	25.9421	37.98
BMP10	9.915	8.921	11.74	7.999	7.195	9.395	11.18	10.81	7.956	7.237	6.52	20.01	10.34	12.12	10.02	8.897	9.957	8.993	13.13
BMP15	8.277	9.646	10.71	7.199	9.408	8.137	11.15	11.46	7.994	8.664	6.11	8.83	8.595	13.04	9.027	8.978	10.27	12.49	11.76
BMP2	16.561	22.5325	32.6575	72.825	73.81	119.845	33.825	13.8155	94.06	59.655	12.7245	12.6065	13.774	16.288	20.0545	118.76	26.375	8.2015	15.346
BMP2K	98.8583	94.185	37.6118	29.7863	45.6815	16.1445	16.04	72.9158	17.5503	15.8063	58.1138	35.8403	33.6857	14.6372	45.9117	17.2218	49.45	64.5117	37.898
BMP3	11.37	10.06	15.68	9.298	8.738	10.61	13.7	11.72	9.415	9.647	9.401	18.39	11.24	13.48	15.3	9.594	13.07	11.46	13.28
BMP4	23.61	22.29	33.39	25.37	23.37	25.56	36.76	38.24	28.05	41.63	24.64	38.12	29.98	44.18	45.04	42.09	34.84	30.38	47.01
BMP5	10.3445	11.198	17.1195	10.584	43.24	6.916	10.2685	9.1115	7.07	11.74	6.7895	15.95	23.105	9.2765	12.599	8.195	13.825	10.6225	11.6445
BMP6	8.54167	10.8193	18.51	9.50767	42.133	8.47267	11.8373	9.86633	8.27233	9.58967	7.73467	9.508	14.0487	9.80333	9.45033	8.628	11.385	12.3843	10.7213
BMP7	23.7432	23.706	40.02	19.1167	19.245	19.1702	25.5805	27.9375	20.222	32.7142	69.6525	28.4645	24.9585	31.8663	27.1812	22.9797	32.9155	27.0388	33.9525
BMP8A	31.086	29.755	46.5857	26.963	25.9513	28.8633	35.2147	39.1347	27.4483	27.1963	25.6223	49.6153	35.5437	34.196	31.1107	26.106	54.6887	42.8767	50.7967
BMP8B	8.07267	8.659	11.4973	7.03267	7.617	7.13767	8.758	11.0957	7.694	8.719	12.765	10.877	8.904	9.06133	9.52867	7.66467	9.905	8.49967	8.87733
BMPER	4.903	4.635	5.143	7.205	5.174	4.358	5.417	5.396	4.903	4.375	5.919	4.782	5.499	5.797	5.865	4.625	5.811	4.529	4.858
BMPR1A	38.7	27.398	34.006	46.244	42.812	145.438	89.678	16.4072	155.592	154.616	80.644	36.14	67.758	39.192	29.056	107.884	23.786	17.7344	19.016
BMPR1B	11.8567	10.786	28.6767	8.67133	9.35767	7.54233	10.671	9.155	7.68	7.64733	176.307	19.4267	9.65	9.69267	10.1387	7.90133	11.4833	12.213	12.502
BMPR2	48.848	39.9224	20.6808	126.574	129.924	82.67	76.3382	13.61	94.537	142.95	55.3484	27.5686	51.1248	31.1228	22.8902	104.277	23.6244	19.4714	16.422
BMS1	68.89	80.42	68.55	82.51	112.2	111.4	84.59	79.61	91.87	92.49	67.95	49.39	51	51.61	86.27	95.73	63.89	81.22	39.92
BMS1P20	49.9033	38.0667	39.9333	51.8133	63.4733	52.6467	43.1767	35.4133	45.2867	53.4433	35.6933	45.6767	61.5933	48.5067	39.51	54.2733	36.4367	34.6267	34.43
BMS1P5	27.997	44.8665	21.8885	47.9565	25.524	29.893	18.931	22.6885	29.7595	20.261	25.0625	24.4445	35.072	42.697	21.35	29.626	23.8195	25.877	22.248
BMS1P6	98.74	143.6	51.96	139.1	84.96	70.24	66.68	96.28	77.24	47.57	55.76	53.57	51.96	127.9	64.48	92.54	91.28	52.47	86.38
BMX	11.1	16.12	20.98	11.34	16.58	10.02	27.17	12.67	11.46	11.83	12.45	17.53	11.72	14.28	19.42	11	24.43	16.93	12.35
BNC1	5.225	4.9005	5.666	5.0045	4.8765	4.996	4.97	5.2055	4.627	4.3905	4.6095	5.841	5.2715	5.757	5.8425	4.849	5.847	5.993	5.7495
BNC2	27.3532	26.6722	23.6702	16.0903	20.1807	10.9408	16.4483	18.3162	10.3068	11.6098	17.207	21.55	36.4477	13.6322	76.12	11.1033	27.43	17.9325	31.6782
BNIP1	22.7293	21.4093	24.5563	25.434	26.2567	21.3433	21.614	33.823	19.9483	20.167	23.7527	22.5557	21.3073	22.1737	29.67	24.4833	21.8497	19.7387	21.234
BNIP2	122.755	80.555	35.03	90.14	101.855	199.53	138.04	36.11	133.14	228.95	91.29	56.805	72.26	63.33	49.64	185.49	33.925	78.69	51.97
BNIP3	88.345	73.43	87.335	50.396	42.3265	57.175	69.705	64.985	84.17	76.335	291.675	221.015	74.225	23.8105	264.675	91.885	52.95	43.83	190.09
BNIP3L	380.5	386.75	194.15	150.6	191.45	210.8	193.1	362.4	304.05	250.9	354.85	435.1	208.5	118.605	510.75	180.1	116.755	292.9	338.45
BNIPL	8.271	6.227	7.061	6.679	6.292	7.501	6.04	7.572	6.476	6.636	7.119	8.097	6.766	6.068	8.162	5.091	9.69	8.502	7.573
BOC	30.48	34.5633	67.99	54.2667	48.56	25.6967	31.08	37.8133	25.5767	29.9067	41.2967	56.4733	79.6967	33.6733	47.45	26.2533	47.57	33.3	49.26
BOD1	71.25	79.93	92.04	146.4	119.6	103.9	101.9	72.79	97.95	122.4	121.5	71.44	75.75	63.9	96.77	104.3	91.59	77.79	53.56
BOD1L1	43.1217	67.598	43.153	65.1663	55.2437	113.3	45.3083	60.7703	91.9093	87.1853	75.0303	59.03	84.6437	60.8123	48.7863	67.333	24.8803	104.252	64.24
BOD1L2	8.018	6.735	7.372	6.809	8.79	6.372	7.389	8.035	7.111	8.509	6.06	7.416	7.216	7.33	7.301	6.535	7.734	9.945	9.942
BOK	17.94	16.24	31.7	39.91	59.22	24.93	16.7	16.31	12.45	30.19	166.6	14.9	25.27	23.92	50.93	27	24.95	16.48	27.25
BOLA1	19.91	24.45	19.41	22.51	20.94	34.37	38.1	35.56	55.61	36.7	41.55	34.21	29.55	26.3	28.74	41.84	29.19	21.49	18.62
BOLA2	13.778	13.372	25.535	13.87	14.425	12.898	14.744	17.83	13.3335	11.5975	12.3995	16.743	15.375	14.805	15.0155	11.288	21.235	18.431	17.0595
BOLA3	288.5	203.8	237.6	294.8	298.1	182.3	198.5	265.8	204.5	188	283.1	224.5	222.9	92.41	287.5	234.3	273	127.4	151.5
BOLA3-AS1	7.2335	7.057	9.0275	8.4255	7.973	11.48	9.3755	8.7835	7.881	9.4025	9.172	9.299	8.4995	8.8185	8.1445	7.537	7.625	8.2075	9.9265
BOLL	8.597	7.665	7.947	6.641	6.762	7.033	7.92	6.983	7.307	6.615	6.554	8.374	7.998	17.93	10.96	7.038	9.255	8.408	13.6
BORA	13.22	10.62	9.831	6.575	10.25	8.207	9.101	13.08	8.283	6.737	8.934	8.374	8.993	14.59	12.41	8.222	9.209	9.719	12.22
BPESC1	4.53	4.571	5.052	4.165	4.297	4.119	4.358	4.99	4.08	4.391	4.394	4.437	3.816	5.046	4.769	4.481	5.135	4.866	5.025
BPGM	18.51	13.43	17.82	69.37	88.79	21.66	16.07	6.807	19.66	33.17	24.16	11.07	44.62	9.08	17.78	25.82	14.55	14.98	13.53
BPHL	35.02	29.84	31.86	28.14	18.55	29.48	23.62	33.84	32.87	30.53	32.1	36.98	30.14	48.68	37.03	21.81	35.57	21.47	35.55
BPIFA1	25.57	25.53	44.64	19.86	20.06	25.11	26.09	40.96	27.35	27.22	17.54	26.53	24.81	31.58	37.67	22.63	53.57	27.02	25.77
BPIFA2	9.646	7.959	12.3	8.199	8.514	8.255	11.6	10.25	8.844	8.403	6.721	10.51	9.555	9.7	12.31	8.324	18.34	12.62	10.26
BPIFA3	14.74	14.71	30.04	11.47	11.11	11.11	14.46	17	12.37	14.33	12.09	13.66	16.24	22.71	14.23	11.2	23.02	17.33	20.89
BPIFA4P	10.8	10.21	14.66	10.16	8.671	8.922	10.66	10.03	8.651	11.71	9.215	16.45	9.487	14.05	12.15	9.025	12.12	10.17	14.02
BPIFB1	11.81	13.67	15.43	9.259	10.6	11.52	12.51	13.35	12.08	16.96	10.3	14.81	12.29	16.51	15.87	12.77	11.88	14.2	21.15
BPIFB2	11.42	9.699	15.56	10.14	10.8	10.11	11.1	10.97	11.51	11.33	11.68	12.55	14.03	15.23	12.07	9.58	13.76	12.74	17.13
BPIFB4	10.37	8.951	12.74	7.908	8.325	9.282	12.18	10.82	8.336	7.75	8.887	12.52	12.1	10.55	13.27	9.13	15.46	10.28	12.82
BPIFB6	7.343	7.712	7.917	7.41	6.687	6.38	7.866	8.575	7.976	6.737	6.393	12.15	9.159	9.558	8.441	8.3	13.21	9.601	8.35
BPIFC	9.795	7.459	11.88	6.504	7.559	10.08	9.703	12.62	7.57	9.688	8.974	9.661	10.6	9.639	10.02	8.01	14.51	9.274	15.6
BPNT1	23.7807	18.84	11.711	25.1387	19.9183	47.758	26.612	13.7407	43.2603	46.1053	21.596	21.621	22.459	19.144	16.1513	37.6937	15.4077	13.4457	12.52
BPTF	74.7046	97.5672	63.1932	91.3154	81.7898	192.495	132.889	92.2934	172.775	146.309	183.115	91.2716	96.9108	146.951	67.4	144.055	72.1892	79.385	36.3816
BPY2	5.761	7.287	7.036	4.839	5.283	5.092	5.989	6.509	4.948	5.629	4.569	6.01	6.373	5.645	7.651	5.504	7.108	8.075	6.52
BRAF	24.0817	20.9	23.6293	37.8117	34.496	35.5237	23.2177	24.0513	36.8777	47.4247	31.031	21.7887	21.0297	20.0693	20.4063	39.7727	14.3293	36.8667	16.0363
BRAP	36.34	41.2275	38.4565	37.1833	50.8362	45.97	49.8053	55.0977	46.0525	53.3125	44.4625	38.8565	27.227	26.9225	37.0692	55.3455	27.6385	41.0425	32.1575
BRAT1	15.8	16.68	24.44	20.35	15.92	19.78	22.77	35.98	19.43	23.28	14.94	16.68	18.1	19.39	25.72	18.55	26.72	21.39	22.13
BRCA1	10.5725	12.425	8.5355	12.5975	10.8745	9.6125	9.265	8.6395	10.016	10.283	12.13	11.078	9.925	13.6505	13.6835	9.522	13.7	10.598	13.8485
BRCA2	4.872	5.895	6.2415	4.739	5.2895	4.9015	4.904	6.105	5.158	4.729	4.66	5.2505	4.8895	5.7575	7.1995	4.9805	6.1815	5.655	4.6365
BRCC3	39.826	39.355	15.7197	30.9675	29.4133	34.603	31.2157	33.0363	33.207	41.0295	30.156	27.637	34.093	24.7892	25.3478	38.7268	23.4175	23.12	25.0813
BRD1	70.495	65.98	58.51	89.175	119.45	99.495	75.445	62.28	123.99	130.885	83.805	60.035	62.745	69.955	75.7	101.275	41.54	113.94	37.31
BRD2	131.53	212.367	233.277	233.313	214.797	223.767	235.207	459.957	289.157	195.797	185.477	290.467	162.643	221.3	346.667	249.703	170.523	195.8	102.35
BRD3	77.427	98.9157	89.2453	97.431	82.9033	133.74	140.013	120.05	135.718	166.304	179.823	87.603	91.9717	105.307	97.19	191.398	77.354	120.208	91.45
BRD4	123.303	155.219	199.436	187.794	146.519	144.326	159.313	234.836	158.844	143.956	91.2243	187.817	144.829	171.299	175.454	137.141	201.774	232.217	183.919
BRD7	59.2437	49.4577	63.6957	42.7908	46.212	87.0675	84.5695	69.382	72.1852	76.5138	79.7952	43.83	34.8825	44.5835	55.1977	68.5755	49.7895	49.1485	42.275
BRD7P3	7.2	6.6675	10.152	6.134	6.0105	6.7295	6.157	7.6095	6.8585	6.4645	6.282	8.365	8.3475	8.9495	8.83	5.942	10.243	9.46	24.9055
BRD8	56.1363	87.799	87.0867	96.4533	77.9697	86.68	81.0403	94.4327	102.569	78.1963	107.721	85.2013	64.5667	88.778	82.5483	124.42	72.0707	72.9323	59.9413
BRD9	102	125.7	123.7	126.3	138.6	105.8	133	207.6	102.9	115.4	120.4	76.47	76.88	97.99	191.7	112.3	105.1	132.1	109.4
BRDT	5.765	4.909	5.503	5.536	6.011	5.88	5.978	7.41	5.97	5.866	4.909	5.269	6.002	7.23	6.225	5.004	6.202	5.44	6.497
BRE	114.727	97.8833	95.6967	113.693	99.52	117.05	135.033	129.213	112.317	137.463	93.16	104.44	96.7433	87.8333	125.807	142.69	116.427	91.3333	87.5433
BRE-AS1	15.09	20.59	40.83	13.91	50.88	12.6	11.22	11.88	12.26	10.6	13.41	14.43	16.58	10.93	17.34	10.67	19.53	30.61	18.46
BREA2	7.621	6.789	8.578	6.823	7.215	6.735	8.509	6.355	5.251	5.928	7.086	9.969	7.072	9.294	8.835	7.122	7.151	7.169	9.903
BRF1	22.2263	22.137	31.0738	17.5197	21.1807	20.948	24.6745	32.65	18.5463	18.5757	19.8008	28.1747	22.2963	23.0587	26.56	19.5413	32.1755	27.8618	38.9672
BRF2	32.7175	38.045	25.17	39.7955	44.33	48.82	67.04	31.9375	46.945	72.97	32.38	33.48	33.5745	38.42	42.255	51.93	23.9635	28.811	35.983
BRI3	412.5	304.35	110.615	163.295	138.875	135.04	127.745	257.05	128.46	164.44	84.62	117.4	105.36	94.375	175.63	134.69	199.95	141.8	184.55
BRI3BP	108.2	92.8	33.63	65.5	46.12	38.04	41.86	47.07	62.39	63.01	241.2	52.53	34.71	20.79	32.82	50.13	23.91	26.72	20.82
BRICD5	27.12	18.6	29.41	20.34	19.43	17.46	22.68	30.66	18.38	20.35	24.18	18.52	25.12	32.89	26.61	21.93	30.25	24.47	29.11
BRINP1	13.572	11.684	17.4425	9.655	12.6285	12.1735	13.142	12.7145	9.6735	11.541	112.972	18.537	15.1475	15.654	12.977	12.9325	17.654	12.4515	12.5385
BRINP2	13.71	12.22	20.46	12.99	10.93	13.91	13.87	16.51	13.48	14.17	24.32	12.58	16.2	14.73	14.95	12.13	14.71	23.04	14.15
BRINP3	4.593	4.191	5.297	4.121	3.872	4.703	4.352	4.416	4.369	4.234	14.02	5.272	4.117	4.576	4.675	4.518	4.395	3.866	4.9
BRIP1	6.769	6.27	6.882	6.916	6.1715	6.3995	5.5825	6.171	6.887	6.4095	5.274	5.6315	7.48	7.913	10.7695	5.8015	8.6995	6.4425	9.6295
BRIX1	31.74	34.07	31.06	34.57	64.6	40.04	36.09	31.64	41.87	40.21	25.13	27.04	31.47	36.66	40.28	34.26	30.05	34.5	20.58
BRK1	209.055	122.25	108.25	185.9	145.945	182.085	190.16	133.54	154	184.905	133.015	143.085	121.42	92.655	155.18	197.15	123.57	113.765	68.22
BRMS1	55.45	72.05	35.81	51.41	73.33	46.87	66.45	123.9	45.29	53.99	41.53	45.95	42.19	45.93	104	59.53	60.94	52.87	39.68
BRMS1L	60.175	34.822	39.8255	56.627	68.76	208.155	116.822	19.7755	118.912	158.929	94.369	38.5765	58.7	44.3565	33.175	180.75	17.2375	30.399	15.0465
BROX	93.9957	94.7433	42.1257	53.9947	59.925	61.8123	55.693	38.9983	66.8597	82.8807	130.612	49.792	57.0647	24.1953	66.37	68.267	43.185	83.422	43.6523
BRPF1	57.59	59.15	53.02	73.38	95.12	61.02	86.48	96.11	91.46	82.34	40.14	68.89	45	72.04	56.09	86.55	84.68	68.79	69.51
BRPF3	12.482	11.3983	17.6367	11.9337	12.8633	13.0393	15.2537	14.557	13.6603	13.299	11.175	15.6707	14.1723	14.3777	13.8033	14.0093	13.7683	13.1007	13.6303
BRS3	6.2055	5.963	7.2815	5.618	6.1925	5.7085	6.266	6.337	5.3005	5.572	5.8865	6.4005	6.185	6.9825	6.274	5.808	7.251	6.2175	8.374
BRSK1	34.58	32.13	50.78	21.89	23.44	22.72	33.35	41.38	22.42	21.17	26.38	43.76	38.51	38.31	36.15	17.69	51.75	42.39	55.8
BRSK2	7.7785	7.947	9.849	7.046	6.8215	7.19	8.883	11.5285	9.1015	7.945	8.907	9.432	8.4325	8.273	8.735	7.605	9.4445	8.6725	11.36
BRWD1	19.4662	26.4914	17.5576	21.4005	24.53	30.7587	17.8884	22.6083	22.841	27.2494	41.3468	27.804	18.9761	24.29	19.8792	26.3717	18.5364	33.1213	22.6849
BRWD1-IT2	7.304	8.184	9.745	7.438	8.453	8.384	8.899	9.579	9.424	9.466	9.581	9.5	8.172	9.837	9.372	8.805	9.039	8.527	8.938
BRWD3	17.0833	21.8653	36.6393	15.579	18.7883	37.3923	25.327	36.5237	30.8467	27.9463	22.9953	20.5933	21.7327	23.5363	22.9237	37.8883	16.302	37.8433	18.5413
BSDC1	57.191	58.4733	31.907	86.2967	60.4873	76.4787	55.2663	62.41	95.9147	76.6833	79.3967	49.0863	38.3473	60.1333	51.6767	81.6507	38.9667	48.7667	30.4733
BSG	30.18	17.77	21.64	36.38	58.21	29.7	25.72	17.17	21.77	27.78	33.87	17.74	31.41	14.86	32.52	28.22	31.23	14.85	18.56
BSN	10.31	8.602	16.48	8.602	8.283	9.555	10.35	14.16	8.741	9.508	18.17	14.45	9.379	11.19	10.48	8.102	9.77	12.21	13.31
BSN-AS2	15.3	14.05	14.82	10.31	14.18	11.54	16.45	13.87	10.47	12.72	11.9	21.17	15.21	18.73	13.66	13.75	15.74	12.73	18.11
BSND	11.4477	11.633	17.4633	9.47667	10.4077	9.061	12.2013	14.7677	11.5447	12.2123	9.48067	11.829	13.9737	13.6617	12.8677	11.51	14.96	12.1623	14.748
BSPRY	9.3405	7.2765	10.3915	6.233	7.1245	6.571	8.823	10.835	6.991	7.737	10.487	7.327	8.3595	9.7165	10.6745	7.836	7.1605	8.299	9.4255
BST1	26.81	21.58	23.41	17.11	23	17.88	15.38	32.42	11.8	8.62	11.1	13.38	40.71	13.52	28.38	13.49	21.97	18.48	17.77
BST2	244.9	154.8	87.39	435.9	312.6	13.06	182.3	168.5	35.76	49.65	142	48.02	116.1	21.2	148	16	114.6	72.97	20.8
BTAF1	82.88	158.1	72.89	160.9	195.2	231.8	87.25	117.2	231	161.5	146.7	90.93	130.3	232.5	108	224.8	27.63	225.9	65.14
BTBD1	473.3	464.5	203.2	338.1	467.7	246.4	173.1	109.1	176.3	214.5	713	190.4	353	115.3	199.3	269.5	136	212.5	174.3
BTBD10	80.39	69.54	73.33	132.8	129	110.8	89.83	41.86	105.3	156.3	75.98	44.91	102.4	80.95	74.68	133.5	57.01	77.75	30.98
BTBD11	10.3685	8.8515	13.195	7.476	10.879	7.8645	9.304	13.3575	7.485	7.8775	11.4385	8.6475	9.583	8.8485	9.476	6.7645	11.8335	36.45	11.731
BTBD16	5.782	5.388	6.43	5.284	5.866	5.374	5.687	6.05	6.178	5.717	5.894	6.117	5.866	6.986	6.347	7.405	5.821	6.06	5.807
BTBD17	11.66	13.22	16.76	11.3	11.9	12.75	13.08	13.44	11.61	13.79	9.096	12.98	10.47	14.43	12.67	12.75	12.03	12.75	13.5
BTBD18	8.284	10.82	10.26	15.87	10.83	7.32	6.858	28.73	15.82	6.279	9.557	16.6	11.42	18.84	10.87	10.56	13.36	14.6	8.369
BTBD19	26.675	31.38	26.845	69.52	55.115	33.015	22.47	36.01	27.105	20.315	16.46	24.625	30.325	36.31	24.755	37.57	21.44	28.875	38.54
BTBD2	7.882	9.521	11.97	9.494	8.747	9.82	9.599	12.54	9.759	10.24	10.81	10.62	10.04	9.101	10.71	8.938	9.226	9.438	11.06
BTBD3	43.85	49.62	48.8	102.1	138.2	73.4	72.54	15.31	122.6	142.9	550.3	31.53	39.38	27.58	53.92	125.7	21.19	31.96	13.67
BTBD6	161.1	137.6	150.6	205.5	147.5	192.1	160.2	144.6	178.1	192.3	144.3	84.18	114.8	149.9	114.8	177.2	135	142.7	91.48
BTBD7	67.4198	76.4228	41.951	101.08	85.046	129.769	88.3544	51.4018	146.951	172.208	75.9106	57.7038	59.44	62.6282	47.5454	142.319	45.985	57.474	41.375
BTBD8	4.798	4.945	4.685	4.338	4.332	5.32	4.346	4.649	4.617	4.98	5.62	4.897	4.231	6.325	4.606	4.86	4.722	5.33	4.853
BTBD9	19.7555	20.044	21.2007	23.199	22.852	21.3547	23.795	21.205	20.8915	23.6255	19.4587	18.747	22.35	28.7345	20.9175	29.5323	27.6547	22.7265	21.882
BTC	5.19	4.379	4.984	5.1525	4.5945	11.1235	8.3275	4.553	40.53	33.8985	5.3155	5.29	5.1315	5.204	4.836	5.9675	5.0605	5.007	5.4455
BTD	17.409	13.9085	11.5213	13.2575	13.3063	18.754	16.673	15.2703	16.9325	18.538	16.296	14.0002	16.716	15.8875	15.1252	21.292	14.413	13.7208	16.2177
BTF3	452.84	512.402	338.35	441.909	526.692	850.18	591.587	310.985	599.87	710.682	524.633	483.748	383.674	315.508	574.515	644.315	194.746	433.834	218.035
BTF3L4	86.887	61.0052	49.681	70.7496	81.4892	93.1328	60.4962	38.1904	73.6628	107.754	69.7408	52.0784	65.0998	41.7556	64.2834	82.953	46.277	61.4114	41.156
BTF3P11	5.192	4.739	4.528	4.471	4.664	5.418	5.336	5.323	4.713	4.893	4.522	4.242	4.919	4.95	5.073	4.1	5.113	5.475	4.851
BTG1	285.777	374.48	163.15	226.183	303.15	168.997	282.697	554.633	255.747	285.228	105.46	374.007	137.19	54.26	225.704	270.083	129.97	723.203	456.707
BTG2	155.395	160.29	73.09	59.8365	87.614	43.33	78.12	85.345	107.415	86.22	398.17	100.18	106.71	47.23	65.06	88.975	53.91	165.975	61.895
BTG3	41.6225	42.124	63.2968	53.115	118.634	37.322	29.821	26.366	53.8158	43.0177	54.6377	47.5162	38.5797	22.8538	72.2332	37.7632	30.9698	42.3897	27.985
BTG4	6.7385	6.771	7.093	6.6515	6.507	5.606	7.1905	8.101	7.173	6.8015	6.165	8.2605	7.1085	7.6105	6.989	6.5555	8.4075	6.6245	7.905
BTK	129.7	107.9	55.68	28.8	30.39	24.1	21.97	118	22.53	29.29	38.39	47.37	51.53	32.55	55.38	15.15	63.51	69.6	57.76
BTLA	10.45	8.619	7.718	8.817	8.154	28.94	9.308	13.28	9.96	9.651	6.18	9.317	10.36	12.96	8.798	8.693	10.31	13.05	9.74
BTN1A1	7.257	7.177	7.76	6.675	6.614	5.77	7.547	7.848	5.763	7.677	7.085	7.177	7.319	7.986	6.962	6.407	9.446	7.216	8.289
BTN2A1	38.885	47.7175	34.68	69.3445	68.4075	73.91	61.5575	62.4975	88.815	96.1575	38.035	42.2825	37.9325	51.4425	31.7625	73.26	31.32	55.6975	37.08
BTN2A2	43.087	25.412	22.4057	16.9537	19.159	36.5327	21.0043	33.57	30.5067	21.6953	22.212	19.4633	23.4617	25.8767	17.178	26.08	20.62	22.775	21
BTN2A3P	15.67	14.33	19.21	13.3	11.76	14.02	19.46	19.2	14.35	14.36	12.14	21.41	18.48	17.87	17.72	13.51	24.62	16.14	23.74
BTN3A1	34.045	43.435	38.435	43.63	39.385	34.33	45.82	103.27	41.585	33.75	32.925	40.31	53.3	43.28	32.865	21.96	42.415	76.215	24.79
BTN3A2	59.96	57.97	24.86	101.15	74.445	53.595	65.935	127.55	51.305	73.145	30.24	35.895	49.135	40.12	48.43	40.315	43.07	89.56	20.805
BTN3A3	10.5805	12.9305	13.452	30.425	22.35	12.8675	13.53	26.075	13.8025	11.92	17.13	12.8735	25.37	13.023	11.334	8.876	9.0895	16.1295	9.3395
BTNL2	7.935	6.817	10.02	6.408	7.883	6.142	7.954	9.298	7.399	11	7.253	9.575	6.103	11.87	9.666	7.966	9.097	8.715	8.82
BTNL3	35.92	36.81	61.01	28.65	27.86	34.89	53.14	55.39	33.9	37.21	29.43	41.8	36.06	39.25	56.22	31.99	64.5	71.95	56.24
BTNL8	45.24	40.65	66.35	33.65	33.47	39.98	41.53	50.7	38.03	36	30.87	87.15	43.09	71.92	58.3	35.21	84.32	60.47	62.11
BTNL9	16.4072	24.526	18.8692	12.244	14.7236	12.7098	17.3244	17.7212	12.4624	11.8912	23.454	18.09	16.4372	17.6396	18.699	14.3778	20.5626	19.3236	27.795
BTRC	17.019	16.5474	19.061	21.6284	16.954	21.905	16.4502	16.4598	19.903	23.5698	34.921	16.3652	15.437	16.3656	17.022	25.2042	21.0596	17.386	19.601
BUB1	7.0294	6.3878	7.9008	6.7322	5.9164	6.2358	7.378	7.2162	6.162	6.4866	5.8764	7.328	6.7088	7.6564	7.5392	6.6	8.2866	7.1718	8.7062
BUB1B	21.64	33.61	18.81	15.05	24.26	14.17	14.19	30.22	13.11	14.11	14.72	62.24	25.65	17.24	61.54	11.35	36.09	20.8	20.97
BUB3	125.98	137.655	68.5187	176.847	177.258	192.075	125.697	151.578	163.19	178.536	131.613	83.7825	152.315	86.9302	169.034	185.077	114.824	162.543	79.2032
BUD13	51.6	55.38	26.36	87.58	83.23	108.1	98.98	80.57	100.9	105.2	64.02	71.05	53.26	45.87	50.78	84.43	31.23	39.57	32.57
BUD31	82.05	63.82	62.16	96.115	95.6155	86.875	63.69	94.76	64.725	70.785	71.205	60.965	78.94	33.155	88.035	91.985	77.95	66.375	39.96
BVES	13.6395	13.8715	16.5305	19.433	20.7185	22.1595	34.4075	12.941	26.336	33.0295	13.9115	18.401	20.748	16.146	15.1085	32.338	17.125	18.2615	14.7315
BVES-AS1	6.355	5.66	7.323	5.149	4.96	7.011	8.228	7.13	5.784	5.683	6.072	6.429	6.48	7.026	7.948	5.783	6.149	6.138	7.599
BX648501	6.99	5.597	6.24	4.895	6.002	6.5	6.858	7.256	5.523	5.362	5.912	7.262	7.388	7.866	5.988	6.854	6.615	6.523	8.987
BYSL	20.59	21.01	26.33	50.96	63.9	17.99	14.69	27.73	18.9	17.5	15.78	16.61	18.9	18.43	32.83	23.25	27.65	26.06	13.66
BZRAP1	17.92	21.83	24.79	17	14.33	35.16	35.09	27.34	38.35	24.79	40.84	27.28	23.14	26.39	24.78	24.25	26.66	29.42	19.27
BZRAP1-AS1	9.9125	10.4725	13.405	10.266	10.9	11.055	11.1515	23.06	9.614	10.835	9.8935	12.725	13.445	12.5265	12.987	9.494	12.58	38.27	12.95
BZW1	318.4	381.55	331.9	507.5	671.85	219.005	175.255	229.25	243.6	301	249.025	289.65	296.5	90.985	654.35	287.5	249.35	329.8	328.1
BZW2	220.2	224.3	102.4	273.1	415.4	149.9	171.1	151.1	194.1	187.6	91.37	101.5	125.9	117	363.2	183.9	279.2	145.7	129.6
C10orf10	49.345	74.635	50.41	308.29	105.43	52.29	82.645	15.285	33.73	50.66	54	277.145	22.375	25.63	69.63	349.52	45.38	22.915	30.46
C10orf107	5.165	5.235	5.84	4.926	4.705	5.58	7.426	4.979	6.063	6.115	9.296	5.208	5.634	6.125	5.078	5.345	5.808	4.965	5.145
C10orf11	48.13	24.53	25.57	24.15	14.09	12.7	14.49	32.11	11.07	12.3	17.08	18.16	18.96	15.57	28.17	13.15	20.67	16.07	18.7
C10orf113	9.426	7.967	9.946	7.433	8.359	8.784	10.6	9.462	9.692	10.77	7.748	11.26	8.879	9.438	11.67	9.099	12.59	9.201	9.358
C10orf12	23.042	27.8797	13.2673	21.199	21.5477	21.2973	16.9837	27.5553	27.0987	23.0067	17.342	17.912	22.533	13.6087	20.3537	18.3593	24.9547	30.7223	14.8007
C10orf126	4.66	4.571	4.463	4.02	4.87	4.425	4.643	4.837	4.614	4.898	4.193	4.25	5.5	4.671	4.815	4.335	5.38	5.153	4.877
C10orf128	53.2575	57.3915	31.14	19.1425	40.1465	14.953	23.97	86.7705	14.013	14.338	27.78	31.995	19.7315	15.38	24.348	14.032	39.905	39.2465	26.48
C10orf2	19.02	27.41	45.93	65.25	105.5	23.87	29.27	38.5	16.95	17.77	21.28	31.11	17.32	21.58	30.77	26.18	21.86	21.77	21.93
C10orf25	30.19	30.35	27.88	20.99	20.61	34.99	40.93	31.95	33.04	38.71	25.9	38.32	28.96	32.79	32.33	28.96	28.93	41.13	39.74
C10orf32	95.45	90.06	84.62	175.2	161.6	113.6	105.1	43.9	151.8	150.5	263.5	130	120.3	52.74	80.14	160.4	64.79	65.5	41.41
C10orf35	87.12	77.97	63.67	49.78	42.08	70.18	97.18	75.98	117.8	142.6	128.3	52.22	47.06	54.46	72.26	86.44	71.94	63.71	55.84
C10orf40	5.231	4.719	5.157	4.216	4.12	4.983	4.888	4.719	4.762	5.017	4.26	5.589	4.842	5.363	5.263	5.126	5.753	4.482	6.532
C10orf53	13.34	14.07	17.835	10.675	12.515	12.73	15.6	15.315	12.54	12.565	10.715	15.245	12.34	13.725	14.415	12.7	17.45	14.69	21.87
C10orf54	33.625	55.69	38.985	51.325	44.09	38.37	47.445	84.65	33.955	40.35	42.035	38.75	39.85	20.335	31.495	30.915	52.185	223.1	64.725
C10orf55	4.876	4.984	5.655	5.039	4.869	5.312	5.791	5.286	5.659	5.675	4.54	6.1	5.758	6.122	5.234	5.248	5.365	5.32	5.012
C10orf62	26.67	21.89	23.37	22.26	20.46	28.98	31.51	26.01	25.84	26.2	24.19	32.02	28.86	32.52	36.73	24.57	40.47	26.58	32.95
C10orf67	24.1283	18.8653	27.0267	17.6773	19.061	20.0973	24.642	21.93	19.7607	21.7043	17.351	27.5557	22.9477	28.2903	27.119	21.1427	32.332	30.704	36.4467
C10orf71	12.42	10.46	18.13	11.36	11.66	12.41	16.75	11.68	11.21	9.878	9.848	11.02	14.14	12.58	11.65	9.332	14.72	12.42	10.94
C10orf71-AS1	6.852	6.41	8.375	6.508	6.455	6.71	7.298	7.203	6.945	6.965	6.822	8.576	6.845	7.346	6.37	6.006	8.058	6.676	10.44
C10orf76	29.96	25.7897	27.5853	21.3327	21.4753	24.9683	30.5187	31.79	29.409	24.6297	29.5483	31.0163	21.0147	19.0593	24.9203	27.6163	31.7957	23.3227	22.9033
C10orf82	16.55	13.47	20.66	15.29	12.2	17.48	20.03	19.28	15.08	13.5	12.97	21.29	18.35	18.32	17.8	13.38	28.34	19.28	29.41
C10orf85	7.891	8.376	14.24	9.639	9.581	6.096	8.779	8.195	5.961	6.881	49.77	10.76	8.025	9.859	7.402	7.475	9.862	8.846	7.939
C10orf88	24.805	21.585	25.33	32.115	30.885	29.635	26.51	30.26	30.645	31.995	25	26.01	37.01	29.87	33.625	33.535	29.79	41.335	19.18
C10orf90	10.7207	9.71533	16.2203	8.428	8.669	9.10967	10.0883	11.7557	9.327	9.82767	14.7127	11.8967	9.93633	13.421	14.9913	9.384	10.0213	12.3423	10.5267
C10orf91	6.36	7.589	7.345	6.652	5.758	7.003	8.189	7.641	6.923	6.243	6.172	9.635	7.527	7.589	8.29	7.425	10.4	7.723	7.96
C10orf95	15.05	14.63	14.14	12.02	12.09	14.56	13.88	19.17	14.91	14.72	10.76	20.51	17.32	13.44	18.68	13.64	25.35	18.28	32.86
C10orf99	8.6445	7.768	11.72	6.941	7.483	9.18	9.5915	10.014	8.495	7.6185	7.5125	11.657	10.574	10.542	9.6565	7.3225	14.0415	11.761	10.735
C11orf1	22.27	15.3532	18.3105	11.9035	15.3025	31.3478	26.927	15.2487	20.3637	34.6848	26.0512	21.5768	18.6165	16.1	22.9247	25.2662	18.9533	16.91	20.4943
C11orf16	76.27	79.12	120.3	54.26	60.41	55.57	90.26	112.3	67.23	58.23	51.15	102.1	97.74	117.8	79.56	64.05	109.4	89.58	110.4
C11orf21	8.937	9.6475	10.684	7.5125	6.973	6.5545	8.7645	16.7515	7.951	7.686	7.2165	7.678	13.0445	8.032	10.886	7.518	12.51	17.42	11.845
C11orf24	61.145	59.74	60.7	170	138.05	82.505	56.87	59.875	94.325	98.315	49.77	39.06	93.675	60.31	85.195	78.725	70.755	33.325	47.37
C11orf30	18.0173	22.7807	17.0372	25.7997	24.5653	35.3475	28.993	25.8138	41.1927	36.6007	26.0422	20.478	18.46	24.2112	19.6488	37.6985	22.109	26.0228	23.8408
C11orf31	273.162	173.18	109.868	213.293	189.398	159.902	173.767	213.173	151.895	202.693	170.227	138.618	174.332	123.655	212.643	187.48	183.855	112.03	115.295
C11orf40	5.379	4.956	5.328	5.139	5.062	4.723	5.804	5.639	3.991	5.385	5.192	5.641	5.522	5.169	5.34	5.716	5.466	6.246	5.77
C11orf42	10.57	9.55	13.69	8.24	6.855	7.88	10.68	12.56	8.381	8.457	7.782	9.776	10.87	12.63	11.21	7.464	13.27	9.235	11.71
C11orf44	8.971	6.338	8.544	5.954	7.385	7.896	8.343	8.14	7.572	6.832	7.457	7.739	7.482	7.269	10.38	7.039	10.75	7.729	7.642
C11orf45	10.26	8.039	8.728	6.422	6.203	5.819	7.508	9.876	6.682	7.752	8.892	6.79	6.346	7.554	7.951	6.602	8.035	6.985	6.248
C11orf49	26.915	26.275	58.395	31.66	31.875	29.12	36.575	32.145	28.95	31.19	56.61	37.805	33.12	25.64	38.7	30.28	34.225	24.9	34.97
C11orf53	31.92	27.21	40.1	24.95	23.29	26.44	32.57	35.88	28.25	26.92	22.8	35.72	27.95	34.92	31.73	27.23	39.9	38.34	39.86
C11orf54	51.2633	51.88	30.0233	41.6633	45.47	111.433	35.79	32.9867	101.093	112.43	69.4433	44.61	41.16	48.5933	40.1233	49.89	30.5967	27.9	22.2167
C11orf57	27.457	27.1542	17.1575	37.9892	36.0763	52.9122	36.544	25.609	49.0048	60.6527	28.2708	31.9922	29.5712	17.9937	24.5385	41.565	17.5563	22.1292	17.7767
C11orf58	206.445	220.905	133.739	205.335	247.63	316.778	244.641	109.347	307.506	397.024	234.899	184.021	164.276	109.589	221.263	275.229	115.082	168.873	100.31
C11orf63	13.455	14.83	13.77	12.47	11.48	14.38	10.51	9.8925	19.26	17.92	13.06	13.07	18.16	22.53	10.06	15.595	13.265	12.56	11.0745
C11orf65	4.145	5.067	4.585	4.531	4.339	4.797	5.083	6.199	4.639	4.399	5.402	4.785	5.234	4.918	4.684	4.77	4.572	5.844	4.735
C11orf68	75.08	76.59	86.15	87.25	79.45	116.3	109.9	100.5	116.6	131.5	63.46	67.14	86.97	65.1	89.7	90.91	82.73	79.8	57.28
C11orf70	9.838	6.896	8.958	19.9595	16.0565	13.895	10.691	6.114	18.2655	21.544	9.2255	15.9125	12.8905	8.8585	11.14	12.1205	8.8015	6.324	7.252
C11orf71	16.725	16.7	14.339	11.8655	13.7255	20.96	19.415	22.335	18.4	16.7	23.845	18	16.785	17.055	18.77	15.245	17.26	18.955	20.6
C11orf72	24.46	21.56	20.5	17.04	17.2	19.85	20.62	21.38	18.54	19.62	16.03	21.01	19.14	24.7	16.91	21.65	26.82	27.31	24.09
C11orf73	80.235	69.258	58.6155	85.595	78.708	84.225	96.086	36.182	71.1025	97.408	70.0905	53.5315	70.128	39.3335	81.639	109.045	50.803	36.0115	49.505
C11orf74	24.89	16	14.52	20.17	19.28	41.93	20.42	12.29	24.7	41.1	26.79	18.97	24.59	15.36	19.69	20.89	14.58	12.49	18.62
C11orf80	16.31	13.595	9.021	19.9	9.9415	25.39	11.98	11.15	35.013	19.6225	19.97	15.625	16.434	44.315	9.9875	18.635	13.255	13.584	33.92
C11orf83	29.03	30.31	25.74	42.86	36.03	59.64	43.63	64.9	34.46	42.83	37.94	45.84	34.4	25.03	44.74	34.27	55.85	16.35	30.65
C11orf84	23.81	25.21	31.65	22.41	21.3	28.84	22.05	22.26	17.43	25.84	16.51	24.58	26.37	35.33	20.94	28.67	37.76	34.18	34.3
C11orf85	10.49	9.434	16.89	9.738	7.598	6.697	9.918	11.41	8.343	8.063	7.354	14.94	11.04	11.49	9.921	8.559	16.21	13.04	17.59
C11orf86	28.36	34.53	59.12	27.25	22.38	24.66	28.78	43.95	28.76	30.51	22.49	40.35	33.51	31.56	37.94	25.33	52.84	40.62	60.7
C11orf87	4.49667	4.47567	5.00767	4.525	4.72333	4.39433	4.81967	4.432	4.42167	4.504	5.12633	5.12867	4.70067	4.85467	4.67633	4.50367	5.28167	4.91133	5.19367
C11orf88	7.336	5.43	7.952	5.435	6.147	5.594	6.209	7.11	5.746	5.78	5.382	6.11	6.254	6.075	6.185	6.389	7.481	6.143	7.679
C11orf92	5.003	3.958	4.989	4.448	4.895	5.613	4.81	4.032	4.606	7.149	4.812	5.195	4.611	5.084	4.683	5.264	4.921	4.996	4.309
C11orf94	21.06	16.57	15.17	11.91	15.27	14.75	16.94	22.63	12.99	15.07	13.56	19.71	16.97	18.99	19.22	14.25	21.94	16.84	24.28
C11orf95	34.901	47.1495	87.705	173.768	134.452	90.355	91.5265	29.924	138.005	110.74	56.937	61.077	75.692	86.291	54.173	117.962	45.295	22.67	25.675
C11orf96	1122	1603	2343	4479	4877	4839	3181	223.4	5696	3898	442.2	2875	1222	1781	704.9	2414	442.2	1611	774.9
C11orf97	7.633	7.209	10.04	7.054	6.7	5.924	6.687	8.068	7.1	6.91	7.299	6.639	7.059	7.804	7.509	7.112	6.805	7.318	11.24
C12orf10	32.3	34.47	22.64	52.37	59.8	69.79	47.6	50.1	52.76	67.21	41.16	37.04	23.45	19.7	58.89	62.31	25.75	11.45	12.41
C12orf29	39.255	40.42	26.14	41.905	77.13	107.588	83.4455	28.564	109.7	127.86	68.2875	60.56	63.2755	25.23	23.32	110.63	32.9705	32.56	19.685
C12orf4	120.995	155.29	70.005	99.54	132.22	104.915	67.285	121.09	87.895	74.88	87.37	84.285	98.95	87.585	103.14	104.64	96.96	63.395	49.215
C12orf40	6.172	5.5115	7.136	5.089	5.3205	5.036	6.828	5.884	5.0425	5.5345	4.841	6.8325	5.9015	6.1495	6.299	5.1935	7.9965	5.951	7.108
C12orf42	6.924	7.011	7.9525	6.7595	6.446	6.1415	6.547	9.4425	6.7395	6.8145	7.0175	8.929	7.302	8.195	7.2385	7.251	7.4645	8.6045	8.395
C12orf43	40.98	30.93	27.23	40.83	34.41	51.81	48.38	26.98	41.36	32.9	27.49	32.37	24.43	24.67	37.05	50.94	18.68	20.76	27.58
C12orf45	35.64	31.89	43.37	33.31	40.15	31.65	28.78	49.93	32.31	26.39	27.47	35.59	26.12	34.24	41.38	20.96	36.54	37.22	32.16
C12orf49	193.495	166.282	77.8052	78.4352	96.9774	46.6206	42.3096	50.952	46.9998	67.5728	104.015	37.6912	58.795	31.7872	51.5838	62.5688	42.6788	47.873	37.45
C12orf5	127	94.97	61.99	71.4	110.4	29.83	23.55	52.64	11.67	57.3	42.99	19.86	41.11	13.93	59.6	66.89	55.48	64.97	26.35
C12orf50	4.642	4.794	5.314	4.741	4.621	4.335	4.315	5.314	4.637	4.252	4.506	7.059	5.427	4.908	4.741	3.974	6.275	5.68	6.123
C12orf54	8.02567	6.94133	9.00433	7.05	6.82267	7.22333	9.756	8.75133	7.974	7.90067	7.363	8.35367	8.273	10.1953	9.51067	8.057	8.805	7.13667	10.3547
C12orf55	4.389	4.55	4.341	4.758	4.425	4.234	5.015	4.35	5.495	4.294	4.71	5.238	4.535	4.681	4.521	4.158	5.032	4.053	5.044
C12orf56	8.05	6.595	14.96	6.063	6.912	6.554	6.467	7.874	5.12	5.93	6.01	7.546	6.223	9.455	8.641	7.139	9.259	8.381	7.746
C12orf57	109.6	57.66	59.56	177.7	163.5	376	290.7	78.04	285	377.9	168.9	128.8	119.9	98.12	95.22	290.6	61.64	42.25	22.91
C12orf60	6.156	6.421	8.189	5.5055	6.0775	7.7325	7.1355	6.2765	6.856	8.2855	6.8865	6.7635	6.357	6.553	6.342	5.5245	6.7875	6.496	7.5095
C12orf61	5.217	5.313	4.945	5.042	4.952	4.773	6.117	5.713	5.568	5.808	4.546	5.907	5.476	4.983	5.528	4.762	7.353	5.853	10.3
C12orf65	20.0133	17.27	19.1943	18.4967	19.4067	36.79	28.24	22.8567	23.646	29.73	18.7813	19.6733	19.2533	20.98	17.49	27.14	19.1933	19.45	20.1433
C12orf66	9.08267	9.45733	7.015	8.38567	7.86033	10.7117	7.239	9.18967	11.6643	11.0233	15.302	9.835	10.8603	7.91167	8.68933	7.94367	8.96633	9.44667	7.95233
[truncated: 19,655 more rows]

## Sheet: GSE15629
geneNames	GSM391277	GSM391278	GSM391279	GSM391280	GSM391281	GSM391282	GSM391283	GSM391284	GSM391285	GSM391286	GSM391287	GSM391288	GSM391289	GSM391290	GSM391291	GSM391292	GSM391293	GSM391294	GSM391295
A1BG	21.13	19.79	21.13	16.79	13.48	18.91	18.49	22.79	17.3	15.26	17.88	19.16	20.12	19.88	17.65	18.41	18.57	14.96	22.82
A1CF	6.49	5.83	11.12	8.65	7.56	10.85	12.16	10.13	9.36	7.66	13.01	9.35	6.84	5.62	7.68	7.65	5.7	7.7	7.05
A2M	559.97	748.88	610.42	463.11	320.66	721.34	344.7	272.7	338.99	899.9	507.31	637.79	203.25	651.88	503.07	297.64	66.84	481.15	486.67
A2ML1	8.11	6.38	6.5	6.02	7.14	7.86	8.58	7.9	5.98	5.05	8.56	6.58	8.47	4.8	6.19	9.88	8.37	7.64	7.72
A3GALT2	6.09	4.78	5.24	4.34	7.03	5.92	5	6.09	7.52	5.65	7.56	4.39	7.17	6.41	4.28	4.72	7.55	5.03	6.46
A4GALT	24.71	33.37	26.7	21.6	32.86	26.24	31.71	19.69	28.08	31.6	22.4	23.91	16.17	33.27	34.32	15.78	11.05	31.12	20.42
A4GNT	6.51	6.24	6	5.86	7.94	7.38	6.31	6.24	5.96	5.23	5.05	6.28	6.51	6.32	3.97	4.69	4.73	5.4	6.85
AAAS	30.67	29.59	23.78	31.75	27.71	30.68	29.26	19.85	34.83	42.54	26.56	25.94	32.04	34.9	25.02	36.22	15.28	25.86	17.16
AACS	7.25	11.54	11.58	11.75	12.07	10.07	11.01	10.8	14.42	10.67	10.48	10.95	12.05	11.57	13.72	10.49	10.34	9.52	9.34
AADAC	5.74	4.22	5.23	5.44	3.79	5.55	4.99	5.46	4.62	2.24	4.23	4.15	3.4	4.95	3.91	5.07	4.96	6.6	5.79
AADACL2	3.86	5.23	4.93	4.69	4.01	4.86	5.41	4.17	4.18	3.05	5.72	3.76	5.02	5.26	4.42	4.71	4.42	5.79	8.27
AADACL3	6.5	8.18	5.94	6.3	4.8	6.08	6.35	8.02	8.58	3.34	6.74	5.21	3.26	3.67	4.6	6	7.5	6.87	4.86
AADACL4	4.49	5.85	4.58	3.98	4.34	6.17	5.51	4.54	5.52	3.26	5.45	3.66	8.76	4.02	4.24	4.9	3.65	6.07	4.99
AADAT	7.13	6.35	12.23	10.48	7.47	10.4	9.2	7.63	4.26	11.95	8.52	12.07	7.91	8.37	9.69	6.42	8.83	14.19	15.48
AAED1	20.57	45.01	29.76	39.64	28.84	38.84	48.32	30.72	40.55	37.85	20.21	24.75	27.6	17.36	31.18	39.09	21.86	19.19	15.66
AAGAB	14.41	28.03	18.47	20.28	15.85	28.12	24.7	14.52	22.67	18.45	21.53	22.25	16.84	17.07	30.42	15.59	18.42	23.24	28.5
AAK1	43.14	37.38	31.65	34.38	32.71	29.16	34.165	30.745	28.555	35.095	26.15	32.49	30.695	46.235	37.535	37.525	30.52	36.805	28.135
AAMDC	12.22	16.28	11.72	12.26	15.84	9.23	16.61	7.59	23.24	16.39	15.79	13.07	14.38	16.65	11.46	15.61	15.33	11.04	16.27
AAMP	22.49	25.77	22.35	21.02	24.98	21.17	18.55	26.02	25.71	22.98	19.7	28.12	24.94	19.54	23.74	17.64	15.89	30.6	28.26
AANAT	10.47	8.95	9.96	6.89	10.34	9.45	10.49	10.56	8.46	6.11	9.84	7.02	9.39	10.86	8.13	8.92	7.81	9.99	8.58
AAR2	19.51	23.84	27.93	23.7	22.26	23.54	27.47	14.57	18.48	24	26.7	26.17	22.1	32.11	31.01	18.33	10.64	31.1	22.45
AARD	26.23	17.16	22.77	13.17	26.45	23.48	23.51	24.76	26.14	24.28	28.88	27.6	21.59	19.4	15.79	24.62	44.48	15.79	52.31
AARS	58.66	77.14	50.09	58.69	68.64	63.33	65.83	54.26	76.86	74.27	72.14	67.28	61.93	51.84	73.77	50.56	24.41	76.8	48.01
AARS2	11.25	13.25	11.91	10.9	12.05	11.34	11.12	13.7	14.14	12.81	8.84	12.25	9.18	12.88	9.5	11.02	9.23	10.57	11.19
AASDH	13.14	8.55	12.55	9.41	10.73	8.49	7.39	6.76	7.04	9.1	7.78	9.1	7.17	8.32	7.99	7.92	6.59	8.31	9.11
AASDHPPT	13.265	15.21	12.23	9.5	10.54	15.465	14.62	13.555	12.585	11.46	14.555	13.135	11.97	14.03	12.3	12.27	7.76	13.06	12.645
AASS	42.88	29.7	38.75	33.28	37.48	45.92	20.04	29.22	32.95	71.8	21.77	31.7	16.2	31.96	26.97	36.37	17.45	34.06	55.38
AATF	21.78	20.43	21.63	24.33	21.71	25.9	26.02	23.1	25.77	32.01	19.77	20.57	23.77	25.27	31.91	19.47	20.66	22.31	32.8
AATK	20.23	17.37	21.69	23.68	26.5	23.7	15.01	22.59	16.89	16.1	29.62	17.36	16.54	12.72	17.22	12.51	33.55	12.7	17.43
AATK-AS1	18.52	39.18	19.06	23.8	32.17	30.12	30.65	38.35	61.46	22.93	33.99	37.17	23.43	16.24	26.22	37.42	21.53	33.22	18.41
ABAT	11.79	12.47	11.9	10.02	14.68	11.7	13.04	12.78	9.1	10.32	11.92	18.35	10.31	9.83	11.34	9	16.38	10.12	12.95
ABCA1	23.52	51.23	16.73	24.1	56.43	21.6	28.12	56.12	50.07	21.92	51.85	31.99	81.15	20.14	28.53	62.12	46.53	23.77	18.55
ABCA10	3.76	6.43	10.2	7.47	6.2	6.73	3.87	3.9	9.94	11.85	5.13	5.43	5.27	3.61	3.66	5.72	4.02	7.39	6.47
ABCA11P	6.06	6.94	7.17	5.04	6.74	6.15	4.64	6.45	10.56	8.43	5.13	4.43	4.79	4.57	6.35	5.04	6.04	5.85	4.74
ABCA12	5.51	7.2	5.88	5.36	5.71	5.98	5.16	6.2	6.27	4.2	6.27	4.22	5.22	4.53	5.17	5.68	6.23	7.55	7.25
ABCA13	10.44	9.08	8.88	53.67	9.61	13.51	17.14	14.75	16.8	8.65	11.37	15.28	8.07	8.17	7.18	13.14	14.48	10.3	16.06
ABCA2	31.73	17.82	21.47	22.43	29.36	23.53	18.68	19.25	22.81	27.11	24.2	29.12	21.21	22.85	22.21	18.11	16.49	16.6	14.95
ABCA3	14.66	9.78	14.88	10.57	19.74	15.09	19.88	16.16	26.66	12.5	11.27	18.31	12.22	10.94	8.54	11.11	9.96	13.1	23.75
ABCA4	9.38	7.89	9.51	7.43	10.65	8.98	8.79	13.03	7.17	6.41	8.31	9.52	9.29	5.63	5	8.2	8.79	10.79	7.31
ABCA5	5.52	6.4	10.54	11.65	6.93	9.93	5.94	8.99	9.14	12.22	5.73	5.38	5.73	3.64	5.05	12.04	5.55	12.55	11.96
ABCA6	4.49	8.98	17.84	15.68	13.87	18.89	7.18	7.35	11.15	19.5	7.44	8.88	6.34	4.79	5.34	10.84	4.48	14.52	11.45
ABCA7	13.24	12.64	10.02	22.69	16.07	14.37	13.42	15.44	13.16	10.66	15.42	16.24	11.04	12.17	13.8	16.42	32.91	12.94	16.78
ABCA8	4.6	13.06	23.99	26.19	28.32	30.15	11.57	14.15	26.49	45.02	13.77	12.9	16.64	11.24	6.35	19.67	5.98	33.47	14.07
ABCA9	8.74	15.85	18.8	9.36	22.63	8.79	14.12	12.07	58.88	14.14	13.51	13.22	21.42	19.4	10.39	31.24	5.72	11.72	12.34
ABCB1	17.62	22.51	26.73	10.34	37.6	27.57	20.46	25.73	31.74	13.22	29.44	22.73	16.76	11.3	13.48	20.35	17.19	19.5	21.05
ABCB10	19.55	20.35	26.71	31.16	19.58	26.48	27.46	26.42	26.54	23.94	20.53	24.82	28.8	24.33	23.16	31.32	24.43	29.53	15.07
ABCB11	7.92	8.87	8.52	5.54	5.08	5.46	6.49	8.66	6.97	5.1	6.18	7.72	4.38	7.92	4.75	4.59	9.74	7.25	4.17
ABCB4	13.1	8.95	10.48	18.08	9.72	10.08	18.89	12.95	12.7	6.83	15.28	11.43	9.24	10.04	6.42	16.23	12.77	13.46	7.02
ABCB5	7.52	10.26	8.95	5.89	14.09	10.57	10.16	6.41	10.91	6.8	12.2	10.91	16.48	8.88	11.43	11.29	19.14	4.92	2.94
ABCB6	20.97	20.4	17.6	18.32	12.33	12.51	15.2	16.52	15.48	13.98	10.59	13.7	15.05	12.69	12.76	22.77	9.43	16.09	12.24
ABCB7	16.5	14.34	12.99	20.92	17.31	12.44	13.1	10.68	14.96	17.13	11.05	16.29	15.79	15.05	15.79	16.07	9.02	16.22	15.89
ABCB8	25.0225	26.28	19.7575	20.9275	26.35	21.45	31.5025	34.66	25.945	17.0475	29.7925	25.9325	20.375	20.7225	15.4625	21.28	23.5025	24.0925	26.8225
ABCB9	7.35	8.32	9.72	5.15	7.19	9.93	6.54	5.88	7.7	7.53	9.49	7.34	11.48	6.77	9.13	5.94	6.49	6	7.08
ABCC1	20.6	25.6	23.11	29.93	21.33	23.49	29.55	20.68	19.09	22.07	27.61	27.73	33.43	20.98	38.01	27.67	34.37	30.29	17.23
ABCC10	14.45	19.02	16.9	15.43	15.43	12.49	18.8	18.1	18.38	14.21	13.23	13.27	13.98	13.13	15.18	20.33	15.41	11.38	9.57
ABCC11	12.59	6.3	23.08	14.67	12.22	9.33	9.27	10.14	9.78	16.02	11.53	19.58	7.21	9.67	6.85	21.6	62.6	18.56	8.97
ABCC12	5.89	7.24	8.68	5.06	5.98	5.57	6.84	7.14	7.97	3.56	8.75	5.54	7.68	6.21	6.43	5.97	8.51	5.95	7.36
ABCC13	10.3	8.17	9.12	13.42	9.51	15.94	16.07	10.92	5.58	5.44	9.42	15.6	14.7	10.55	8.29	9.41	10.49	11.02	17.38
ABCC2	9.67	6.52	13.48	6.6	7.55	9.41	9.8	5.52	8.19	5.59	6.64	6.95	7.62	6.61	4.49	7.74	6.75	8.9	5.67
ABCC3	9.73	12.21	13.95	11.85	16.3	12.65	12.08	18.36	14.63	9.39	16.76	12.79	22.16	10.12	11.55	21.7	22.84	11.88	9.26
ABCC4	11	19.65	12.49	22.21	18.7	22.62	19.1	20.94	19.63	9.99	21.05	15.94	20.04	10.92	12.91	23.39	20.23	17.38	11.97
ABCC5	15.61	14.86	16	24.25	19.53	15.22	12.89	16.99	17.54	15.15	21.76	18.44	13.74	14.2	13.51	26.71	14.95	13.84	12.46
ABCC6	24.08	24.42	16.74	21.115	37.11	22.165	24.15	36.405	37.785	16.555	22.515	24.945	21.69	16.965	13.015	17.125	26.175	19.49	31.935
ABCC8	11.74	12.17	9.06	10.39	10.26	10.39	10.19	10	13.72	7.9	11.46	11.38	11.65	10.3	8.37	6.86	10.65	14.9	7.66
ABCC9	11.75	10.46	46.13	20.03	16.72	24.04	9.24	11.73	26.76	31.32	14.87	10.92	15.14	6.18	6.06	9.05	8.04	41.23	16.04
ABCD1	16.41	13.46	10.08	12.34	13.6	13.74	19.87	15.25	14.77	14.38	13.64	17.57	9.83	16.24	15.4	24.26	21.51	13.78	11.37
ABCD2	18.51	15.69	22.13	21.39	16.95	17.91	25.75	17.28	14.06	7.1	23.96	17.3	21.85	15.69	12.76	23.44	14.44	20.21	10.41
ABCD3	26.36	32.07	35	31.3	39.7	34.47	33.5	17.94	39.83	36.42	25.26	27.14	32.26	29.52	30.26	18.56	9.76	43.37	26.94
ABCD4	15.74	16.58	20.05	17.47	23.32	17.28	24.97	17.29	18.55	16.99	18.8	14.79	17.61	12.29	12.71	14.71	13.35	16.86	8.05
ABCE1	12.97	17.79	16.23	14.79	16.69	15.01	14.48	19	19.95	20.05	16.77	15.9	12.35	19.45	23.31	20.24	7.33	20.57	25.87
ABCF1	35.55	42.5	29.91	29.13	44.89	40.38	32.29	40.48	38.86	47.41	41.62	38.53	40.51	37.75	46.07	30.51	27.1	49.19	45.18
ABCF2	21.62	20.13	18.08	21.71	21.5	19.66	32.27	23.58	23.25	19.71	23.77	16.55	27.37	30.43	35.85	21.6	20.1	31.81	19.66
ABCF3	18.68	32.48	32.26	35.32	24.78	23.65	30.46	25.61	30.63	22.93	30.74	21.75	27.65	22.39	28.04	26.55	23.01	31.09	28.2
ABCG1	9.88	11.92	9.97	10.13	15.66	10.62	11.12	19.6	20.35	10.82	11.26	12.45	17.04	12.68	12.37	18.33	25.82	12.03	11.12
ABCG2	5.39	10.79	14.9	14.58	16.95	7.04	6.47	10.27	8.66	15.51	7.22	12.63	10.92	7.99	6.09	9.8	8.08	6.66	13.32
ABCG4	16.79	16.73	13.71	12.69	18.2	12.84	18.86	21.66	24.55	10.3	18.44	18.63	15.12	7.28	8.08	20.52	13.97	17.1	8.06
ABCG5	8.6	9	8.45	7.21	7.73	6.64	9.12	6.59	7.44	5.98	7.46	9.68	7.47	8.13	6.38	7.38	9.56	7.16	7.43
ABCG8	8.78	11.12	8.4	4.78	8.49	10.02	9.06	12.56	7.71	7.37	16.21	14.15	5.71	10.34	7.07	7.87	11.89	9.07	8.74
ABHD1	5.63	6.45	10.14	5.54	5.6	5.98	5.21	6.07	7.25	5.56	6.18	9	7.61	6.51	7.15	7.24	8.79	7.44	6.05
ABHD10	24.61	22.35	23.52	15.73	41.5	37.26	30.63	47.29	52.43	24.61	31.16	28.98	20.2	15.42	10.3	27.89	28.71	25.81	24.56
ABHD11	8.37	13.45	14.87	12.47	13.03	15.02	15.53	9.6	17.37	10.53	11.25	11.59	11.44	12.43	12.3	14.82	10.61	9.66	11.93
ABHD12	19.68	30.06	24.4	19.69	40.93	22.72	28.1	40.94	35.6	25.94	33.55	29.07	39.42	17.21	24.38	43.91	17.31	22.01	19.14
ABHD12B	7.71	4.81	5.62	4.45	5.8	5.18	6.35	6.54	6.08	4.3	6.26	6.58	7.62	4.5	3.7	8.03	5.28	5.71	10.74
ABHD13	22.58	24.8	22.64	20.7	26.07	30.66	30.18	29.89	32.59	18.3	33.39	21.8	29.6	20.51	21.17	21.7	26.37	30.56	29.28
ABHD14A	26.24	28.35	21.58	18.79	24.32	18.95	24.26	27.73	19.39	19.16	28.26	22.47	21.75	23.45	14.51	20.58	18.23	22.57	15.26
ABHD14B	52.07	38.81	46.13	34.88	27.35	33.99	34.99	41.15	29.11	37.21	34.57	40.59	35.24	40.71	36.62	40.66	30.33	38.6	58.91
ABHD15	18.05	28.41	22.24	17.61	21.02	22.5	25.16	27.3	29	17.4	26.36	27.9	17.11	19.28	19.14	20.83	19.4	22.01	32.68
ABHD16A	13.59	16.785	18.77	22.515	20.075	17.68	25.205	21.21	27.355	19.555	23.55	22.345	23.12	14.88	20.205	20.735	33.455	21.01	19.125
ABHD16B	6.35	9.76	6.85	8.58	8.76	10	10.23	9.45	8.22	7.95	9.8	11.15	8.51	8.4	7.27	10.67	10.42	8.07	8.74
ABHD17A	41.804	39.864	45.43	35.988	42.042	46.236	48.584	53.828	51.998	32.824	37.416	40.902	36.556	34.406	35.43	39.792	41.816	29.208	31.488
ABHD17AP4	66.4	64.15	61.56	37.92	59.63	66.09	56.82	93.78	69.71	53.1	84.99	94.61	42.57	54.96	42.09	48.01	73.67	73.81	80.89
ABHD17B	12.36	11.23	12.15	12.74	10.71	11.75	13.96	9.28	13.37	12.49	13.16	15	12.22	11.89	13.98	10.66	10.37	8.21	12.26
ABHD17C	23.37	18.33	32.24	21.57	22.18	27.22	27.13	19.59	22.47	15.75	17.11	17.17	24.1	19.79	13.14	33.18	24.15	16.44	11.88
ABHD2	58.5	78.29	39.92	57.66	45.17	49.74	63.81	42.29	59.02	47.34	55.59	61.65	55.89	74.82	147.11	39.84	63.19	41.07	51.81
ABHD3	6.91	8.37	9.79	10.15	10.75	10.93	7.8	11.8	9.87	9.08	10.96	10.24	14.31	6.9	11.77	22.99	23.88	10.84	6.66
ABHD4	45.69	38.51	27.22	28.82	32.3	33.09	30.13	26.25	43.21	32.43	28.88	42.57	27.03	37.54	42.11	27.05	29.83	23.85	29.59
ABHD5	14.01	19.31	14.77	32.49	17.44	18.73	33.2	19.65	14.79	15.61	22.63	17.4	29.62	20.97	78.29	23.59	216.85	23.99	13.34
ABHD6	42.72	37.31	44.29	25.51	39	39.93	24.2	33.31	34.37	27.2	27.37	30.31	36.04	31.24	25.91	31.7	31.2	34.77	65.7
ABHD8	12.38	16.16	11.96	10.46	15.45	12.24	17.09	17.06	14.13	12.26	11.67	14.15	16.35	9.92	12.45	15.23	11.38	12.79	8.13
ABI1	28.31	27.5	27.08	37.98	31.73	36.85	35.45	30.64	38.17	42.47	32.87	33.9	39.79	36.13	38.96	30.11	48.57	29.35	31
ABI2	44.32	32.79	35.63	33.37	28.34	27.49	29.07	22.4	29.02	36.44	26.38	40.51	23.03	39.94	32.95	23.23	16.83	44.9	38.32
ABI3	30.67	31.23	34.12	26.12	26.21	20.25	33.72	28.34	29.48	21.02	25.65	32.66	30.3	24.43	25.13	40.68	30.99	18.65	27.84
ABI3BP	23.53	29.1	84.22	63.55	41.78	64.45	31.07	46.8	47.08	157.23	18.1	27.2	29.22	23.46	19.55	18.43	17.26	52.28	30.07
ABL1	31.19	38.79	32.82	30.31	37.99	34.9	35.46	46.78	29.74	50.12	37.91	29.48	32.76	44	33.24	31.5	22.2	50.28	48.15
ABL2	16.86	20.68	19.64	12.94	26.89	19.75	22.54	25.5	24.09	15.66	26.27	19.07	19.38	23.84	36.01	17.63	25.3	23.81	20.91
ABLIM1	9.55	17.64	33.9	27.1	38.42	27.3	19.11	29.35	116.99	32.91	20.32	29.1	26.64	17.69	21.39	14.81	15.69	23.34	24.74
ABLIM2	13.72	14.67	14.5	16.62	18.08	19.75	21.08	21.93	17.81	15.1	27	19.08	12.12	16.89	17.12	21.14	19.06	23.94	21.4
ABLIM3	28.85	25.39	24.1	15.92	25.39	21.98	24.53	21.26	18.51	22.04	27.47	24.23	18.29	24.87	36.58	19.78	27.55	25.58	24.67
ABO	19.99	27.26	34.58	18.28	29.03	32.24	25.77	30.19	36.7	18.04	25.95	27.82	22.95	16.49	15.98	24.8	30.19	26.54	18.24
ABR	53.98	29.49	36.4	48.24	31.97	33.56	46.2	29.45	33.82	51.36	42.65	47.26	34.79	46.9	37.99	34.18	31.45	26.42	26.45
ABRA	11.39	10.3	11.57	12.38	7.76	9.36	9	6.69	5.35	7.78	13.16	8.46	11.13	6.89	11.1	4.71	12.63	9.67	7.45
ABRACL	5.13	9.37	7.04	10.82	6.51	6.15	8.11	10.52	10.33	5.6	7.78	8.27	9.09	5.31	11	8.02	9.13	8.06	10.92
ABT1	11.67	15.56	11.34	11.05	14.89	17.88	9.93	13.4	15.98	16.8	9.27	12.95	19.28	12.22	15.48	16.94	12.99	12.56	12.04
ABTB1	29.34	22.78	27.88	38.7	27.18	37.01	31.99	27.41	24.74	30.34	26.8	29.1	25.5	25.58	53.24	29.14	80.19	22.84	20.08
ABTB2	10.18	9.68	8.1	8.64	9.03	11.17	12.39	12.13	13.74	7.46	9.5	7.71	9.46	8.35	11.51	9.4	11.11	10.86	9.86
ACAA1	15.655	14.375	14.955	22.56	20.29	18.91	23.76	21.71	13.645	12.57	23.49	17.975	17.165	14.05	11.285	20.775	12.12	21.505	12.61
ACAA2	9.61	14.59	15.72	16.84	17.88	13.56	16.96	13.89	14.89	17.74	17.92	14.18	26.58	15.42	13.95	12.75	12.5	17.74	25.47
ACACA	12.69	15.7	13	16	13	12.71	11.63	12.24	18.04	16.81	12.18	12.38	10.59	13.05	15.9	12.7	10.75	16.41	11.76
ACACB	12.8	11.97	20.93	23.71	15.4	15.63	11.75	10.79	10.38	31.09	10.41	11.45	7.67	12.67	8.64	13.2	7.99	15.98	20.97
ACAD10	8.85	14.8	14.77	16.49	10.8	14.3	9.98	12.28	9.16	11.41	12.45	14.09	14.51	10.57	10.45	11.86	9.77	12.62	7.86
ACAD8	13.14	17.58	13.77	15.17	18.43	16.99	23.85	14.56	18.6	14.25	22.48	19.26	23.63	12.84	15	23.23	15.06	14.99	19.92
ACAD9	14.98	11.67	20.66	25.81	19.41	21.76	22.08	19.97	17.48	19.89	21.43	18.87	17.25	19.71	20.27	24.63	11.33	25.52	17.84
ACADL	9.53	5.29	12.59	8.24	11.14	9.38	12.69	8.9	10.15	11.35	8.83	8.85	10.54	6.52	5.62	8.24	6.77	7.42	10.71
ACADM	20.29	25.84	24.14	29.54	27.09	28.8	19.93	14.93	23.66	47.36	18.19	21.12	20.65	26.44	24.48	32.08	9.89	31.03	25.52
ACADS	33.83	29.71	33.46	37.56	25.81	29.04	34.17	33.42	32.47	25.44	29.15	32.39	32.12	23.52	26.88	39.34	26.17	43.74	29.8
ACADSB	11.14	12.19	11.67	11.21	11.5	10.6	7.58	7.69	14.34	12.53	9.28	10.24	6.38	10.88	9.22	9.39	9.96	6.88	10.72
ACADVL	42.58	59.66	62.08	89.71	81.59	53.58	52.49	61.1	49.71	86.69	48.97	51.7	92.74	52.77	73.98	96.66	96.12	68.07	63.49
ACAN	47.01	23.15	17.81	12.74	37.63	24.16	64.27	12	11.55	29.77	216.4	57	102.91	62.08	72.98	9.9	21.96	10.47	20.48
ACAP2	41.11	36.18	34.73	42.9	38.71	43.03	31.81	36.17	29.21	39.54	34.52	30.34	34	25.28	35.14	31.93	37.43	27.91	22.8
ACAP3	37.83	44.08	27.85	28.06	59.18	52.44	47.42	53.22	67.47	29.74	53.94	36.39	54.75	19.23	22.95	40.94	42.09	41.69	35.48
ACAT1	17.65	16.59	22.74	14.76	16.98	20.98	15.72	12.87	19.11	33.48	10.72	17.71	16.38	17.71	12.32	14.04	6	12.58	20.19
ACAT2	5.75	5.97	11.94	8.45	7.92	5.95	6.32	9.9	9.64	7.93	8.43	8.34	6.33	8.38	6.84	7.22	4.04	6.12	5.77
ACBD3	58.06	58.65	47.17	46.12	53.3	42.55	43.91	39.43	48.59	55.31	66.23	50.51	63.04	62.33	65.37	56.25	29.13	45.98	46.12
ACBD4	35.98	24.52	28.88	21.7	22.06	23.86	29.09	36.97	31.62	17.19	22.25	22.72	16.03	16.63	15.29	25.7	17.17	23.6	17.38
ACBD5	18.71	20.27	14.08	20.68	21.96	16.66	15.02	20.97	25.21	18.11	14.11	26.05	21.19	23.65	21.26	19.61	13.47	19.47	13.07
ACBD6	11.86	13.29	7.19	9.75	14.25	12.18	12.92	12.59	8.42	11.16	10.12	10.09	8.17	10	10.84	10.12	6.32	18.38	10.78
ACBD7	7.03	5.49	5.6	5.75	6.71	7.66	5.92	6.09	6.65	4.72	6.54	5.24	6.9	4.2	5.84	3.44	6.34	7.41	5.57
ACCS	15.44	16.86	15.47	14.66	13.27	15.35	12.9	17.65	13.61	19.53	10.5	11.23	14.78	13.7	11	12.29	17.76	12.26	9.21
ACCSL	9.04	10.78	6.28	4.2	6.11	9.17	9.76	10.78	8.82	5.71	7.22	7.1	6.19	9.05	8.39	7.75	7.99	9.36	8.48
ACD	14.53	14.75	13.94	16.58	15.73	12.94	12.27	15.58	13.2	15.76	15.78	17.32	9.37	15.97	14.92	15.37	12.48	9.32	9.83
ACE	13.32	16.78	15.26	13.87	19.48	20	17.55	23.17	18.57	15.49	11.75	17.95	10.4	10.84	10.01	16.82	15.43	16.24	16.68
ACE2	5.18	7.08	10.52	4.93	7.18	7.63	7	7.37	5.08	5.81	9.4	9.04	5.56	7.24	4.86	4.75	5.4	9.69	8.14
ACER1	9.86	16	13.83	10.05	19.65	11.34	10.66	16.83	9.89	13.76	13.78	8.83	9.88	12.04	7.62	11.25	7.11	14.77	12.66
ACER2	9.7	9.91	9.86	7.3	8.53	8.72	10.84	7.46	12.04	7.38	11.37	18.78	9.17	10.97	7.36	12.77	14.68	7.18	15.58
ACER3	9.97	9.52	9.29	12.14	16.27	9.51	9.36	11.55	12.49	10.13	12.73	9.87	12.66	7.22	8.94	14.86	8.18	8.63	9.85
ACHE	25.73	26.65	18.66	14.53	29.62	18.62	33.34	39.25	38.32	18.53	29.95	30.52	24.27	16.42	13.36	33.73	24.27	30.09	21.24
ACIN1	17.15	20.49	19.77	23.27	19.17	20.91	23.01	19.46	15.21	30.79	19.02	20.3	20.23	19.15	24.69	23.69	30.81	25.46	19.25
ACKR1	10.52	17.77	26.36	17.25	23.25	21.32	11.04	21.99	11.78	14.7	17.34	15.06	16.73	16.21	13.95	16.21	12.34	32.53	30.14
ACKR2	19.14	10.82	16.38	12.94	13.48	15.76	23.58	16.59	18.72	12.65	17.64	15.49	10.24	12.38	13.37	21.24	21.27	12.87	15.97
ACKR3	13.4	11.55	22.68	15.74	22.89	19.51	15.28	48.68	23.68	38.3	24.88	12.08	10.22	36.06	20	9.15	16.27	13.32	15.72
ACKR4	6.64	6.445	10.215	5.34	6.49	11.45	8.18	8.025	7.845	9.03	5.005	7.755	3.4	2.6	5.04	4.915	4.71	15.365	7.61
ACLY	58.58	64.17	55.67	63.73	67.06	49.47	67.91	44.47	59.53	56.42	61.75	55.02	91.25	60.31	86.7	60.46	49.17	62.24	51.83
ACMSD	8.46	13.47	4.58	6.06	10.5	9.51	4.49	16.91	6.21	8.6	10.95	12.9	20.66	8.96	7.56	34.13	11.11	3.53	11.76
ACN9	6.82	8.59	11.48	10.17	7.2	7.97	8.89	9.54	11.28	7.13	13.15	11	10.5	8.4	6.47	8.03	7.75	8.64	11.19
ACO1	37.89	62.23	35.52	39.74	44.66	36.09	39.22	38.01	49.63	37.01	48.35	52.29	42.74	43.04	52.29	41.73	13.75	35.84	51.12
ACO2	51.39	58.4	60.42	73.51	64.93	69.01	53.69	45.76	54.49	73.74	53.61	69.78	78.12	52.92	56.46	48.47	22.82	65.44	75.37
ACOT1	20.95	14.44	32.6	32.24	28.22	26.16	30.21	38.04	19.13	36.05	21.81	15.71	37.72	14.6	31.73	23.55	14.62	23.8	21.33
ACOT11	12.91	12.83	9.18	6.17	14.43	14.02	14.61	18.27	10.62	13.23	8.58	8.06	10.12	8.06	8.39	13.15	9.91	12.3	15.43
ACOT12	11.74	11.73	9.59	9.95	13.33	13.06	9.62	12.01	9.53	8.17	10.89	14.9	8.67	6.74	9.2	10.1	14.84	8.12	10.47
ACOT13	12.84	15.28	18.84	11.12	13.47	12.18	13.28	9.39	14.2	13.22	11.65	15.68	14.66	12.55	11.18	23.77	16.02	9.17	9.52
ACOT2	18.22	19.41	24.12	21.29	15.22	19.54	17.69	7.31	21.48	22.29	15.71	20.69	21.1	16.51	24.4	22.54	11.96	24.89	22.47
ACOT4	8.77	8.64	6.07	7.5	8.77	12.81	10.72	5.88	10.92	7.21	7.82	11.5	11.25	6.55	8.73	9.92	8.34	5.53	6.46
ACOT6	5.68	6.53	6.48	4.26	6.57	6.12	5.59	8.94	10.41	5.38	6.03	4.44	5.67	5.01	4.75	6.24	6.07	4.77	7.13
ACOT7	13.905	14.68	18.72	13.55	12.09	14.725	22.71	16.775	14.415	9.28	21.97	20.37	15.885	13.3	16.47	11.775	11.78	11.785	22.57
ACOT8	10.85	11.02	10.27	11.87	12.94	10.31	13.36	11.91	8.86	12.02	11.15	11.33	10.51	8.41	13.79	14.96	10.48	10.94	11.85
ACOT9	32.69	27.51	26.46	21.76	26.12	29.54	30.84	32.32	29.73	26.22	30.91	32.07	40.93	41.57	44.11	24.72	42.63	27.88	27.39
ACOX1	33.67	29.89	29.27	25.77	34.71	32.19	21.25	26.25	28.03	24.5	21.01	18.74	28.3	32.33	37.01	28.21	41	28.3	20.31
ACOX2	17.71	12.28	10.44	12.7	12.18	15.24	12.76	9.97	11.17	16.5	10.91	12.3	14.14	10.17	8.69	14.65	9.42	12.08	13.12
ACOX3	19.6	12.61	16.86	13.78	17.62	18.24	18.89	12.66	17.55	17.95	13.64	17.03	14.15	21.42	18.79	17	15.07	14.08	16.71
ACOXL	13.48	8.9	5.54	7.6	8.56	12.04	9.06	8.58	10.92	4.99	12	10.91	10.91	9	8.9	9.07	7.12	13.01	5.57
ACP1	33	29.24	31.79	29.88	30.34	32.03	24.55	23.79	25.99	34.28	25.78	28.31	28.42	33.49	29.46	34.35	22.71	32.25	30.45
ACP2	38.01	36.55	30.68	27.34	37.61	23.74	29.4	38.34	40.08	30.87	31.65	39.51	43.88	34.83	29.09	42.93	22.96	21.07	19.92
ACP5	15.12	24.6	8.5	25.9	58.48	6.91	10.31	39.89	57	20.91	68.75	39.61	91.57	7.94	15.97	87.88	18.85	11.65	7.15
ACP6	6.83	12.32	13.63	11.39	13.07	13.21	9.77	10.64	9.24	13.28	11.38	13.13	11.19	9.95	12.67	13.53	13.77	9.73	13.52
ACPP	5.9	8.69	5.65	15.44	7.99	7.95	8.81	10.4	7.56	4.02	5.87	5.18	11.24	5.14	5.88	10.65	7.92	4.79	7.53
ACPT	15.99	14.6	14.79	14.73	15.37	19.89	12.47	14.26	17.02	11.89	19.61	16.4	16.55	16.79	14.1	13.25	19.24	10.51	12.98
ACR	13.89	7.625	11.515	14.08	10.54	12.045	10.89	11.01	10.88	8.36	12.875	12.345	9.39	7.585	9.45	11.07	16.46	12.515	11.685
ACRBP	12.06	9.42	10.83	10.03	12.78	12.89	12.99	12.35	10.94	9.88	14.06	13.39	10.7	13.93	13.08	16.4	17.45	16.15	11.87
ACRC	6.69	6.78	6.12	6.5	5.26	5.04	9.24	7.63	6.48	6.91	5.49	4.27	5.36	6.9	6.92	4.86	7.17	6.73	5.34
ACRV1	8.43	6.49	4.68	4.59	7.07	7.05	8.06	7.16	4.4	5.43	6.17	7.15	5.39	4.04	5.04	5.7	6.09	6.64	6.77
ACSBG1	7.68	6.04	6.63	7.83	7.9	8.42	5.12	9.72	7.86	7.78	12.5	8.76	8.38	6.55	8.2	11.23	13.39	11.04	12.4
ACSBG2	3.89	5.89	7.03	5.82	5.32	5.5	6.66	5.52	6.83	4.26	5.7	6.44	5	6.19	4.53	5.6	7.88	4.45	10.43
ACSF2	29.35	22.58	16.19	27.8	37.44	25.56	30.72	34.14	40.39	20.66	25.31	35.88	29.32	18.05	18.32	27.53	23.76	20.01	22.26
ACSF3	11.97	12.7	10.39	13.85	14.52	11.36	14.56	15.94	12.67	11.46	15.36	11.09	12.13	9.37	9.95	16.59	7.03	10.12	10.16
ACSL1	54.75	44.09	25.36	51.29	72.61	60.65	87.56	87.52	51.2	23.83	38.9	28.67	78.03	29.27	247.25	44.99	605.83	27.31	54.17
ACSL3	24.71	23.71	17.49	17.5	18.97	28.29	22.33	19.64	29.18	32.14	18.46	21.46	34.84	36.55	33.52	17.7	33.3	27.42	15.82
ACSL4	16.94	25.3	22.2	22.18	25.76	23.65	23.8	30.21	19.59	23.62	20.08	22.04	34.75	26.2	66.93	21.43	80.28	18.02	33.2
ACSL5	7.28	16.18	21.4	25.19	23.48	15.65	14.36	21	27.18	15.58	16.21	19.36	20.08	9.76	16.58	23.95	14.62	22.91	11.88
ACSL6	5.75	7.4	6.31	10.24	7.39	8.15	6.89	9.72	7.23	5.81	6.98	6.18	6.28	5.82	5.69	7.64	7.24	5.88	10.1
ACSM1	11.21	18.31	10.54	8.73	17.21	10.59	26.12	19.33	24.24	10.31	15.14	18.67	16.62	5.04	6.41	20.89	14.66	19.51	14.55
ACSM2A	7.04	4.49	6.22	5.425	6.51	6.795	7.69	6.35	7.48	5.795	7.805	6.475	5.825	4.82	7.91	6.81	7.835	7.505	6.8
ACSM2B	7.19	5.3	6.9	5.57	6.2	6.47	9.27	8.08	7	6.09	6.11	7.86	6.81	5.14	7.42	6.54	7.41	7.74	11.1
ACSM3	10.53	6.14	7.47	6.16	5.66	6.13	3.71	9.65	6.84	5.85	6.43	10.38	7.67	7.93	4.73	6.42	5.88	6.56	15.49
ACSM5	8.21	9.11	8.8	7.89	9.27	6.16	6.7	8.48	7.36	5.23	7.95	14.51	6.37	7.99	5.43	12.08	3.93	5.52	12.44
ACSM6	11.8	8.16	10.54	10.56	6.67	8.65	10.15	5.91	4.7	7.48	5.38	7.57	4.82	7.55	8.83	5.42	4.99	10.26	4.06
ACSS1	22.36	16.21	16.8	21.74	16.62	17.2	15.16	17.08	13.99	20.95	15.82	17.35	8.65	13.31	10.33	22.2	15.5	16.08	12.55
ACSS2	13.86	14.74	14.07	16.68	17.63	19.58	19.93	15.16	14.66	17.97	12.65	14.57	13.5	17.72	14.54	18.53	13.43	15.36	13.67
ACSS3	8.08	21.72	21.62	20.07	28.37	28.06	15.63	18.59	29.31	27.67	15.25	11.82	26.86	11.69	10.09	22.37	7.31	23.28	21.87
ACTA1	23.61	18.11	29.24	18.61	18.49	34.75	25.64	16.46	16.52	30.71	17.31	30.24	19.65	23.75	24.29	17.32	15.18	27.41	35.97
ACTA2	1879.27	1177.21	1782.08	1375.72	934.48	2182.92	1477.92	231.06	678.7	2782.21	1417.51	1806.11	1045.42	2547.88	2022.51	450.65	71.79	1603.51	1857.35
ACTA2-AS1	26.98	12.93	31.58	17.1	10.91	31.67	24.27	3.51	8.53	55.23	16.09	17.53	10.91	47.82	23.38	6.01	4.87	23.39	21.49
ACTB	1011.33	1364.9	1288.98	1403.4	1114.59	1595.14	1277.74	1068.58	1070.73	1927.4	1172.42	1419.9	1367.93	1274.42	1896.52	744.85	1001.6	1287.42	1521.34
ACTBL2	6.02	6.17	4.96	5.25	5.76	6.56	8.17	4.25	5.88	3.04	8.76	5.07	4.48	5.97	5.98	4.43	7.72	5.33	4.82
ACTBP2	479.82	540.29	469.87	477.7	445.89	522.74	468.4	407.89	444.12	807.02	557.88	523.73	502.41	564.26	747.31	369.55	517.74	446.26	438.65
ACTBP7	342.79	361.3	340.57	254.07	321.05	331.16	376.87	284.97	305.33	415.54	434.69	417.99	402.71	367.89	485.55	253.96	289.25	297.92	250.67
ACTC1	45.79	47.14	186.37	51.46	22.94	184.47	200.63	9.84	25.03	163.93	80.11	45.72	29.46	134.28	170	17.55	8.39	54.22	276.47
ACTG1	770.21	809.44	699.89	748.59	899.86	858.14	757.23	740.73	799.29	899.52	907.65	1012.82	1059.37	1088.59	1130.07	655.42	755.97	659.72	523.95
ACTG1P1	662.43	811.26	632.01	625.11	694.81	727.05	692.5	639.84	653.07	1034.52	837.63	845.8	781.51	821.68	1012.04	662.13	825.91	594.34	641.78
ACTG2	179.49	142.07	554.58	221.1	87.52	593.53	392.33	30.12	50.55	617.31	166.5	218.94	374.78	442.76	280.4	63.36	20.92	375.77	455.52
ACTL10	25.56	31.77	27.9	26.57	31.24	53.43	42.38	45.49	42.5	21.1	38.58	31.09	30.36	25.13	15.25	29.91	30.78	37.9	28.27
ACTL6A	11.74	16.13	15.16	15.54	10.35	15.82	14.79	12.53	11.63	14.71	14.12	14.67	7.71	17.16	15.35	16.86	10.34	17.33	8.22
ACTL6B	8.59	8.71	9.8	13.63	8.71	9.9	11.37	8	10.36	6.54	12.97	8.52	12.1	8.86	7.06	9.11	13.02	11.05	10.34
ACTL7A	13.7	11.37	11.86	9.86	10.5	11.54	9.79	8.2	10.39	7.49	13.04	9.33	7.58	9.44	8.55	6.8	8.28	12.14	12.1
ACTL7B	6.38	9.79	8.95	7.07	6.4	8.51	5.97	7.22	7.94	6.61	6.34	11.34	9.92	9.18	6.05	6.6	10.86	10.53	9.58
ACTL8	9.45	10.97	8.94	5.97	7.14	4.65	6.06	6.36	9.25	5.63	7.38	7.94	8.58	6.54	7.55	5.63	6.4	10.69	7.57
ACTL9	21.4	17.22	17.97	9.98	17.7	18.18	26.88	27.26	25.08	12.44	27.39	12.5	13.17	15.61	12.71	16.08	20.4	20.57	13.27
ACTN1	144.99	173.95	176.55	165.52	99.85	217.87	158.96	63.4	84.49	309.16	132.63	165.35	151.95	195.4	304.37	75.26	127.79	186.24	232.39
ACTN2	8.8	11.08	11.19	11.59	8.93	17.09	9.16	13.39	9.75	17.63	11.65	9.55	10.48	8.04	10.02	10.3	9.05	7.13	21.73
ACTN3	28.82	33.01	9.23	9.5	10.21	11.09	10.36	16.42	14.06	10.1	13.18	14.06	21.07	13.1	12.32	10.44	7.46	17.69	10.02
ACTN4	329.53	221.51	323.13	268.9	135.25	423.55	203.01	72.81	151.46	781.69	243.64	367.41	164.07	530.23	390.75	85.67	80.24	301.33	445.65
ACTR10	28.71	31.21	29.87	29.56	26.99	30.94	42.18	24.34	33.64	39.93	36.61	34.38	26.37	35.96	31.85	20.72	27.59	29.89	28.02
ACTR1A	48.62	62.64	58.93	41	57.93	59.09	59.43	47.07	40.61	31.9	55.93	46.87	71.31	51.31	50.21	58.91	62.27	53.13	51.8
ACTR1B	48.17	57.36	50.06	24.19	48.82	44.31	60.06	56.6	45.39	40.69	41.18	39.52	49.44	41.39	32.98	45.17	35.79	68.02	90.22
ACTR2	208.48	215.38	186.96	252.37	195.39	271.26	196.15	164.48	216.56	273.57	260.66	247.83	267.31	191.39	259.42	181.7	171.15	193.77	176.04
ACTR3	114.46	146.39	130.55	159.53	136.91	139.45	165.79	130.28	136.82	161.3	150.73	148.82	199.75	123.28	224.82	139.14	178.08	148.48	110.11
ACTR3B	16.52	7.08	16.23	8.41	9.65	7.94	7.57	6.02	10.58	11.1	10.1	15.12	15.58	12.77	8.27	10.54	9.71	13.2	7.11
ACTR3BP2	3.705	3	3.5475	3.7675	3.65	3.8625	4.0275	3.4875	4.3275	2.59	3.9375	3.9925	2.965	4.24	3.665	3.7575	3.93	8.8625	8.655
ACTR3C	13.45	11.02	11.16	11.57	13.49	5.11	13.73	6.98	6.31	5.55	16.18	6.95	13.15	4.69	7.89	11.64	11.15	6.23	16.86
ACTR5	8.54	15.5	21.02	16.69	13.86	15.04	13.5	9.31	13.63	15.37	10.85	15.8	8.92	14.78	15.11	13.64	13.9	16.34	11.92
ACTR6	6.15	7.76	8.73	6.93	5.52	9.16	7.91	5.84	6.46	9.24	6.63	7.06	7.22	8.97	9.11	9.54	6.83	9.84	6.27
ACTR8	18.45	23.25	20.45	23.51	22.7	22.88	17.79	18.55	13.13	19.22	23.79	20.67	24.93	20.8	21.18	24.03	18.61	15.2	27.85
ACTRT1	8.93	5.86	5.32	5.16	5.28	5.77	4.71	5.93	12.84	4.16	5.91	4.94	4.18	4.93	5.75	7.84	6.67	4.94	5.52
ACTRT2	17.06	12.61	13.07	14.56	13.27	10.79	12.41	12.1	15.44	11.34	10.49	12.86	10.62	14.34	9.53	15.09	13.59	15.83	17.92
ACTRT3	7.06	12.96	11.6	5.1	10.77	11.16	9.26	16.97	13.56	7.96	5.16	6.88	9.42	9.77	7	11.52	8.65	6.52	13.72
ACVR1	16.29	31.9	26.22	20.33	23.37	25.36	23.34	16.76	26.56	24.14	25.88	17.5	29.42	24.79	20.09	19.16	16.9	21.76	16.21
ACVR1B	15.43	19.44	18.2	16.74	19.32	19.25	17.81	16.37	18.38	19.13	14.48	17.58	17.87	18.35	21.02	18.52	39.5	28.24	28.06
ACVR1C	8.87	5.59	10.43	12.32	11.48	15.3	12.59	10.61	9.46	12.91	13.49	15.78	14.35	12.1	11.78	14.76	24.27	17.52	16.34
ACVR2A	20.69	18.65	22.01	34.23	35.38	41.46	12.39	18.61	16.59	26.49	12.45	18.46	15.79	27.29	26.8	19.71	55.27	48.61	37.66
ACVR2B	15.94	9.66	12.81	14.69	13.35	12.7	15.3	11.12	13.37	13.24	14.77	11.64	9.9	9.19	8.41	8.8	9.05	16.6	12.2
ACVRL1	12.75	19.8	43.24	29.57	20.45	33.75	15.01	23.35	23.61	37.41	21.29	30.7	29.26	17.46	17.96	25.71	13.23	40.72	31.23
ACY1	15.03	12.66	11.1	9.42	12.57	14.79	12.69	12.82	11.09	9.48	13.74	10.89	15.18	9.75	12.2	13.8	10.46	12.23	9.62
ACY3	22.13	23.88	14.77	28.25	18.61	21.52	19.16	22.88	13.81	15.51	15.41	19.05	19.67	27.08	16.72	24.45	19.04	25.69	13.67
ACYP1	15.49	8.55	6.44	9.39	14.02	9.92	13.42	14.32	15.1	8.36	8.74	10.41	8.29	9.6	6.85	13.62	11.61	6.64	8.52
ACYP2	20.52	13.39	11.47	14.84	11.44	7.72	12.72	16.47	8.56	7.92	14.56	10.11	17.1	10.41	9.83	5.5	9.07	13.8	15.64
ADA	22.02	19.13	21.93	15.02	19.84	18.18	22.17	20.51	18.8	22.02	17.18	20.11	27.4	12.75	18.22	28.04	15.59	15.88	22.87
ADAD1	4.55	5.82	5.49	4.27	5.93	4.83	2.99	3.36	4.65	3.58	4.78	4.82	4	4.97	5.22	6.35	5.09	3.95	4.52
ADAD2	16.93	14.45	19.32	11	17.01	17.22	24.03	20.75	17.45	15.77	16.64	13.83	15.71	18.36	13.04	15.38	13.62	12.34	18.05
ADAL	6.1	9.24	9.13	11.33	10.65	8.53	6.61	8.53	11.27	8.91	9.22	6.13	7.29	10.23	8.32	9.09	8.76	10.44	8.94
ADAM10	45.94	71.65	55.43	52.47	71.27	68.69	55.96	63.47	70.35	57.62	69.13	56.2	82.07	62.29	85.09	59.37	56.73	46.66	41.87
ADAM11	11.44	10.13	10.73	9.84	12.59	13.19	11.56	11.94	10.9	10.96	10.45	7.63	8.51	10.64	11.03	10.2	10.35	9.65	7.75
ADAM12	8.32	31.13	8.64	8.49	19.35	7.98	21.09	15.36	20.07	6.69	11.82	5.78	72.83	7.27	38.47	22.21	27.07	12.18	10.28
ADAM15	15.31	25.23	47.23	37.3	20.94	37.59	19.17	17.66	20.09	41.73	17.01	20.23	20.57	15.66	19.77	26.2	18.39	44.47	41.55
ADAM17	21.63	25.07	22.65	20.31	29.22	25.91	22.49	31.13	34.08	20.58	25.27	18.76	26.74	21.23	30.23	23.77	32.77	20.71	18.73
ADAM18	4.31	5.14	7.27	3.77	4.4	3.24	4.09	4.99	6.45	2.98	6.05	4.74	4.21	5.63	6.48	6.65	7.14	5.54	6.18
ADAM19	12.27	13.15	12.23	22.89	14.83	19.24	22.92	15.93	11.74	20.42	16.18	19.62	34.98	15.53	23.75	11.84	43.53	20.41	22.57
ADAM2	7.91	5.43	7.25	4.86	3.91	4.09	6.63	5.01	5.46	4	5.53	7.83	10.01	4.42	4.03	4.03	4.13	9.87	10.79
ADAM20	10.67	12.25	10.46	9.03	11.8	10.18	11.35	10.23	10.08	8.26	11.05	7.63	8.36	10.81	6.84	12.58	7.79	13.67	8.17
ADAM20P1	4.41	4.45	3.16	5.01	6.18	9.24	4.42	7.16	5.43	7.15	5.74	4.17	5.49	4.13	5.62	6.96	8	7.31	7.81
ADAM21	6.89	5.055	6.94	6.765	5.665	4.945	4.815	8.365	4.955	4.53	9.445	6.685	3.71	6.32	2.695	6.6	9.195	6.235	11.82
ADAM22	11.76	23.97	14.49	10.29	21.49	10.82	14.62	14.69	15.13	13.12	13.39	22.56	12.92	15.92	11.64	31.48	8.92	16.07	11.8
ADAM23	9.36	13.57	11.72	9.04	15.35	13.95	11.92	6.74	11.06	9.41	15.45	14.09	16.38	14.79	11.74	8.11	11.14	6.12	9.98
ADAM28	12.44	19.5	10.76	16	40.18	8.64	11.77	44.25	20.3	12.92	16.05	17.24	21.09	10.53	18.43	38.11	20.76	7.83	10.5
ADAM29	5.08	6	5.52	5.47	6.4	4.65	4.01	5.87	6.39	3.89	7.23	5.71	8.66	4.28	4.77	5.12	5.69	6.3	6.01
ADAM30	4.08	4.43	4.26	3.85	4.19	4.58	5.7	4.76	6.22	3.81	5.29	4.63	6.94	4.67	3.77	6.17	5.19	5.97	6.76
ADAM32	8.05	5.75	7.66	5.42	6.5	7.27	7.69	7.31	6.9	4.47	8.3	5.7	6.87	4.93	5.48	9.17	8.76	10.19	8.58
ADAM33	35.05	31.22	32.45	22.47	45.57	59.22	52.95	34.93	32.07	28.79	33.75	35.2	32.87	30.59	23.62	36.07	37.32	34.94	53.2
ADAM3A	7.18	3.26	4.27	5.38	4.53	4.49	4.95	6.33	7.12	4.93	5.39	6.1	3.52	3.73	4.52	4.49	6.09	5.26	14.29
ADAM5	6.29	5.5	4.46	4.23	5.43	4.87	5.19	7.03	6.85	3.48	5.4	6.79	5.43	5.35	3.15	6.3	3.92	4.54	8.83
ADAM6	9.78	7.2	10.26	8.06	7.9	6.99	9.08	9.3	8.94	5.3	9.35	8.26	8.73	5.71	6.78	9.24	6.49	8.43	7.2
ADAM7	5.98	4.2	5.92	4.05	4.46	5.08	4.53	4.69	6.69	2.88	6.29	6.41	4.83	3.98	3.89	7.52	6.48	10.43	6.57
ADAM8	17.55	19.22	13.94	15.89	17.58	18.22	19.3	27.76	16.21	9.52	21.76	13.01	29.56	8.07	29.66	19.4	62.38	8.23	12.66
ADAM9	97.22	153.66	73.4	43.32	124.63	71.68	122.52	114.1	139.29	59.78	139.42	102.99	215.63	127.49	127.04	108.85	71.62	62.92	73.5
ADAMDEC1	9.94	10.14	8.18	6.79	9.6	8.06	9.01	11.66	9.43	5.2	15.31	15	8.39	8.58	5.7	8.78	6.2	13.45	9.05
ADAMTS1	66.32	32.15	33.61	31.13	48.48	66.67	64.81	71.8	19.61	36.92	25.75	31.89	22.46	208.66	61.96	18.87	15.14	64.19	144.2
ADAMTS10	22.59	25.11	18.53	13.47	18.7	18.64	27.81	18.56	21.91	22.58	20.17	24.6	23.08	25.44	14.41	17.08	9.71	21.07	9.84
ADAMTS12	18.26	13.92	9.73	7.59	10.68	11.6	14.56	13.89	12.55	9.39	19.17	15.08	17.67	16.4	16.68	7.73	8.61	8.86	11.73
ADAMTS13	11.5	14.79	11.43	11.94	12.3	14.61	16.31	15.29	13.81	12.42	16.81	17.4	12.21	11.67	13.01	11.68	14.45	14.11	7.93
ADAMTS14	9.52	14.75	9.33	7.95	10.57	9.6	12.85	12.29	10.65	8.62	14.47	10.49	14.84	7.27	12.35	11.79	7.47	7.15	11.01
ADAMTS15	12.03	11.81	16.24	10.35	11.95	12.12	13.15	20.39	14.39	11.72	14.59	9.18	12.73	26.45	9.23	16.1	9.6	9.38	11.77
ADAMTS16	8.6	6.85	7.35	6.73	8.2	8.53	12.28	7.61	10.56	5.92	9.4	5.9	5.69	8.43	8.98	8.9	7.9	12.26	10.57
ADAMTS17	10.67	10.91	10.23	9.51	10.26	15.99	10.92	13.68	10.74	10.31	11.03	11.38	8.26	8.46	9.38	11.14	9.75	12.32	13.9
ADAMTS18	16.8	12.56	11.67	14.74	11.49	15.1	19.64	16.78	11.42	16.21	9.28	12.42	16.97	13.76	16.33	20.65	17.48	10.89	16.6
ADAMTS19	7.29	8.43	8.72	6.44	7.63	6.99	9.46	9.55	9.44	4.58	9.26	6.37	8.18	9.44	6.93	7.71	9.22	5.85	10.33
ADAMTS2	67.54	37.93	26.85	16.47	35.34	16.13	54.79	16.29	26.67	19.65	75.29	36.27	62.8	52.62	41.71	17.54	12.7	15.9	22.42
ADAMTS20	5.64	6.57	4.5	5.19	5.61	5.08	6.37	5.28	6.37	3.98	5.64	5.5	6.07	5.31	4.97	4.55	5.66	6.93	9.78
ADAMTS3	9.5	14.55	10.67	9.27	11.06	11.53	9.44	9.99	13.12	7.16	10.28	10.61	8.3	7.04	10.86	8.72	5.97	19.95	11.81
ADAMTS4	6.81	11.73	6.08	5.93	22	7.83	18.21	30.11	8.27	5.87	9.28	6.68	15.63	59.3	21.56	7.28	21	16.73	69.58
ADAMTS5	23.67	12.54	30.13	14.9	13.28	30.43	20.15	8.04	9.97	22.75	15.2	11.39	9.54	14.45	26.23	9.6	10.62	40.67	27.77
ADAMTS6	7.01	7.09	7.53	6.99	6.94	9.73	7.04	5.5	7.3	7.95	6.27	6.82	8.19	5.68	8.89	7.26	9.1	10.77	8.95
ADAMTS7	57.72	48.06	55.54	58.4	65.22	48.18	74.91	64.7	52.82	45.78	70.91	48.02	51.75	47.92	35.08	65.2	70.7	67.17	59.07
ADAMTS8	26.6	16.18	18.92	14.04	22.85	22.47	21.47	23.24	20.07	16.21	21.31	17.98	17.89	13.52	14.94	15.93	20.3	20.31	22.18
ADAMTS9	11.37	18.07	28.42	19.53	22.21	20.84	24.83	21.75	9.34	22.52	7.39	9.13	13.45	18.83	15.67	11.67	14.13	56.81	47.47
ADAMTSL1	7.2	11.43	15.215	8.385	13.18	14.08	7.505	14.295	13.66	14	10.035	8.665	16.015	5.98	6.07	9.915	6.26	11.54	10.03
ADAMTSL2	22.96	22.22	18.42	19.41	21.16	17.22	24.91	23.76	22.91	18.05	21.97	22.47	16.47	18.99	18.7	20.1	20.97	24.3	18.15
ADAMTSL3	20.04	16.74	23.73	20.88	47.94	14.84	25.02	49.66	74.52	26.36	14.57	14.52	7.6	39	6.09	17.86	7.94	14.6	13.35
ADAMTSL4	12.86	12.68	16.64	11.07	14.5	20.33	16.03	19.83	10.42	18.57	12.08	13.62	11.42	8.3	11.59	14	22.93	19.08	15.31
ADAMTSL4-AS1	13.92	16.61	11.82	6.57	21.39	16.45	27.86	31.16	26.86	13.05	29.77	17.86	9.01	12.18	15.91	11.44	40.33	26.77	20.59
ADAMTSL5	31	25.94	22	21.65	32.9	32.59	43.57	34.79	45.44	18.75	25.17	25.59	18.89	25.66	19.67	32.8	24.61	33.29	32.17
ADAP1	16.54	17.36	11.74	13.66	19.66	14.33	18.41	14.66	16.04	11.74	18.52	19.3	15.92	12.75	17.58	12.41	23.95	9.79	17.36
ADAP2	17.07	34.71	23.17	22.37	41.87	22.33	29.25	49.41	39	18.14	31.9	24.01	39.28	17.55	17.36	52.21	16.75	17.94	20.37
ADAR	57.23	69.27	81.98	101.25	61.88	87.08	73.23	55.12	58.06	138	48.78	66.67	76.84	70.11	90.75	75.14	72.59	63.24	65.23
ADARB1	92.09	32.8	52.06	50.99	34.25	48.39	25.95	20.07	24.46	103.15	55.82	44.38	18.56	129.96	34.48	18.42	17.3	48.27	77.57
ADARB2	13.95	21.9	12.16	15.33	16.69	16.37	17.25	20.23	19.39	11.77	18.31	21.23	16.93	12.37	14.96	19.16	14.56	15.96	19.1
ADAT1	10.17	14.21	13.47	14.22	15.6	17.73	13.75	22.45	18.16	13.53	20.02	11.89	17.39	11.82	12.44	19.2	14.2	19.09	14.1
ADAT2	15.39	14.02	19.45	16.31	13.99	19.32	14.19	18.38	18.63	15.47	10.03	16.44	9.61	14.56	12.59	17.07	17.22	9.31	14.22
ADAT3	28.365	35.93	31.505	28.36	38.935	41.89	38.315	47.445	38.3	19.85	38.67	24.835	24.815	34.595	21.035	36.2	33.61	33.035	25.2
ADCK1	15.17	12.54	11.75	15.16	11.77	15.27	20.58	18.17	12.88	12.04	13.97	14.28	13.58	11.08	11.78	10.37	5.5	18.73	12.6
ADCK2	10.53	8.38	6.94	11.32	15.53	7.29	10.45	9.63	6.56	9.38	9.22	10.27	10.39	7.75	6.94	10.06	7.27	9.79	8.39
ADCK3	21.74	21.27	18.65	20.32	25.85	24.09	26.29	29.76	28.65	20.24	22.83	17.54	21.65	16.16	11.86	21.88	20.48	26.11	25.77
ADCK4	24.28	22.08	23.11	15.99	34.85	28.07	30.35	33.94	42.7	18.32	19.65	27.36	15.3	13.27	15.16	21.04	15.33	31.21	22.48
ADCK5	22.09	15.81	14.82	14.13	15.02	15.2	19.18	15.4	17.62	13.27	19.9	18.92	12.66	17.71	14.01	21.8	13.66	18.89	17.08
ADCY1	7.96	8.56	6.68	9.8	9.45	10.64	7.74	12.76	10.67	10.46	9.45	11.32	8.5	8.19	6.93	8.49	8.11	10.89	9.12
ADCY10	7.18	6.31	6.4	6.82	7.7	5.23	6.41	7.58	10.39	4.14	8.8	4.78	4.36	4.11	4.23	5.82	9.56	6.03	13.47
ADCY10P1	2.97	3.32	4.85	8.46	7.52	10.34	10.64	5.6	4.58	10.95	6.02	6.7	2.11	10.23	7.11	3.85	10.74	8.26	6.2
ADCY2	20.8	11.13	24.6	24.1	24.77	23.08	30.84	27.77	22.17	19.75	22.62	22.53	24.81	15.98	11.99	23.29	18.36	26.84	21.93
ADCY3	23.84	28.63	30.45	31.16	31.21	29.64	34.27	33.1	24.7	38.96	26.08	32.57	31.02	35.61	25.34	42.05	16.94	35.54	40.83
ADCY4	11.68	16.65	22.88	17.92	13.4	21.71	16.04	14.4	17.07	22.88	12.2	16.12	11.25	16.09	15.03	15.39	9.5	22.87	17.87
ADCY5	30.3	13.4	34.79	32.4	23.18	39.97	29.77	20.76	20.33	73.21	11.97	23.7	12.58	35.92	12.8	14.02	10.28	32.77	56.76
ADCY6	40.27	41.5	40.11	29.31	29.73	37.94	36.23	18	26.75	39.79	25.63	34.81	16.74	34.36	31.1	18.33	11.15	27.26	20.68
ADCY7	18.73	25.26	18.94	30.85	30.05	15.09	23.52	41.44	31.35	18.79	27.51	27.06	29.69	13.39	24.31	38.6	36.34	16.84	7.62
ADCY8	21.77	15.28	11.96	9.24	7.67	13.04	9.33	10.38	6.84	6.55	5.62	9.55	21.42	4.3	7.86	17.31	8.87	8.55	14.21
ADCY9	24.5	21.52	23.38	27.65	20.63	23.35	21.09	18.22	18.23	34.53	22.68	25.88	14.08	25.68	19.2	15.48	8.42	23.93	24.63
ADCYAP1	21.08	20.43	18.67	8.53	9.74	10.28	13.96	15.61	13.54	7.26	18.01	11.52	24.29	16.89	10.14	12.56	7.89	13.02	11.77
ADCYAP1R1	13.16	11.85	12.14	8.02	7.4	5.76	10.54	11.62	9.93	6.92	10.12	11.52	5.7	6.92	6.37	8.8	7.43	6.27	9.03
ADD1	123.25	105.75	104.64	118.51	87.05	106.16	83.47	61.85	108.44	174.69	82.06	106.39	60.22	128.35	124.82	61.28	52.7	104.08	94.83
ADD2	11.64	8.84	5.66	9.04	9.53	7.33	12.22	15.51	11.61	4.64	11.37	7.3	5.7	8.49	5.01	8.91	6.85	18.12	4.8
ADD3	27.86	52.87	54.38	44.42	70.04	54.77	31.17	56.05	55.21	60.73	38.15	48.26	40.08	32.62	33.65	33.72	36.13	39.55	11.83
ADGB	6.07	4.52	4.2	4.62	3.63	4.26	4.02	5.25	5.03	2.83	4.8	5.54	5.7	3.8	4.69	4.62	5.44	3.85	6.46
ADH1A	40.91	46.76	44.48	66.96	30.78	56.29	87.77	15.15	75.96	59.22	30.57	89.82	22.42	51.8	45.87	42.66	11.01	20.1	58.8
ADH1B	45.71	53.37	55.6	101.49	37.14	70.71	115.7	16.16	103.38	97.74	39.65	102.39	16.88	69.01	70.56	68.41	4.88	20.55	82.99
ADH1C	23.92	51.05	30.66	51.32	24.66	53.92	68.12	14.13	58.64	81.62	24.61	75.96	8.18	47.67	40.5	44.16	2.96	13.73	46.57
ADH4	5.03	6.61	5.83	4.76	5.09	9.5	6.09	4	10.43	4.21	4.69	5.3	4.55	5.61	5.13	7.91	3.87	6.03	7.57
ADH5	40.88	38.86	30.77	38.35	28.7	41.19	32.4	27.53	30.24	44.4	29.31	42.59	28.33	44.28	44.68	26.26	10.88	22.68	40.82
ADH5P4	25.72	40.12	28.47	37.04	33.51	41.41	41.76	13.56	37.43	57.63	27.57	38.56	30.99	54.81	37.66	23.14	13.41	29.27	39.49
ADH6	6.29	7.1	4.96	4.85	4.53	5.11	4.97	5.42	5.11	3.52	8.6	4.9	6.95	4.74	5.84	4.96	7.32	5.02	6.06
ADH7	6.73	8.11	15.35	7.55	13.02	11.51	20.7	6.92	8.7	6.96	4.23	4.36	17.09	6.02	9.79	9.05	5.81	8.94	6.28
ADHFE1	19.35	9.48	13.34	12.41	13.12	13.7	5.87	13.52	12.26	22.4	8.35	12.13	5.63	15.41	7.36	13.64	5.84	14.73	8.53
ADI1	20.67	15.46	14.93	18.08	26.21	13.38	20.49	17.79	24.23	20.77	16.44	18.66	18.24	23.69	21.55	25.03	10.5	17.57	18.17
ADIG	10.12	12.28	8.06	8.63	11.39	13.75	8.97	11.07	12.29	10.19	11.54	14.87	9.82	10.56	9.07	9.71	9.46	9.13	12.08
ADIPOQ	14.44	7.61	9.91	17.52	5.36	10.16	12.05	16.41	13.88	6.37	15.78	7.87	7.19	6.48	7.05	11.16	8.32	13.39	8.4
ADIPOR1	70.81	65.4	61.6	93.47	60.06	92.71	65.3	80.33	65.26	56.88	74.17	77	107.54	62.72	139.79	90.64	197.86	74.53	49.41
ADIPOR2	8.6	10.23	14.05	16.51	15.79	12.98	11.89	10.33	15.17	16.67	7.4	15.28	12.96	9.94	18.9	12.5	22.46	14.45	15.1
ADIRF	42.51	25.37	84.57	47.4	26.63	60.44	46.77	23.06	28.04	111.98	40.83	58.55	9.55	26.09	29.11	11.04	12.76	56.54	82.09
ADK	16.23	17.46	16.47	11.9	14.13	19.1	14.01	16.26	15.45	19.28	18	17.19	15.66	22.03	19.78	13.27	8.6	16.83	13.21
ADM	11.9	16.21	10.25	9.38	26.92	15.1	23.07	30.84	25.45	9.17	20.66	10.27	32.85	20.86	42.11	23.28	157.51	11.55	7.9
ADM2	14.53	18.42	15.61	14.2	13.68	17.97	20.85	21	17.52	14.4	15.21	18.73	13.95	12.51	14.16	18.5	12.34	15.31	10.61
ADNP	35.92	30.4	33.2	39.12	33.22	34.61	27.31	25.23	34.37	45.26	24.18	35.17	21.52	38.51	34.95	24.94	22.93	30.1	33.62
ADNP2	11.22	16.73	13.49	14.16	17.35	18.37	11.85	17.24	16.44	18.85	14.47	16.11	11.1	18.22	15.73	9.45	12.04	12.26	21.5
ADO	25.06	22.2	17.56	15.08	24.31	20.23	16.55	18.33	20.6	20.06	23.01	23.72	14.79	18.17	22.18	20.06	13.38	21.43	20.46
ADORA1	19.59	16.49	13.27	11.86	14.6	14.75	19.4	12.8	18.24	11.11	17.77	15.25	8.73	11.22	11.69	16.66	17.36	15.57	13.05
ADORA2A	21.46	12.58	19.75	19.06	15.87	13.81	28.71	11.63	12.05	15.68	15.21	13.84	20.63	12.99	15.7	17.96	20.74	15.7	14.15
ADORA2A-AS1	12.67	15.31	14.1	9.35	14.09	13.02	9.14	14.36	16.09	10.18	11.05	12.89	12.62	13.43	10.59	15.5	16.98	15.16	12.71
ADORA2B	26.42	23.32	20.12	18.2	21.62	19.95	25.42	27.05	26.25	14.1	28.03	22.3	19.08	17.41	20.3	22.46	26.44	10.3	27.45
ADORA3	15.71	16.17	7.06	11.63	16.07	7.56	16.23	13.04	10.04	7.54	18.04	13.94	20	5.68	16.54	27.77	17.07	6.21	7.31
ADPGK	16.69	27.78	17.42	36.5	23.01	18.39	24.31	35.47	22.9	19.03	21.34	13.27	34.5	18.21	31.08	37.44	56.82	17.44	17.77
ADPRH	7.07	8.35	5.52	8.57	10.28	13.54	10.62	7.8	12.64	7.89	10.52	7.86	6.99	9.34	11.17	9.7	10.77	13.4	8.78
ADPRHL1	8.66	11.58	7.69	9.59	9.36	7.6	7.31	10.61	7.07	9.32	9.52	11.06	12.04	11.37	7.25	11.48	11.28	10.22	10.04
ADPRHL2	16.47	14.62	17.15	12.65	16.78	18.87	11.77	15.3	19.1	14.53	13.37	16.27	21.47	14.22	12.96	21.3	22.73	18.26	14.61
ADPRM	6.07	5.83	6.14	9.91	8.08	7.25	7.22	3.49	9.9	8.4	5.44	5.81	4.43	7.09	9.66	5.95	6.75	8.64	11.55
ADRA1A	11.84	13.06	12.31	11.94	11.35	14.08	11.39	15.18	12.11	9.07	15.77	11.11	10.35	8.63	8.67	12.59	11.19	11.97	13.07
ADRA1B	27.77	19.43	19.3	16.65	23.03	24.01	23.62	32.32	29.69	14.69	23.7	27.95	19.99	18.52	20.94	22.83	22.27	23.73	26.46
ADRA1D	7.71	15.23	17.11	15.33	15.36	17.69	17.36	28.85	19.37	17.3	17.02	19.96	12.41	9.98	6.31	16.77	20.34	10.15	24.98
ADRA2A	33.2	35.09	47.76	37.15	42.13	44.51	42.63	58.58	42.75	33.89	39.3	34.68	29.58	36.03	32.53	56.02	47.6	44.27	51.98
ADRA2B	23.38	17.54	32.34	14.02	25.13	21.56	23.3	30.97	17.85	20.71	23.29	25.58	26.82	19.16	26.9	29.5	19.82	34.93	32.9
ADRA2C	21.41	18.19	17.65	17.11	16.18	15.15	22.54	15.13	16.28	13.73	20.59	13.72	13.59	20.47	16.52	12.97	14.08	13.44	14.02
ADRB1	33.46	28.05	29.34	31.98	42.53	46.58	35.22	32.72	17.84	31.96	24.88	28.69	62.82	40.76	31.32	40	40.54	32.36	48.22
ADRB2	8.15	9.64	14.3	17.96	6.99	12.24	7.12	11.24	13.89	15.26	8.57	10.3	8.98	8.81	10.95	13.06	21.3	12.02	17.14
ADRB3	7.44	5.93	7.53	8.39	8.33	8.4	10.77	7.92	8.61	7.26	4.67	9.6	10.76	8.96	8.79	11.43	6.45	5.07	10.53
ADRBK1	37.53	38.72	35.08	81.88	41.26	27.51	37.71	46.53	36.22	34.18	28.62	43.4	29.9	29.31	41.83	50.7	71.3	27.51	27.58
ADRBK2	37.06	27.6	41.58	38.4	27.18	29.73	34.45	54.33	39.06	11.23	39.96	26.63	17.05	26.62	22.36	45.47	17.05	33.12	26.38
ADRM1	47.56	42.31	60.01	41.58	46.71	44.3	51.05	54.44	54.58	38.74	44.51	40.58	39.25	31.12	51.94	47.27	34.4	60.27	70.51
ADSL	17.48	15.84	12.66	19.05	19.34	16.41	14.54	18.48	16.14	13.84	12.97	19.11	14.57	11.65	21.25	9.48	10.9	18.73	20.98
ADSS	17.19	27.22	12.8	34.56	17.94	17.73	18.74	18.77	20.01	26.19	19.2	28.27	26.74	34.21	33.46	21.03	12.72	16.42	17.71
ADSSL1	26.82	14.58	16.58	10.26	15.93	14.64	14.68	14.75	16.04	18.47	16.37	13.07	13.63	13.62	10.69	12.35	17.18	15.63	17.56
ADTRP	8.79	9.1	5.56	6.06	8.6	9.72	5.76	10.28	7.51	6.2	9.44	9.4	7.2	8.92	6.85	7.13	6.67	5.3	13.39
AEBP1	499.86	659.52	322.06	222.09	225.62	325.66	282.96	137.49	226.42	621.84	334.45	283.75	178.82	483.24	455.28	145.54	53.28	248.11	310.75
AEBP2	36.78	37.12	28.26	31.67	33.1	38.13	34.01	29.51	31.37	47.38	30.27	46.55	30.99	50.61	26.6	25.25	20.24	39.35	48.63
AEN	16.2	16.83	11.58	12.52	15.15	13.48	15.27	13.52	15.27	11.58	12.04	13.95	13.07	18.09	12.87	14.6	11.34	10.13	20.59
AES	52.43	56.57	57.78	56.02	57.6	43.15	57.72	67.68	65.12	61.79	55.28	54.59	54.98	50.87	49.19	55.83	27.42	46.58	54.88
AFAP1	24.99	31.18	23.14	18.51	32.31	20.12	17.81	28.71	36.86	23.61	25.01	19.58	28.99	27.78	30.89	13.62	11.01	19.39	12.87
AFAP1-AS1	11.25	8.03	8.23	7.03	9.16	8.97	10.14	10.52	6.51	7.64	9.63	6.4	9.78	9.24	10.85	4.82	7.1	6.39	5.32
AFAP1L1	25.23	18.77	32.29	18.28	25.68	18.49	21.88	24.48	30.78	17.63	17.43	18.7	14.07	17.03	16.92	21.95	18.07	26.57	23.85
AFAP1L2	9.49	8.55	12.23	9.67	17.25	20.47	7.37	7.06	6.32	20.99	9.96	8.4	6.67	11.42	5.01	5.98	8.3	12.14	17.34
AFF1	40.71	41.56	48.25	67.76	46.47	43.44	28.08	42.98	37.32	68.03	29.59	32.8	44.03	33.94	48.54	41.93	52.64	48.26	53.06
AFF2	10.71	11.53	9.45	15.29	8.16	7.79	12.52	8.82	9.34	8.69	9.95	8.08	8.16	7.4	10.55	9.05	10.81	9.93	8.84
AFF3	6.43	9.13	18.44	10.85	9.37	9.91	8.91	12.92	18.65	17.87	9.26	11.12	7.05	6.13	5.25	14.11	7.52	8.06	14.83
AFF4	40.58	40.51	35.16	32.63	43.19	40.75	33.27	33.34	39.85	51.23	33.88	42.45	42.48	48.15	46.96	29.77	37.36	37.31	48.65
AFG3L1P	34.63	33.67	29.98	41.9	39.29	28.31	24.75	34.72	34.3	16.76	35.11	24.85	43.48	26.03	12.39	48.38	26.28	40.44	13.27
AFG3L2	30.98	28.08	31.43	33.32	27.58	32.31	35.76	31.29	51.28	31.66	31.79	35.06	33.41	29.93	32.74	25.27	15.52	29.97	43.4
AFM	4.84	5.66	5.77	4.01	6.31	5.75	9.04	6.62	6.17	3.57	6.65	4.7	5	5.55	5	5.94	7.65	7.4	7.58
AFMID	22.07	18.71	15.8	13.77	13.88	12.4	18.39	12.51	13.29	15.14	11.57	14.23	16.75	17.6	14.58	19.66	13.76	9.98	9.2
AFP	6.31	5.89	4.24	2.69	4.49	4.81	6.72	5.04	4.09	3.35	4.86	4.55	6.24	4.75	5.31	6.87	3.16	5.58	7.25
AFTPH	28.73	32.26	35.8	36.9	29.94	33.85	28.55	27.75	28.87	34.18	24.98	28.95	24.04	29.67	39.76	29.87	44.13	26.78	33.8
AGA	18.11	14.86	13.94	10.73	15.15	6.68	11.37	8.68	13.63	12.54	11.62	18.1	23.44	14.85	10.67	19.11	7.01	8.86	7.19
AGAP1	80.37	34.63	31.52	39.02	22.41	30.27	27.27	20.95	18.6	51.77	34.16	50.44	18.32	57.62	27.04	20.02	14.11	16.11	23.85
AGAP2	8.18	9.21	8.05	16.11	10.2	7.04	13.39	9.72	9.47	6.98	9.81	14.08	11.16	9.48	11.41	13.45	22.2	10.6	8.83
AGAP3	13.87	13.58	21.63	11.02	20.94	15.71	15.98	21.22	22.28	15.81	16.86	13.8	14.49	15.1	13.07	15.39	17.33	22.58	17.7
AGAP5	31.16	32.5867	44.5633	47.2267	35.35	52.2833	24.2933	19.71	34.05	89.0633	29.16	30.1	21.18	27.4267	26.6767	35.6067	20.0333	55.8	40.5733
AGAP6	31.2367	32.3283	42.965	45.9233	36.2683	49.2133	26.72	22.925	34.5183	69.835	30.7267	30.3233	23.3617	27.495	26.82	38.515	19.4117	52.41	40.615
AGAP7P	37.35	43.9	48.67	58.71	44.58	58.3	34.83	33.87	43.1	59.16	37.05	40.26	29.63	36.98	30.56	52.87	23.87	62.97	51.21
AGBL1	6.82	7.76	6.9	4.94	5.97	7.33	6.56	6.51	7.67	4.91	5.04	7.94	5.76	6.59	7.53	7.8	8.41	7.75	10.19
AGBL2	8.75	9.15	11.52	7.64	5.68	9.63	7.62	4.18	3.78	5.97	9.89	6.19	6.96	5.39	5.99	7.61	7.04	6.69	12
AGBL3	6.54	5.74	5.24	3.92	5.58	4.97	6.18	4.43	5.49	3.58	4.75	4.38	4.77	5.27	4.92	6.49	6.47	8.28	6.79
AGBL4	6.89	5.41	8.12	5.47	5.48	8.54	7.02	6.13	7.29	4.39	8.12	7.94	5.32	5.38	4.87	4.97	5.25	7.42	7.68
AGBL5	16.73	15.35	18.15	15.13	13.38	18.48	12.22	14	12.39	16.14	13.06	15.26	10.91	11.61	9.61	8.04	10.14	11.51	16.15
AGER	28.5167	41.6767	34.4933	25.39	48.4333	32.6067	58.36	64.3767	87.7667	29.5733	39.4867	61.21	20.8533	23.9933	19.52	37.3333	29.7533	33.49	46.8967
AGFG1	47	79.96	52.5	70.47	71.64	48.39	73.96	63.56	70.36	58.25	62.14	59.86	92.31	57.56	108.18	79.33	119.26	61.32	54.23
AGFG2	13.05	13.92	12.63	16.17	14.25	14.32	14.3	10.5	10.84	12.2	8.58	14.06	11.07	10.86	16.01	10.52	7.78	15.01	15.92
AGGF1	49.56	45.19	53.58	47.82	55.33	49.63	54.15	71.83	58.79	33.84	49.6	45.54	56.66	44.01	26.89	50.69	32.29	60.64	26.33
AGK	12.83	21.73	17	14.66	14.64	14.97	12.96	15.08	16.71	18.06	14.3	13.37	14.92	20.08	18	16.37	9.16	19.88	21.08
AGL	18.58	15.64	18.97	23.94	21.82	22.34	13.74	13.85	28.56	23.71	19.26	19.01	9.27	20.22	18.51	14.19	6.2	19.22	12.66
AGMAT	12.98	14.17	11.28	9.78	16.73	14.62	12.89	14.21	16.74	9.92	11.82	13	8.7	10.74	7.54	12.11	12.14	11.91	8.45
AGMO	3.94	5.63	8.16	5.6	8.84	6.29	4.38	4.26	9.26	6.82	6.8	4.26	4.96	6.85	4.73	5.03	4.43	6.26	4.76
AGO1	34.99	24	29.38	29.68	28.09	29.17	30.15	28.81	25.7	30.78	27.59	28.06	26.27	26.54	24.18	33.14	31.42	24.5	24.61
AGO2	50.61	34.64	39.55	51.43	50.86	48.23	56.15	44.91	33.64	43.96	43.7	42.24	42.53	55.03	74.44	45.53	78	62.32	50.39
AGO3	18.46	18.84	21.37	19.01	18.09	17.11	18.82	15.65	15.31	29.91	17.73	14.75	14.52	19.7	17.08	15.99	14.1	20.2	20.73
AGO4	27.49	23.81	28.38	38.95	24.57	35.71	28.38	31.52	22.78	22.93	17.88	21.8	34.37	23.97	45.92	23.14	31.19	26.12	20.01
AGPAT1	47.91	55.1	60.37	48.46	58.79	58.17	58.99	46.34	54.06	67.98	52.43	62.59	52.92	60.91	67.74	41.25	46.39	49.16	46.88
AGPAT2	26.8	22.12	25.34	26.32	27.28	25.09	23.11	31.34	28.82	21.84	27.86	29.59	22.65	16.73	25.49	19.18	22.21	20.48	18.83
AGPAT3	25.51	31.87	25.97	25.38	26.8	23.12	22.25	34.9	33.98	27.05	28.91	31.71	22.69	33.1	29.58	28.92	21.31	28.58	30.95
AGPAT4	13.32	8.95	10.26	11.15	15.72	13.91	14.4	15.78	11.36	12.37	14.14	15.39	14.22	16.36	12.46	15.56	16.54	5.1	12.11
AGPAT4-IT1	3.99	4.58	5.03	5.6	6.32	7.02	6.62	6.73	9.18	6.6	5.68	6.55	6.75	5.7	8.2	7.91	9.31	7.81	6.29
AGPAT5	34.44	42.19	20.11	14.65	20.31	16.85	28.6	19.16	23.46	15.04	49.62	29.62	50.26	27.14	20.27	25.08	17.87	10.66	12.22
AGPAT6	30.68	39.06	27.54	25.85	38.11	26.12	30.62	26.6	30.57	28.98	30.75	32.25	42.42	32.55	53.08	29.99	102.74	22.95	28.22
AGPAT9	9.97	8.88	14.01	17.94	9.43	11.06	10.48	17.02	10.12	9.46	5.98	8.9	15.79	9.48	11.36	9.37	25.63	8.02	9.54
AGPS	26.73	37.55	34.22	42.96	29.69	29.05	23.31	29.72	27.98	39.96	29.58	32.54	39.66	28.13	36.49	33.45	14.27	25.05	19.07
AGR2	4.67	4.38	5.9	4.13	4.78	4.36	5.51	3.58	4.65	2.82	4.53	4.88	5.55	4.59	3.55	5.07	4.81	6.33	6.96
AGR3	4.85	4.75	3.38	4.16	4.25	4.78	4.28	4.26	2.85	2.62	3.01	4.17	3.37	2.99	4.24	3.76	4.09	4.14	5.86
AGRN	41.29	42	21.45	23.61	30.43	23.96	24.82	29.05	42.2	38.79	26.28	29.35	20.6	28.95	21.48	27.92	15.64	19	20.86
AGRP	30.07	23.68	29.68	16.89	26.63	24.79	43.03	30.1	32.2	13.78	30.28	31.62	42.72	25.71	21.96	33.22	25.57	30.65	43.9
AGT	19.08	26.02	57.35	18.93	21.15	19.59	23.02	8.68	11.55	22.74	14.17	22.09	34.14	25.7	16.81	13.63	7.49	24.98	41.76
AGTPBP1	18.08	12.91	11.18	27.45	16.88	21.73	13.22	17.68	16.23	12.09	15.44	19.48	20.63	13.88	25.98	11.7	41.55	17.72	13.16
AGTR1	6.48	10.64	10.33	13.59	8.14	8.91	9.85	10.08	5.47	21.25	12.1	8.95	14.01	9.85	7.69	5.55	5.94	10	14.74
AGTR2	6.69	4.23	4.15	5.34	4.95	5.6	5.42	5.37	5.22	3.79	5.32	5.91	5.57	4.09	4.66	5.23	5.27	4.81	6.38
AGTRAP	27.71	34.42	30.29	35.42	34.97	33.82	34.1	36.58	25.44	25.31	30.59	26.63	38.37	26.05	33.72	35.31	41.78	28.61	22.38
AGXT	15.2	16.66	11.92	13.08	16.01	17.48	16.07	21	18.56	11.95	11.39	13.01	11.1	14.24	11.16	9.5	15.63	18.04	22.15
AGXT2	4.54	6.4	6.23	10.99	12.65	12.66	12.39	16.04	9.91	6.77	6.84	10.89	18.58	7.33	5.97	11.46	11.76	15.91	4.63
AHCTF1	30.275	23.495	15.89	23.19	21.165	18.76	20.46	14.865	20.815	26.485	17.195	22	16.885	24.235	35.315	12.76	26.12	23.37	25.72
AHCY	23.28	25.88	28.31	28.25	25.88	26	39.18	33.57	30.66	24.66	27.93	31.71	29.13	29.19	23.33	29.09	23.69	26.57	19.6
AHCYL1	35.24	52.92	37.07	35.78	44.41	44.78	33.7	28.65	43.78	45.58	37.69	52.41	48.96	47.83	52.22	34.15	28.08	46.43	33.94
AHCYL2	18.77	19.89	20.8	13.34	71.15	14.07	21.88	53.15	92.02	18.03	15.29	21.14	21.94	17.39	15.7	25.57	11.4	12.58	11.14
AHDC1	26.12	19.64	24.26	19.94	18.35	22.57	17.22	14.47	15.11	24.51	20.56	21.19	14.28	21.24	18.33	18.05	15.29	20.64	25.41
AHI1	12.68	17.16	12.14	9.81	11.72	18.89	10.95	11.87	16.66	18.28	14.2	14.09	12.04	18.1	15.85	15.09	7.83	22.81	19.03
AHNAK	461.43	263.95	427.16	402.67	329.87	358.15	220.79	252.27	291.75	778.85	300.95	320.28	158.41	410.12	299.06	194.5	85.98	385.22	235.1
AHNAK2	46.2	31.18	22.04	12.95	26.83	16.24	36.9	19.8	40.92	25.59	33.03	57.86	14.67	34.36	27.75	14.44	6.88	19.18	18.97
AHR	106.95	129.55	69.11	60.69	115.45	80.1	131.51	68.99	145.51	106.06	109.42	128.15	67.59	157.98	118.68	67.98	22.09	61.53	47.24
AHRR	20.86	21.71	25.82	28.06	20.96	18.31	19.48	31.35	20.99	18.54	22.83	25.11	19.43	20.71	18.38	22.8	25.99	25.64	15.6
AHSA1	31.06	33.82	24.45	29.38	35.07	31.57	34.42	24.64	35.08	53.7	32.96	30.73	32.76	40.28	61.16	27.78	38.2	34.71	39.75
AHSA2	54.64	76.8	57.15	92.21	48.26	52.79	82.21	63.02	69.91	35.84	56.95	45.43	73.33	54.37	34.02	67.41	41.85	84.13	12
AHSG	6.17	6.77	9.08	5.35	6.61	6.72	7.1	5.51	9.61	4.48	7.09	8.49	5.41	7.66	5.97	6.72	4.73	6.33	6.55
AHSP	5.57	4.62	7.58	64.6	5.15	5.3	6.52	4.62	5.05	3.65	3.95	5.15	4.63	3.27	5.26	5.92	5.99	6.76	7.48
AICDA	7	7.59	8.01	7.37	5.49	5.36	5.39	5.37	8.98	5.05	9.84	6.02	5.23	4.91	5.05	8.13	6.24	5.23	6.92
AIDA	32.71	24.705	24.52	20.035	21.585	22.92	20.31	22.245	24.79	32.24	25.92	23.39	22.47	24.345	29.515	21.365	13.71	23.86	24.795
AIF1	17.09	26.52	20.53	42.12	28.18	21.54	23.18	39.49	30.6	16.85	33.02	29.84	49.79	13.24	24.18	51.46	35.83	17.13	16.93
AIF1L	11.52	11.02	31.97	18.8	11.34	35.16	10.82	10.63	10.83	43.47	8.9	19.98	7.47	20.27	10.08	11.25	8.96	45.01	42.49
AIFM1	8.52	15.98	15.82	19.58	19.05	17.28	15.52	14.39	17.9	18.82	14.63	16.81	17.21	13.18	14.57	14.86	10.3	15.91	12.24
AIFM2	22.07	16.03	23.45	10.36	16.42	9.9	15.19	26.2	20.51	22.58	20.42	17.4	14.59	16.19	11.29	13.79	17.6	20.85	29.01
AIFM3	11.83	11.31	12.51	10.3	11.97	10.17	10.97	15.23	12.25	8.16	13.24	10.84	7.71	10.95	8.36	10.07	12.16	13.89	7.92
AIG1	36.64	34.01	29.41	30.57	31.19	33.71	22.37	26.15	27.4	48.59	29.49	40.32	18.79	30.17	24.45	31.23	12.81	25.11	29.64
AIM1	10.06	15.94	13.77	22.46	20.16	11.44	11.35	26.94	17.47	10.96	15.83	18.6	19.77	8.27	22.47	22.5	29.11	9.56	12.83
AIM1L	16.69	24.26	16.94	13.56	14.49	11.04	16.95	26.06	20.23	11.27	15.72	19.03	13.92	12.39	10.87	13.56	17.12	21.33	12.68
AIM2	13.71	16.4	8.14	11.56	15.58	11.28	9.86	30.76	22.48	9.4	9.35	13.58	15.4	8.04	7.92	13.6	16.62	8.22	14.3
AIMP1	11.51	11.51	11.44	13.95	15.5	16.11	12.24	16.4	13.31	18.63	17.76	14.38	15.69	12.62	14.13	9.28	6.05	14.23	12.84
AIMP2	15.55	15.94	14.86	12.59	16.37	14.89	19.03	13.33	15.33	15.98	14.84	18.27	21.34	14.16	22.91	16.71	12.7	17.15	19.43
AIP	28.78	22.53	22.54	24.13	31.67	29.19	24.69	20.85	21.24	28.95	21.6	22.57	24.26	31.6	21.65	22.55	12.93	23.78	31.18
AIPL1	14.17	19.74	10.73	12.5	14.79	11.54	13.28	16.8	17.43	11.18	14.9	16.99	14.92	11.25	9.69	15.31	11.07	13.16	10.4
AIRE	17.63	20.12	20.92	17.55	21.85	21.96	18.42	31.66	28.24	17.8	20.31	19.63	16.58	17.46	14.54	21.62	20.24	14.08	21.28
AJAP1	25.56	17.2	25.62	17.53	13.06	17.14	22.97	21.05	10.64	8.21	21.99	19.81	12.36	22.26	14.25	23.57	23.56	27.68	20.88
AJUBA	17.71	20.97	19.87	13.37	13.13	17.57	17.8	19.38	16.16	16.39	17.06	24.34	9.99	22.77	14.94	11.67	12.47	12.11	13.99
AK1	17.77	24.29	22.17	18.99	17.34	19.64	24.63	14.59	23.02	26.41	34.09	21.18	14.86	24.13	25.55	14.12	15.49	22.12	24.78
AK2	22.945	19.72	28.435	38.335	32.485	25.74	36.305	25.285	26.745	34.375	30.31	20.275	32.17	24.1	31.13	29.675	34.07	22.96	32.685
AK3	60.2	70.12	67.28	77.99	77.86	56.38	102.38	64.41	78.31	50.96	85.74	72.51	68.08	48.46	41.44	62.52	44.17	72.56	47.59
AK4	14.73	16.445	13.495	12.665	16.645	20.725	13.75	15.175	18.255	16.17	16.7	12.93	19.735	13.605	17.825	17.125	12.725	15.53	26.545
AK5	34.22	13.03	6.51	9.79	6.83	9.61	6.89	5.69	6.62	22.63	15.94	32.53	11.62	21.78	13.85	9.9	5.29	6.88	13.68
AK6	11.33	11.17	11.42	14.55	12.55	14.48	10.21	13.24	13.775	16.09	12.21	12.17	12.95	14.555	14.695	16.145	7.825	14.755	18.54
AK7	5.69	7.16	5.41	4.82	5.91	4.17	4.74	6.39	6.53	4.28	7.63	5.63	5.23	5.69	5.8	6.13	6.09	5.62	5.16
AK8	11.34	11.05	5.45	9.5	9.25	12.07	9.83	16.51	12.73	7.24	12.26	13.84	5.44	7.17	5.09	11.54	8.4	10.38	12.13
AK9	6.27667	5.91667	6.84	4.45	6.17333	6.08333	4.85333	4.96667	4.92667	5.33	6.16667	6.16	5.70667	6.12	5.96	5.57	5.79333	6.93667	7.61
AKAP1	20.02	15.86	27.39	31.66	17.65	43	20.21	15.62	19.24	55.53	16.47	27.44	14.56	19.37	22.98	15.19	9.12	37.68	36.99
AKAP10	30.43	15.84	43.39	26.24	18.03	25.73	30.47	32.13	17.29	19.36	36	23.65	39.66	27.68	25.77	48.84	31.62	33.23	57.04
AKAP11	24.3	27.15	28.08	29.98	21.24	25.33	24.86	25.16	20.47	29.62	22.49	19.58	16.69	30.05	20.39	19	10.03	27.99	23.09
AKAP12	46.1	30.35	57.65	39.06	47.75	44.77	50.75	56.03	45.09	60.27	38.05	41.89	37.41	99.14	117.75	21.61	59.63	45.55	61.28
AKAP13	76.28	65.52	48.46	48.82	64.45	44.61	53.94	65.73	69.78	57.59	56.08	45.26	58.33	52.42	108.59	53.82	72.55	45.46	47.77
AKAP14	5.52	4.62	5.04	3.88	3.8	4.11	4.32	4.79	5.14	2.76	5.18	4.34	3.43	3.91	5.04	6.43	5.07	4.68	7.53
AKAP2	25.84	19.96	22.26	26.07	18.61	25.98	24.86	23.29	15.01	26.36	34.94	23.09	21.25	28.01	36.45	16.82	13.2	27.59	27.6
AKAP3	13.38	10.8	11.47	7.08	10.07	8.92	10.09	12.09	14.15	8.17	12.74	9.55	9.57	8.41	6.8	13.76	9.28	7.89	36.58
AKAP4	6.29	3.73	6.74	4	5.25	5.74	5.66	6.33	5.13	4.61	7.08	4.82	6.09	4.77	5.76	6.83	7.07	6.47	6.83
AKAP5	12.19	6.55	5.3	4.78	5.28	6.36	4.83	7.84	3.87	4.96	8.56	7.5	4	9.11	4.99	5.83	7.75	4.99	6.97
AKAP6	23.49	17.33	16.22	17.83	13.42	38.34	20.61	8.44	14.88	35.35	17.48	22.66	9.71	29.42	22.51	6.89	8.82	24.93	53.84
AKAP7	4.88	5.61	6.2	5.62	6.45	7.3	5.74	6.8	8.06	5.2	5.21	6.77	6.14	6.63	5.79	5.09	6.22	6.57	5.07
AKAP8	51.36	59.39	49.67	51.94	59.65	53.27	64.05	66.09	55.44	51.08	58.37	59.01	40.26	45.45	32.02	62.41	55.22	50.81	65.22
AKAP8L	25.2	19.75	24.08	25.68	27.03	22.45	24.1	19.81	22.08	29.17	16.17	18.85	19.11	26.55	23.41	25.48	20.13	26.45	25.88
AKAP9	17.93	15.29	14.59	13.43	15.14	15.18	14.99	15.77	14.28	19.94	16.25	16.08	12.29	12.6	16.18	19.27	9.1	14.66	10.31
AKIP1	18.02	20.34	14.55	16.04	20.32	21.06	18.72	25.1	27.14	23.53	19.81	19.11	18.69	22.01	13.08	24.58	12.56	26.17	14.37
AKIRIN1	52.85	57.53	49.89	74.81	85.67	67.87	96.96	72.95	53.68	40.87	81.36	57.07	113.22	60.26	46.88	94.65	90.45	54.98	55.97
AKIRIN2	30.48	29.77	24.36	34.46	36.08	26.41	26.06	32.45	33.03	33.04	27.4	26.73	37.88	27.29	51.78	34.93	72.71	31.49	36.45
AKNA	21.35	21.79	22.82	29.07	21.66	20.48	27.15	26.64	19.45	17.64	23.36	22.9	21.75	14.43	28.29	28.39	44.58	18.6	16.75
AKNAD1	4.87	8.41	8.01	5.48	6.56	8.92	9	6.69	9.35	5.83	7.35	6.38	7.42	3.67	3.15	6.06	4.68	11.64	7.93
AKR1A1	24.6	36.66	27.33	27.5	40.49	21.6	26.94	35.9	45.09	26.64	38.42	30.5	48.11	25.01	25.64	58.21	11.65	22.06	11.97
AKR1B1	27.8	28.58	28.38	36.82	50.01	23.62	29.59	78.77	31.57	26.78	34.7	37.34	48.75	19.45	18.26	71.4	16.03	22.02	14.91
AKR1B10	4.04	4.88	5.13	4.11	4.11	3.72	5.94	7.18	4.61	3.03	2.63	5.73	4.03	2.72	4.55	4.25	4.82	8.26	5.82
AKR1C1	7.67	13.49	10.53	10.57	12.11	12.32	16.49	10.75	15.3	9.33	10.22	7.61	7.67	7.99	9.22	9.23	22.83	7.6	9.57
AKR1C2	5.95	28.81	12.88	10.3	23.41	12.94	16.66	18.7	13.71	13.63	32.79	10.45	18.45	8.57	16.26	34.75	4.51	20.61	19.98
AKR1C3	9.84	68.64	49.12	35.83	42.84	43.42	31.94	29.09	35.27	41.07	46.64	34.55	49.28	17.14	17.7	53.08	11.27	41.14	37.57
AKR1C4	3.16	6.43	7.92	6.31	6.66	7.01	5.57	6.46	9.97	8.23	6.08	8.56	5.02	5.63	4.01	4.04	7.26	3.56	8.65
AKR1C6P	4.17	25.68	24.06	7.9	15.39	17.4	21.75	15.89	15.02	11.64	18.12	10.46	14.8	6.51	13.38	16.55	8.65	12.03	22.04
AKR1CL1	6.7	6.61	5.54	7.72	6.77	3.82	5.79	4.99	5.37	4.66	6.2	6.76	7.32	5.97	6.7	4.72	5.24	9.18	8.19
AKR1D1	6.02	5.05	6.36	5.14	3.94	6.97	4.58	5.53	6.33	4.98	4.25	4.98	5.25	4.59	6.38	4.93	7.2	5.27	5.69
AKR1E2	7.82	9.66	12.11	11.05	6.92	10.36	9.17	9.64	5.51	11.59	9.79	9.54	9.52	9.75	7.67	8.5	11.56	10.49	7.94
AKR7A2	72.96	50.5	61.59	45.79	41.93	46.57	54	66.97	35.39	31.24	48.32	58.54	65.81	54.89	52.05	51.23	37.06	57.04	49.86
AKR7A2P1	6.55	6.91	5.23	5.22	6.35	8.16	5.07	5.27	5.75	5.82	7.6	7.44	8.38	7.51	6.16	8.39	3.98	7.09	6.85
AKR7A3	13.99	18.41	24.33	18.77	23.63	17.72	17.02	24.44	18.31	21.85	11.02	20.32	17.7	14.74	17.15	17.61	17.44	19.15	14.26
AKR7L	8.2	19.42	12.29	7.85	10.91	14.32	20.13	14.51	11.08	7.39	24.01	10.25	11.48	9.94	22.78	10.55	11.16	7.58	8.84
AKT1	70.89	72.33	83.93	71.81	102.69	60.89	81.51	86.8	96.8	79.08	77.38	82.79	69.18	74.06	76.46	83.51	74.54	72.02	105.97
AKT1S1	43.61	39.3	39.7	27.62	33.62	41.04	47.93	35.65	27.68	25.64	36.44	32.64	34.01	38.73	33.61	35.94	22.84	26.17	32.43
AKT2	43.92	33.16	33.36	39.23	33.53	33.21	29.48	33.41	36.7	40.18	37.38	35.23	33.65	34.1	32.36	32.14	27.29	31.7	32.64
AKT3	50.71	26.65	25.19	21.11	21.82	29.42	27.84	10.64	14.18	46.38	28.61	34.44	19.88	55.34	40.23	16.18	14.88	27.78	33.71
AKTIP	32.54	23.56	26.17	20.35	13.47	27.92	18.53	11.49	22.56	34.43	20.02	29.04	14.48	22.09	22.15	15.72	12.75	22.23	19.74
ALAD	26.17	22.72	25.7	31.8	33.83	22.94	19.88	20.24	30.41	24.28	23.37	24.33	10.62	23.34	15.31	24.16	13.26	16.63	23.61
ALAS1	19.3	25.53	32.32	63.7	28.22	34.83	27.22	32.01	30.69	27.35	31.14	40.71	28.2	28.33	32.27	21.84	49.65	43.61	31.25
ALAS2	7.29	5.28	4.6	171.61	6.24	145.03	8.94	6.87	6.86	6.42	4.19	6.47	11.88	4.05	11.6	5.19	16.29	22.73	8.26
ALB	6.82	5.36	5.79	3.82	6.79	5.61	7.82	5.43	5.93	4.73	6.13	5.68	5.78	8.44	3.66	5.19	6.65	5.25	4.14
ALCAM	94.79	57.98	15.91	21.28	70.81	28.94	75.72	57.26	66.73	34.12	94.37	77.67	55.6	103.06	116.65	32.63	28.17	15.94	32.47
ALDH16A1	15.55	17.37	15.72	14.35	15.85	13.87	14.5	18.92	16.97	13.22	20.66	14.33	13.88	11.35	13.86	15.12	13.61	12.49	14.52
ALDH18A1	37.22	46.32	35.62	26.95	34.07	27.12	36.23	25.41	36.24	36.8	47.12	36.27	58.96	53.91	62.74	30.23	15.1	36.59	21.45
ALDH1A1	7.34	12.86	24.21	30.11	35.8	23.33	7.89	15.35	10.04	50	17.03	9.33	17.63	10.14	7.3	41.6	9.32	14.44	8.79
ALDH1A2	7.61	10.03	33.23	10.54	6.1	15.05	13.49	13.86	10.32	22.59	9.75	9.41	14.25	8.43	8.65	16.98	8.1	37.57	31.24
ALDH1A3	11.805	16.27	18.295	11.795	21.085	12.15	15.175	18.1	15.905	13.445	9.925	9.625	12.38	10.355	16.765	12.335	12.26	16.285	11.73
ALDH1B1	21.58	25.87	106.39	31.22	25.63	179.03	50.18	16.94	18.29	144.49	42.52	52.33	29	36.82	85.81	20.41	11.8	131.55	274.14
ALDH1L1	9.28	18.45	20.99	7.73	20.55	16.39	11.34	27.31	17.24	10.06	14.75	20.88	9.54	21	7.08	10.55	21.51	11.83	22.27
ALDH1L2	33.51	32.57	33.86	13.75	28.97	26.75	25.35	26.37	31.93	22.6	43.35	27.39	48.11	30.37	25.65	33.13	9.11	29.2	10.89
ALDH2	37.94	47.5	70.39	66.94	85.82	78.73	32.73	63.24	173.28	101.92	47.28	57.76	42.28	49.64	37.21	43.72	57.69	60.14	87.04
ALDH3A1	20.15	20.06	19.94	15.67	15.57	17.42	15.23	15.63	13.56	16.26	14.62	14.39	18.45	14.44	15.13	20.03	20.74	21.45	12.46
ALDH3A2	26.13	21.52	54.92	36.4	34.78	47.07	28.31	32.09	37.15	71.82	32.77	32.42	29.12	30.46	19.06	33.53	9.49	55.89	38.25
ALDH3B1	17.15	25.03	17.83	30.08	25.03	21.51	22.74	26.43	21.92	19.97	24.68	17.01	25.16	21.21	23.34	22.07	23.53	17.82	14.75
ALDH3B2	11.12	9.64	10.74	9.5	8.82	7.8	15.76	8.05	8.65	7.95	9.44	6.77	11.4	7.74	8.84	6.18	5.48	6.94	7.59
ALDH4A1	29.2	20.57	20.58	36.67	21.69	16.79	23.67	16.51	23.95	18.06	18.41	25.63	22.55	21.3	19.19	25.54	22	29.92	22.25
ALDH5A1	12.01	9.3	7.77	11.44	10.04	9.19	10.44	11.37	11.26	8.9	7.97	10.48	8.35	7.15	8.1	9.45	7.82	9.66	10.3
ALDH6A1	9.275	11.09	13.655	10.39	9.375	19.035	9.275	9.5	12.035	16.79	9.92	11.125	8.955	9.92	6.725	11.235	6.02	17.555	14.975
ALDH7A1	21.24	14.43	20.13	13.91	24.58	21.02	12.47	19.22	32	24.6	26.27	13.17	18.47	16.93	15.54	14.13	11.99	13.14	19.76
ALDH8A1	14.23	7.96	25.02	14.29	9.95	13.87	16.47	19.98	9.48	13.44	12.18	10.36	9.55	9.72	9.42	17.62	21.68	10.78	32.31
ALDH9A1	77.3	56.43	86.12	92.84	52.66	54.75	80.45	64.71	29.15	29.5	52.68	50.08	116.42	68	78.47	99.28	42.57	58.08	36.41
ALDOA	75.43	112.14	54.07	62.17	53.51	66.97	86.86	97.43	78.49	58.3	72.03	93.19	112.33	71.39	137.65	74.66	139.69	56.68	69.59
ALDOAP2	12.11	14.73	9.16	11.41	8.97	8.97	10.95	14.17	6.54	10.78	11.63	12.19	15.68	11.06	14.68	12.21	17.8	5.75	7.74
ALDOB	8.21	8.01	6.68	5.67	6.05	5.72	9.18	7.41	6.54	5.12	7.88	6.25	5.95	6.18	5.89	6.1	9.39	5.76	9.14
ALDOC	33.45	43.66	30.7	31.73	36.05	22.72	16.05	20.53	16.57	30.57	26.51	78.49	22.74	26.76	27.17	25.3	58.85	18.85	24.32
ALG1	15.62	18.07	17.34	17.6	21.74	19.03	18.95	17.16	16.21	15.27	19.54	23.61	18.71	15.6	20.37	25.5	14.85	12.65	14.31
ALG10B	10.07	14.05	17.075	21.745	14.1	12.56	11.69	11.36	14.135	17.985	14.465	11.9	12.85	11.82	14.81	15.585	7.745	14.225	10.245
ALG11	27.51	23.69	14.76	16.06	17.6	21.4	18.91	13.78	19.93	21.72	18.37	17.94	16.16	22.58	24.26	18.91	7.42	16.57	16.51
ALG12	35.9	34.73	34.1	27.49	30.09	24.62	33.21	30.55	30.69	23.09	26.22	29.74	24.12	31.43	23.39	31.26	18.36	23.55	21.21
ALG13	10.105	9.385	10.33	11.625	10.31	10.595	7.695	9.52	9.855	14.085	9.675	9.81	9.32	12.09	11.385	13.91	7.495	9.505	11.245
ALG14	12.27	8.17	7.83	11.16	10.55	13.95	6.29	12.42	12.4	12.65	12.01	10.07	11.35	12.99	12.24	12.4	5.06	14.7	11.65
ALG1L	9.43	7.62	11.67	7.24	11.09	8.18	14.35	6.54	12.27	8.33	10.4	8.75	9.11	7.15	5.1	8.29	7.76	8.09	18.87
ALG2	20.24	26.67	24.09	28.17	33.97	23.23	29.68	34.86	27	23.81	24.25	31.77	27.27	32.79	31.12	35.94	34.34	33.78	30.63
ALG3	29.18	45.44	29.15	43.93	35.39	26.96	42.91	35.28	31.81	26.55	47.96	46.34	53.38	41.1	55.06	38.72	21.99	25.41	24.85
ALG5	8.79	6.07	10.34	6.52	8.18	10.25	7.14	6.59	8.53	8.61	9.16	6.73	6.81	6.93	6.23	8.75	6.24	8.04	8.1
ALG6	13.1	15.72	11.72	13.32	13.21	16.13	17.06	15.37	7.42	13.09	16.06	14.38	11.66	6.51	12.2	12.73	13.66	11.1	13.75
ALG8	16.11	23.01	10.98	20.43	19.44	23.24	16.91	13.91	18.46	18.2	21.02	18.76	21.73	15.26	24.41	25.94	9.63	19.05	16.35
ALG9	26.97	30.23	33.39	28.61	30.45	35.12	31.91	24.03	30.65	38.67	25.82	30.09	30.42	30.75	31.78	35.98	18.01	31.9	29.74
ALK	7.96	6.72	5.19	6.63	6.3	6.97	6.55	6.73	7.14	5.51	6.39	6.91	7.09	6.8	5.75	6.53	6.81	7.01	9.61
ALKBH1	7.99	7.08	8.05	10.35	10.62	9.97	8.09	8.02	9.69	11.74	8.68	10.05	9.22	13.05	13.65	8.61	9.25	7.48	7.32
ALKBH2	18.91	18.59	15.49	11.84	18.04	18.44	17.99	21.22	18.64	16.03	17.67	21.07	15.31	17.75	16.92	13.87	13.07	18	20.01
ALKBH3	23.15	18.53	16.64	16.88	19.29	17.85	17.26	16.83	19.76	14.24	11.55	21.3	19.74	16.82	14.78	18.76	9.5	21.73	11.53
ALKBH4	12.04	13.45	14.45	15.89	10.4	12.6	17.18	19.39	22.18	16.85	14.58	12.24	16.44	12.48	10.27	18	10.31	8.27	12.11
ALKBH5	47.5	69.49	51.3	46.97	52.94	54.39	46.1	51.33	48.68	55.24	54.61	61.31	41.14	55.84	62.95	54.15	47.42	56.87	58.19
ALKBH6	19.48	32	31.61	22.18	33.96	28.26	36.18	45.8	39.65	20.73	25.5	31.31	24.49	21.98	17.95	24.94	27.58	25.56	32.49
ALKBH7	16.17	10.8	20.82	13.6	16.71	21.15	18.72	15.84	11.17	15.95	15.65	14.4	13.15	19.16	14.51	14.08	16.5	13.82	11.3
ALKBH8	13.89	12.81	10.18	9.33	10.81	14.27	10.42	14.09	8.96	9.28	11.11	9.92	11.05	13.53	12.12	8.16	7.49	7.66	8.81
ALLC	6.18	5.96	7.14	4.12	6.86	5.75	8.47	7.46	7.1	5.07	5.41	4.83	4.36	9.08	4.55	5.52	6.24	5.62	8.26
ALMS1	15.1	10.19	12.8	14.75	11.98	17.04	11	10.37	12.37	21.2	11.37	14.49	11.38	15.66	11.08	11.04	6.54	14.88	12.69
ALMS1P	10.81	11.75	9.96	7.16	7.14	10.66	10.95	7.97	5.7	5.7	10.46	8.61	6.84	6.16	6.23	9.56	8.42	12.78	11.13
ALOX12	8.07	5.54	5.49	7.33	5.32	12.3	7.61	8.03	7.37	5.92	8.75	5.8	8.12	5.13	13.88	7.38	22.76	8.52	7.18
ALOX12B	9	7.66	7.38	7.72	7.59	10.61	11.26	8.92	6.65	7.17	6.67	10.19	10.5	6.2	7.04	8.16	8.81	8.85	9.7
ALOX12P2	6.84	7.84	5.52	6.15	6	5.7	7.18	8.06	7.38	5.76	7.63	8.68	6.92	5.28	6.65	7.34	10.03	5.77	9.76
ALOX15	21.27	22.12	18.74	30.56	27.03	22.92	24.71	40.73	27.89	12.92	35.74	28.47	19.44	14.62	9.73	21.13	20.94	20.62	21.73
ALOX15B	15.43	14.44	12.92	12.12	14.56	15.03	16.94	15.94	10.3	10.08	19.71	14.99	15.75	10.96	14.26	12.49	13.84	9.86	19.52
ALOX5	33.08	41.09	21.23	91.18	56.08	47.48	60.62	98.71	47.14	14.89	43.58	36.09	54.73	21.73	84.14	65.9	152.25	20.07	17.06
ALOX5AP	62.04	86.88	35.56	159.3	58.72	43.73	77.65	77.89	51.26	20.98	52.16	38.5	116.32	22.36	320.47	48.29	478.76	18.86	17.32
ALOXE3	7.36	7.84	9.54	7.3	6.22	6.62	9.1	5.5	8.44	5.28	7.26	8.8	7.9	5.83	6.19	8.33	8.06	8.31	5.44
ALPI	17.46	15.63	19.78	15.7	20.81	18.63	25.56	20.23	23.84	18.19	19.25	19.74	21.65	17.58	13.7	21.24	23.26	18.86	20.96
ALPK1	11.51	13.94	8.82	14.65	15.12	14.54	14.63	14.42	11.54	9.8	8.01	8.54	9.66	10.81	15.23	12.81	10.37	12.83	5.22
ALPK2	6.04	7.33	6.44	5.38	5.76	5.47	4.4	7.04	9.5	4.65	6.33	7.38	6.39	4.98	4.24	6.98	7.2	6.95	11.36
ALPK3	14.09	13.72	18.52	13.44	15.53	18.09	17.31	20.6	18.5	33.03	15.66	18.4	11.88	17.77	17.32	13.22	16.49	18.77	38.76
ALPL	8.56	8.67	20.38	19.85	18.45	38.39	47.99	25.01	24.75	16	17.33	12.48	18.23	10.1	33.43	16.67	46.24	12.29	14.05
ALPP	12.05	6.86	8.07	8.17	10.14	9.72	6.75	7.94	11.37	5.45	12.24	12.39	9.3	6.82	4.63	10.2	9.05	10.01	12.78
ALPPL2	8.59	15.24	21.01	14.31	18.11	12.13	11.17	15.21	13.39	8.73	12.58	16.33	7.99	11.64	11.06	7.82	12.5	12.49	20
ALS2	15.31	16.47	13.19	15.77	22.01	16	14.59	12.05	12.85	17.62	10.23	13.82	14.97	16.33	13.6	15.16	8.04	13.87	12.19
ALS2CL	10.14	11.44	18.86	10.1	12.04	14.27	13.47	10.58	14.91	17.13	11.26	17.23	12.53	16.46	11.02	11.74	9.29	16.7	12.36
ALS2CR11	13.68	19.11	10.09	9.13	18.48	16.49	18.72	24.05	28.26	14.55	21.07	24.95	13.35	7.67	9.43	16.92	13.47	5.64	22.83
ALS2CR12	8.01	8.06	6.47	6.05	7.42	11.73	9.17	5.51	6.4	5.54	6.71	5.06	6.97	4.38	5.51	5.28	11.13	6.28	7.28
ALX1	8.17	9.07	18.52	9.07	7.81	11.46	6.55	6.99	5.85	13.61	8.46	12.64	7.83	5.37	4.97	8.9	5.44	14.17	10.73
ALX3	11.01	16.85	15.6	14.55	15.26	10.06	15.69	18.53	12.13	15.02	14.51	15.56	15.26	17.03	11.17	14.4	13.75	15.93	12.19
ALX4	15.22	14.24	16.72	14.42	15.33	15.13	19.68	20.28	18.8	15.99	19.45	9.12	17.22	17.82	13.67	14.35	15.23	23.17	17.69
ALYREF	34.07	25.48	30.185	36.385	26.935	34.86	28.645	24.41	29.92	30.085	25.4	28.9	33.03	32.7	38.805	27.93	30.93	30.295	32.625
AMACR	33.78	34.61	30.99	27.47	38.36	33.98	36.79	55.86	41.6	28.45	39.78	31.25	17.84	26	13.35	39.92	28.43	41.87	38.27
AMBN	6.21	4.85	3.88	3.76	6.45	6.81	7.29	5.99	7.67	4.05	4.95	3.4	4.67	5.1	3.64	4.96	5.18	5.83	4.66
AMBP	9.58	30.44	9.28	9.4	36.8	15.68	22.3	37.33	56.84	9.31	14.29	23.64	15.58	10.31	8.01	11.42	20.51	23.03	21.54
AMBRA1	19.56	17.16	16.18	22.58	20.72	20.67	15.67	17.16	18.96	22.76	16.93	20.11	9.03	19.25	21.89	17.81	14.31	15.2	21.63
AMD1	52.97	63.35	44.14	67.53	69.37	58.64	69.74	47.58	68.77	40.48	48.41	54.61	57.03	55.54	68.83	58.87	52.89	68.54	59.42
AMDHD1	8.94	12.68	9.15	6.75	9.51	9.59	11.45	14.17	10.1	6.47	10.61	7.47	7.5	4.83	5.9	9.72	12.09	9.94	11.27
AMDHD2	20.28	20.57	17.63	17.78	20.23	19.27	20.92	31.57	33.84	17.75	19.41	21.48	22.91	17.14	13.2	27.14	20.15	21.59	21.28
AMELX	5.99	4.86	5.15	6.57	6.12	9.85	7.35	7.56	5.96	5.39	6.31	8.01	6.62	4.45	6.29	5.58	8.36	8.64	6.71
AMELY	5.98	11.01	10.8	11.64	10.61	9.51	11.97	6.36	8.95	8.82	7.39	4.96	5.32	9.88	9.03	10.18	11.81	10.65	8.24
AMER1	12.47	12.64	14.72	13.22	14.77	11.39	11.97	11.57	12.29	14.75	10.05	13.55	13.86	11.63	9.89	10.6	12.4	10.15	13.55
AMER2	8.95	6.91	9.91	6.81	8.64	6.89	9.06	9.96	8.78	7.3	8.57	11.71	8.29	8.8	9.06	8.35	9.15	7.85	10.72
AMER3	8.47	7.35	6.35	6.86	10.75	7.77	6.22	8.89	8.03	6.56	8.37	7.77	5.84	6.11	8.7	8.14	11.11	8.27	8.16
AMFR	28.71	28.26	28.66	25.91	35.55	32.86	31.39	27.9	40.64	37.01	28.51	29.83	33.42	29.39	39.64	26.27	23.2	29.78	38.51
AMH	17.27	14.26	21.21	14.15	14.16	17.85	22.88	17.07	14.77	15.44	20.59	14.4	15.39	14.49	18.72	17.14	19.61	13.43	12.03
AMHR2	10.35	12.53	7.9	8.53	9.4	11.43	9.99	12.21	10.38	7.62	9.02	10.55	5.38	9.08	8.39	10.33	13.9	8.66	7.8
AMICA1	25.15	23.23	30.11	37	25.47	45.24	36.49	40.65	19.09	16.64	27.67	31.46	26.18	14.04	21.27	30.35	58.61	17.99	11.33
AMIGO1	18.09	13.44	13.76	16.12	15.74	16.14	18.24	15.24	10.37	13.96	18.89	15.31	10.57	14.49	14.45	10.28	8.1	19.86	10.72
AMIGO2	31.82	14.91	24.55	16.32	13.56	53.88	33.23	9.44	15.39	38.26	28.91	45.35	19.42	31.63	36.03	13.96	11.23	15.81	29.33
AMIGO3	24.8	15.7	17.5	24.85	20.29	25.18	21.54	21.35	30.49	17.62	27.85	22.85	26.53	20.93	17.42	23.32	21.73	19.67	10.77
AMMECR1	11.11	13.88	13.13	17.54	14.7	10.46	14.01	11.67	15.62	9.43	13.56	13.41	18.22	21.62	15.43	14.25	12.85	8.26	8.18
AMMECR1L	9.11	13.69	11.43	11.57	11.44	10.73	10.04	9.48	11.98	18.7	12.55	10.72	8.3	14.82	16.92	15.5	9.25	11.04	17.22
AMN	25.18	29.52	25.8	24.7	26.64	24.53	27.79	25.83	30.16	17.52	36.12	27.14	26.63	26.01	18.94	31.19	28.05	25.19	21.09
AMN1	18.43	13.49	16.41	13.62	12	18.04	10.67	10.38	12.68	14.73	10.18	14.82	11.73	20.78	15.8	12.31	29.33	8.76	17.47
AMOT	14.42	9.34	21.97	12.68	9.83	10.74	7.66	7.46	8.82	20.89	11.67	9.2	6.81	11.11	9.15	5.38	11.04	8.23	12.55
AMOTL1	28.38	24.55	26.79	18.4	23.62	29.46	27.14	16.48	20.18	39.24	21.72	20.17	27.83	26.71	29.78	18.24	11.62	21.49	25.8
AMOTL2	56.96	31.77	39.31	51.97	27.69	40.93	40.44	27.4	42.77	86.55	40.2	45.57	12.43	77.17	44.24	17.9	10.05	37.48	24.07
AMPD1	7.15	5.91	5.19	8.35	7.65	5.42	8.28	13.83	9.42	6.83	8.26	7.43	7.65	7.31	4.03	24.25	7.63	3.72	10.99
AMPD2	27.99	31.88	20.18	20.74	26.03	24.58	30.25	23.05	26.62	26.38	26.93	24.6	34.73	30.72	56.47	22.95	121.39	15.2	16.83
AMPD3	8.22	16.05	8.32	33.05	16.1	10.58	10.22	18.66	13.75	7.98	9.68	8.18	18.97	6.47	11.86	20.4	15.88	8.05	7.75
AMPH	5.55	8.14	10.39	7.31	10.32	3.98	10.17	8.54	7.87	10.43	8.14	5.6	8.22	6.07	6.08	5.69	8.77	8.45	6.09
AMT	17.58	10.97	11.65	9.8	14.11	14.54	10.27	13.14	11.27	13.28	9.45	11.67	7.72	12.9	8.09	11.49	10.77	13.09	13.14
AMTN	6.51	8.99	6.78	6.3	5.19	8.75	8.18	6.32	9.02	4.73	8.42	5.77	7.63	10.46	7.23	6.51	6.18	7.42	5.85
AMY2A	10.8975	11.7525	17.0925	23.915	15.435	21.7025	8.9125	11.3575	17.7775	26.67	12.2	10.95	10.225	11.015	10.5075	14.7075	10.695	20.3075	14.725
AMY2B	7.71	6.22	14.67	12.72	13.74	11.14	5.54	9.14	9.89	19.66	7.28	7.57	8.49	6.81	8.87	5.3	5.82	12.48	14.13
AMZ1	24.67	17.3	18.83	12.07	12.68	15.03	21.97	24.37	14.83	11.76	23.71	17.57	13.8	20.18	14.77	15.41	18.08	17.87	17.43
AMZ2	19.89	25.71	27.98	20.56	23.08	22.89	28.29	26.61	31.94	30.67	25.21	28.73	19.7	31.51	22.08	27.02	18.1	22.62	21.69
AMZ2P1	7.38	7.9	7.12	10.76	6.77	12.24	5.42	8.47	9.75	14.14	7.53	5.89	6.34	11.65	7.63	9.63	12.54	5.83	17.13
ANAPC1	15.065	14.195	15.42	19.215	14.805	13.345	14.66	11.305	15.18	19.905	13.74	14.72	14.65	17.575	19.73	17.215	11.815	16.485	10.64
ANAPC10	12.52	3.6	6.07	5.2	6.45	5.4	8.86	5.91	6.37	4.37	6.35	4.95	5.79	5.56	7.49	6.41	4.84	6.42	7.08
ANAPC11	24.15	17.995	33.915	20.955	19.375	24.92	29.205	22.26	22.495	16.37	24.305	24.065	14.045	16.835	11.06	22.88	21.78	34.71	17.775
ANAPC13	25.43	23.02	23.5	20.09	26.67	20.55	22.76	15.42	22.74	33.69	20.78	22.08	27.74	26.27	31.5	23.04	11.1	18.45	20.11
ANAPC15	19.81	17.44	14.97	15.55	14.01	19.09	16.68	14.04	17.92	13.86	21.52	15.01	13.93	12.66	12.85	18.28	12.01	14.25	21.43
ANAPC16	38.4	33.34	33.01	39.73	27.56	43.26	32.66	23.17	20.82	49.68	18.15	30.91	21	45.15	35.02	29.83	17.52	33.48	45.41
ANAPC1P1	14.475	11.955	15.25	16.48	13.85	9.9	11.355	8.595	9.615	14.71	9.3	9.525	9.495	14.88	13.27	15.165	8.225	15.265	14.765
ANAPC2	14.2	16.37	16.5	16.63	20.04	20.26	13.21	19.03	19.09	19.36	15.43	14.17	12.64	15.01	16.2	14.18	15.9	16.04	17.75
ANAPC4	19.42	21.49	22.23	26.19	17.6	22.88	11.16	13.71	30.39	29.02	21	23.6	25.9	23.47	23.47	27.18	8.34	21.78	18.46
ANAPC5	43.29	49.73	44.86	57.71	52.93	50.52	38.97	38.36	53.13	44.22	34.71	34.5	61.68	48.89	66.57	49.13	26.6	40.64	38.84
ANAPC7	23.57	22.21	26.51	22.57	23.59	22.22	21.24	28.57	24.37	23.89	24.52	26.46	23.91	26.12	21.36	20.42	11.81	27.03	19.19
ANG	31.45	22.31	20.85	27.51	20.37	27.83	17.86	16.09	11.24	35.83	17.5	22.5	18.56	27.22	18.87	12.65	11.5	18.23	20.8
ANGEL1	8.56	15.95	15.65	16.99	14.53	15.85	13.98	16.14	20.15	18.25	15.72	16.95	12.98	13.13	15.03	19.74	15.19	17.36	12.62
ANGEL2	17.07	13.97	18.45	20.31	18	19.34	16.22	12.35	14.5	21.04	11.6	16.89	14.02	14.8	15.71	18.48	11.68	20.95	20.37
ANGPT1	33.03	26.01	32.93	31.39	19.67	35.94	11.36	9.01	10.9	78.25	22.65	26.24	4.93	24.47	9.97	10.26	4.7	50.6	34.36
ANGPT2	27.46	31.87	18.48	20.6	9.2	24.57	29.69	9.78	13.49	47.5	30.24	22.79	18.9	61.11	9.87	15.07	8.13	20.11	27.2
ANGPT4	6.97	9.6	12.63	15.63	13.68	9.84	12.1	10.11	15.71	16.12	10.59	7.07	8.17	8.89	9.04	11.18	22.39	17.3	14.62
ANGPTL1	3.6	4.05	20.9	18.02	4.16	21.12	6.65	2.98	2.37	52.86	4.02	6.04	4.54	4.54	5.05	7.85	3.84	32.55	26.95
ANGPTL2	21.43	30.64	33.48	19.97	23.15	28.66	12.34	17.2	20.58	30.85	23.15	27.34	24.74	23.67	18.17	21.96	7.84	25.83	23.57
ANGPTL3	5.04	5.62	4.52	2.55	4.13	6.9	4.33	4.4	4.06	1.93	3.73	3.53	3.29	4.48	4.65	3.65	5.13	6.74	7.75
ANGPTL4	9.35	12.25	7.57	9.77	15.88	10.63	10.65	10.51	7.15	8.9	8.49	8.49	20	11.6	46.08	10.38	24.58	13.45	16.59
ANGPTL5	6.39	5.59	4.14	4.47	4.58	7.1	7.22	5.64	4.99	3.99	7.47	6.15	4.34	3.55	5.28	12.66	4.33	6.99	8.02
ANGPTL6	15.54	14.44	15.48	18.9	12.66	14.8	26.23	18.53	15.14	13.4	9.95	15.54	20.91	12.99	12.1	17.17	14.37	10.03	11.58
ANGPTL7	5.05	4.97	21.21	9.15	7.41	18.82	4.25	6.21	8.28	12.9	8.33	6.71	2.31	3.77	3.52	5.27	9.63	14.18	20.07
ANK1	10.14	8.16	11.17	31.06	10.76	12.16	11.08	9.66	10.62	10.29	8.53	11.89	8.92	11.07	9.85	9.23	10.79	12.42	11.72
ANK2	6.8	13.26	19.43	16.89	16.18	19.53	8.59	16.18	11.22	27.22	9.31	12.73	7.93	10.93	7.89	13.35	6.52	19	14.24
ANK3	30.37	21.15	9.81	12.3	17.95	18.25	16.01	9.81	10.88	23.1	14.59	22.58	7.1	33.76	31.07	9.97	6.37	9.15	11.62
ANKAR	6.59	6.01	6.85	6.81	8.76	7.07	5.97	6.51	5.59	7.08	5.48	5.38	5.83	4.79	6.14	5.54	6.03	8.83	7.56
ANKDD1A	16.61	12.46	17.18	12.74	14.47	16.65	13.41	10.24	13.13	15.8	11.87	12.55	9.11	11.81	8.89	12.44	18.54	14.87	18.76
ANKDD1B	5.11	5.68	4.54	4.9	6.03	4.67	5.23	5.18	4.82	5.12	5.66	5.19	5.07	5.67	5.65	5.34	6.4	5.31	7.65
ANKEF1	7.17	8.54	5.78	5.55	9.25	5.44	10.35	10.28	12.08	5.12	9.07	10.88	3.84	7.41	3.96	8.46	8.4	7	8.45
ANKFN1	8.4	7.91	6.63	6.7	7.73	9.12	10.16	7.56	7.01	8.6	12.26	11.46	6.13	7.54	7.46	9.81	6.33	6.62	4.49
ANKFY1	24.82	30.12	27.7	29.56	33.44	30.08	21.02	28.34	40.16	34.43	25.1	32.63	32.07	21.12	25.62	26.97	22.17	28.8	15.49
ANKH	131.59	219.75	93.28	57.97	182.63	141.09	168.01	101.98	169.35	74.92	152.61	99.15	157.48	107.82	267.71	95.04	52.85	128.47	67.85
ANKHD1	28.27	23.33	26.41	42.42	29.32	32.88	22.98	27.77	29.38	36.43	19.66	25.38	24.35	29.5	30.55	30.73	29.56	32.33	21.88
ANKIB1	39.67	37.97	39.66	41.16	34.71	33.09	37.69	29.51	35.11	47.83	28.04	39.35	26.38	41.94	38.7	27.18	24.13	34.45	28.95
ANKK1	13.03	16.49	7.77	14.24	13.75	14.52	16.99	16.35	9.48	8.46	14.49	12.63	9.03	14.66	13.51	18.19	17.74	16.93	22.33
ANKLE1	11.68	8.01	4.5	11.69	10.63	7.6	12.46	11.71	10.85	7.89	6.28	12.12	10.19	9.38	7.98	7.66	11.53	7.55	7.67
ANKLE2	24.25	21.83	25.16	24.41	24.75	17.36	28.45	25.41	25.04	21.33	22.27	23.31	31.89	22.4	35.1	24.83	30.6	25.6	27.06
ANKMY1	9.81	10.73	12.64	17.15	12.69	13.02	12.12	11.4	9.05	14.74	12.91	10.05	13.37	10.93	16.69	11.19	15.68	17.75	10.17
ANKMY2	10.33	9.48	9.82	10.52	13.04	10.89	9.57	12.19	12.31	13.44	18.54	8.74	12.53	11.4	10.07	8.02	7.96	11.74	13.32
ANKRA2	15.79	11.37	10.15	12.15	10.69	7.37	12.11	6.26	8.84	11.05	12.17	12.11	8.4	9.7	9.82	7.56	4.97	10.83	8.97
ANKRD1	7.59	11	3.35	3.2	9.49	3.58	40.53	13.44	13.28	4.15	36.24	13.24	25.52	24.26	146.71	5.87	9.56	7.64	6.57
ANKRD10	26.22	35.19	27.98	33.36	34.72	29.95	25.17	25.87	25.05	34.3	26.44	21.85	21.83	29.62	27.48	27.45	21.27	26.31	26.28
ANKRD11	15.125	18.125	15.085	16.285	14.9975	15.0025	17.985	13.945	18.4625	15.14	14.3975	15.8725	16.6675	14.6125	14.16	18.155	23.57	17.3225	13.0625
ANKRD12	32.03	27.72	25.61	17.11	30.76	25.14	15.24	25.34	24.44	33.51	17.55	26.74	19.53	21.16	28.48	24.31	31.82	26.47	28.79
ANKRD13A	15.49	19.97	19.02	22.96	17.7	19.91	20.13	13.87	15.97	22.03	12.67	16.51	20.46	18.47	35.14	16.52	26.15	17.72	20.66
ANKRD13B	23.23	22.64	23.22	17.4	14.81	22.03	23.78	25.52	26.25	18.29	21.7	21.64	15.47	18.97	14.57	22.91	18.42	22.59	24.39
ANKRD13C	29.3	32.01	24.71	23.11	24.08	32.13	16.91	21.7	28.16	21.64	20.88	24.62	18.82	23.17	21.05	18.86	13.63	25.27	31.62
ANKRD13D	18.26	13.95	15.29	21.84	16.79	19.5	20.15	23.33	18.17	16.68	18.25	16.42	16.41	17.56	22.84	19.89	35.08	13.63	21.02
ANKRD16	7.19	6.61	7.36	9.1	5.68	8.08	7.48	5.36	8.54	7.89	7.06	6.91	6.17	6.18	6.57	5.56	5.42	5.77	10.34
ANKRD17	43.29	38.89	41.46	42.23	41.09	39.81	32.5	32.31	44.78	49.39	37.62	40.19	33.16	45.57	42.1	41.77	23.2	48.84	47.49
ANKRD18A	6.3	5.84	6.4	16.92	7.49	6.33	8.13	4.9	7.12	4.1	4.64	6	4.75	5.52	5.2	4	4.6	7.1	6.81
ANKRD18B	6.64	6.97	6.75	5.49	6.34	5.71	11.9	6.87	9.22	3.64	5.99	4.86	9.77	6.06	3.7	6.27	7.1	8.97	4.74
ANKRD18DP	12.66	11.63	5.81	5.48	7.98	11.33	10.81	12.95	19.09	6.15	8.52	8.6	4.01	11.06	6.18	7.58	7.92	6.29	15.45
ANKRD19P	8.92	7.71	7.42	6.19	5.39	5.38	5.85	11.05	11.54	3.16	5.15	8.32	4.48	8.98	5.15	6.57	5.78	5.07	5.32
ANKRD2	10.01	9.63	9.69	8.6	9.46	9.96	7.1	10.05	8.76	8.44	11.51	10.16	11.71	7.46	10.65	10.83	12.37	6.98	15.61
ANKRD20A11P	6.00667	4.88333	4.45667	6.77667	6.41667	5.91667	5.47667	5.41	5.89	4.88333	7.71667	5.02	5.23	5.63667	4.19667	7.61667	4.89333	5.89	10.8433
ANKRD20A12P	4.25	4.315	8.12	5.58	5.825	4.32	4.59	6.375	6.445	6.385	5.39	5.17	4.485	5.16	4.785	8.795	5.09	8.085	8.49
ANKRD20A19P	10.05	8.04	12.39	6.21	10.8	9.61	7.19	10.74	13.69	7.2	12.87	12.12	9.24	7.35	8.96	5.55	13.02	12.52	12.88
ANKRD20A3	6.194	6.606	6.306	6.998	7.696	6.704	6.47	9.398	7.98	6.584	6.1	6.166	6.37	5.038	5.524	6.796	8.232	6.298	8.348
ANKRD20A5P	19.915	20.58	16.365	16.49	21.825	21.96	28.125	30.035	22.74	16.135	25.075	21.135	20.475	13.525	11.855	16.99	20.92	22.86	19.925
ANKRD20A8P	5.82	5.735	5.3	6.965	6.29	7.77	4.595	4.545	9.32	6.81	5.125	6.865	8.175	4.8	6.84	8.415	8.74	4.49	7.765
ANKRD20A9P	5.805	9.62	6.93	5.355	6.675	8.455	6.875	5.085	4.85	6.085	5.185	10.7	4.68	7.5	6.01	9.075	5.455	5.995	6.525
ANKRD22	9.16	7.72	5.58	27.97	25.1	6.96	11.66	10.32	16.1	3.79	7.85	14.63	9.56	3.81	22.09	2.9	14.17	4.91	5.22
ANKRD23	11.37	14.74	12.09	14.71	19.56	14.13	15.94	12.84	14.74	9.94	13.73	14.42	13.3	14.69	9.96	10.68	16.96	16.32	13.58
ANKRD24	12.26	17.37	18.43	15.32	17.46	12.83	12.76	12.27	17.79	9.1	10.57	13.68	10.9	15.65	7.69	33.46	10.49	13.82	14.06
ANKRD26	6.51	5.62	7.53	4.83	8.41	5.68	4.77	5.17	6.12	8.74	7.48	7.22	5.79	8.63	6.19	6.57	4.95	7.68	6.04
ANKRD26P1	7.97	7.63	4.46	5.97	5.97	9.49	5.28	7.37	11.61	4.39	8.22	8.88	8.71	6.43	3.94	6.96	8.14	4.44	12.48
ANKRD27	15.66	18.8	16.34	23.86	15.42	16.87	18.77	13.86	14.49	22.76	13.67	19.08	11.55	15.57	22.1	15.21	18.79	19.89	14.06
ANKRD28	18.58	15.02	12.59	23.79	18	18.53	12.36	11.18	11.31	23.49	14.34	18.09	17.38	20.6	48.54	18.23	28.03	19.16	17.6
ANKRD29	6.44	7.9	11.1	14.56	7.37	14.97	10.58	15.27	7.88	12.86	6.26	8.95	6.83	10.87	13.1	7.5	7.23	16.79	10.44
ANKRD30A	4.11	5.81	6.67	5.25	4.92	4.16	6.44	5.05	6.01	3.17	6.67	3.53	3.14	4.77	4.09	5.1	4.86	5.91	5.87
ANKRD30B	5.66	4.295	4.805	3.855	4.54	3.965	4.455	4.305	4.935	2.555	4.625	4.16	3.425	3.635	3.375	4.135	5.96	3.73	6.16
ANKRD30BL	8.4	6.14	5.85	9.5	7.39	4.25	11.5	8.65	8.9	5.58	3.69	5.6	5.1	8.83	7.51	4.37	7.4	4.52	5.05
ANKRD30BP2	7.81	6.92	5.93	5.62	7.33	6.63	8.03	6.42	6.62	4.87	6.12	4.68	4.11	4.64	5.6	6.35	11.1	7.56	8.98
ANKRD30BP3	8.65	6.06	4.29	16.32	6.14	4.71	10.48	9.03	7.1	3.4	6.02	4.52	5.77	6.95	4.15	6.84	8.54	6.24	7.37
ANKRD31	6.87	6.02	8.56	4	4.84	5.99	10.59	9	9.68	3.89	8.46	8.16	6.61	7.9	5.03	6.2	8.64	8.68	6.73
ANKRD32	5.72	5.96	7.31	6.16	5.38	5.76	4.87	5.38	5.78	4.74	4.7	5.57	5.59	5.03	6.56	5.56	5.31	4.42	5.42
ANKRD33	8.05	8	9.36	7.16	8.72	7.93	10.21	11.76	7.48	6.4	9.49	7.77	7.59	6.42	7.57	6.76	8.93	11.3	8.79
ANKRD33B	94.31	137.45	83.56	69	102.5	106.16	91.11	104.43	137.9	82.24	140.74	126.46	86.67	78.59	39.03	88.79	70.38	89.91	95.2
ANKRD34A	10.6	8.08	12.78	9.36	7.13	8.81	10.1	9.49	11.68	7.62	8.16	14.27	8.68	10.6	7.86	11.95	9.03	15.02	6.55
ANKRD34B	5.63	4.3	6.78	4.74	5.77	5.4	9.45	4.92	7.27	4.26	6.67	5.54	4.17	5.04	5.37	5.42	6.87	7.52	4.03
ANKRD34C	7.61	6.7	12.45	6.47	7.21	15.01	6.2	7.43	7.39	11.87	7.89	7	7.53	6.97	4.36	7.47	8.16	10.11	11.85
ANKRD35	9.17	11.3	11.91	8.77	9.29	11.01	8.73	7.81	10.57	7.51	11.12	7.71	7.85	6.09	9.69	5.93	10.39	9	8.26
ANKRD36	20.76	14.75	28.16	41.52	39.125	27.6	15.29	22.855	20.92	38.275	15.605	18.775	14.895	20.95	14.545	47.72	13.035	26.07	15.655
ANKRD36B	30.1133	24.4367	34.64	48.3767	43.1067	45.2133	21.32	35.46	24.5667	49.2467	26	28.1233	18.91	31.1167	20.5733	49.7967	21.8267	33.7967	22.0367
ANKRD36BP1	6.52	4.73	4.47	4.96	5.37	3.55	6.7	4.24	4.68	3.23	5	5.45	4.59	5.79	3.62	4.92	9.63	5.85	7.05
ANKRD36C	15.45	16.385	16.855	18.645	17.25	16.06	12.01	14.315	11.33	26.5	10.85	13.445	9.765	13.365	12.27	13.345	6.875	16.825	10.2
ANKRD36P1	9.88	4.09	9.03	12.51	9.06	9.64	7.44	7.94	12.61	9.91	7.43	7.44	5.51	8.21	5.39	17.52	7.49	4.81	7.64
ANKRD37	16.68	16.91	16.75	9.5	19.87	14.72	16.34	19.02	12.25	9.83	10.85	16.63	18.07	17.02	9.77	13.31	19.19	10.29	13.15
ANKRD39	55.57	60.18	61.87	42.7	45.67	52.67	70.64	59.3	55.45	43.63	69.18	75.96	29.4	35.2	19.96	41.46	44.61	42.62	91.83
ANKRD40	72.72	75.67	62.41	49.91	81.42	75.13	88.62	84.9	83.11	76.38	71.66	79.41	42.47	63.68	46.61	57.84	58.63	66.07	54.27
ANKRD42	15.11	18.02	10.51	10.88	9.58	12.03	12.56	7.83	12.12	10.01	13.99	13.2	10.33	12.5	11.95	13.43	6.22	8.75	14.48
ANKRD44	25.92	23.74	16.24	34.88	24.74	22.98	24.07	25.96	24.08	15.33	20.18	34.19	21.07	43.77	33.87	27.55	42.78	16.37	12.84
ANKRD45	6.6	6.23	6.12	4.7	4.76	4.14	5.03	4.62	6.27	3.24	6.79	5.36	6.61	4.21	3.9	5.13	4.49	5.93	9.37
ANKRD46	11.86	9.88	14.61	9.66	9.99	12.35	7.01	7.63	11.17	14.16	10.6	10.64	10.15	10.26	10.07	9.11	7.04	11.86	15.45
ANKRD49	5.44	6.06	7.22	7.98	6.46	6.41	10.8	5.38	10.13	8.35	6.14	8.63	7.31	7.45	5.74	7.71	5	5.11	12.54
ANKRD50	39.77	37.65	40.32	40.04	27.77	38.98	26.87	10.88	20.62	43.17	29.87	21.87	26.2	34.18	25.49	19.96	6.73	37.9	20.21
ANKRD52	19.88	23.81	9.5	21.71	16.34	12.92	25.37	17.47	21.31	16.61	20.72	16.28	20.5	18.19	24.53	18.92	15.16	11.36	15.07
ANKRD53	11.53	11.76	8.49	12.79	6.81	10.18	7.98	12.51	9.32	6.79	5.77	7.65	11.64	11.54	11.57	13.61	10.85	11.75	17.31
ANKRD54	22.27	19.72	26.85	26.33	21.55	29.62	20.58	30.45	19.08	14.64	24.37	19.56	17.59	18.28	14.78	16.56	17.65	24.39	23.61
ANKRD55	5.06	5.65	7.46	5.72	7.11	6.2	6.13	4.14	6.28	5.16	8.16	6.6	8.01	4.66	6.97	5.13	7.71	5.17	7.48
ANKRD6	41.02	14.05	13.43	16.7	13.13	13.97	15.26	10.49	15.91	19.41	11.48	26.33	10.95	40.37	20.23	13.99	8.36	12.17	14.04
ANKRD60	9.49	17.99	16.12	10.11	12.47	9.42	14.26	13.96	25.38	8.35	16.81	7.63	10.51	10.46	9.06	12.84	13.33	24.82	14.55
ANKRD61	6.14	5.95	5.76	4.17	4.52	6.83	5.18	4.84	7.72	3.38	4.86	7.55	5.57	3.68	3.48	6.25	6.54	6.87	8.19
ANKRD62	6.55	5.04	4.44	4.51	4.72	5.39	4.69	4.18	4.67	3.6	4.93	7.38	3.43	5.8	4.05	4.59	7.3	6.08	4.61
ANKRD62P1	7.01	6.61	6.49	4.77	7.47	6.21	6.18	5.63	6.03	5.19	5.28	4.67	5.15	4.57	3.64	6.77	8.78	5.96	7.02
ANKRD7	5.85	5.11	4.14	3.52	4.53	5.41	3.67	5.1	7.48	2.36	6.3	4.79	5.08	3.32	4.3	4.52	5.05	7.69	7.3
ANKRD9	12.96	13.77	12.31	11.84	10.6	8.69	9.84	15.47	13.95	9.8	11.59	19.06	9.05	9.94	10.44	7.49	18.76	10.62	11.96
ANKS1A	23.43	21.36	20.53	22.95	27.05	20.91	19.47	20.28	23.79	26.14	28.24	19	19.86	20.38	20.17	23.23	24.23	15.77	19.99
ANKS1B	9.17	5.6	11.41	5.45	8.02	8.94	5.18	7.03	5.04	9.44	5.51	7.13	5.22	5.43	6.5	6.11	6.34	6.27	10.99
ANKS3	17.75	12.76	23.53	13.19	17.57	15.25	18.21	19.53	15.36	12.06	15.86	13.2	19.21	17.19	14.96	15.43	17.19	13.3	12.62
ANKS4B	8.31	5.65	5.91	8.04	5.34	7.56	6.78	8.07	6.14	4.99	6.46	7.33	7.12	8.55	5.92	5.45	6.22	9.64	5.55
ANKS6	6.21	9.14	6.5	8.37	10.57	11.03	6.42	7.99	15.89	8.61	8.13	8.99	8.91	8.96	7.43	9.25	7.16	8.38	10.85
ANKZF1	13.13	13.66	13.32	11.95	15.42	12.01	12.82	9.44	13.17	15.86	11.11	11.89	11.32	11.62	14.54	18.45	26.32	10.06	19.61
ANLN	7.41	6.21	5.27	14.29	6.88	7.02	6.68	7.45	7.29	4.93	5.86	6.85	7.3	6.63	4.94	5.95	6.59	6.28	4.77
ANO1	60.16	48.84	17.33	14.13	19.43	18.81	34.72	11.36	23.71	16.42	37.68	33.09	19.21	63.06	40.91	9.44	8.94	17.59	22.59
ANO10	25.72	33.04	28.96	35.64	29.6	28.59	36.05	22.87	22.14	29.97	29.22	26.73	43.42	23.14	40.19	25.24	28.81	23.47	21.17
ANO2	8.35	10.33	15.72	14.88	13.03	11.86	11.65	15.38	13.45	13.96	10.79	11.48	15.27	11.2	9.83	15.09	11.41	20.27	14.6
ANO3	9.94	6.8	10.49	11.56	8.04	8.86	13.28	13.83	12.25	6.15	10.46	8.55	8.7	9.74	7.91	10.08	6.12	10.24	10.99
ANO4	6.96	6.01	3.88	4.54	5.25	5.04	6.1	5.29	5.62	4.38	5.87	6.43	5.68	5.01	4.47	4.77	7.85	10.84	5.44
ANO5	5.55	4.02	7.54	6.33	4.91	8.08	7.16	5.87	5.07	10.82	4.56	5.34	6.55	7.99	5.08	6.13	4.66	6.13	6.57
ANO6	117.06	99.93	59.93	73.11	86.87	88.77	73.1	81.2	134.49	89.1	77.61	91.06	66.82	101.42	113.41	55.43	80.26	62.31	51.38
ANO7	9.53	12.4	8.08	10.26	8.65	10.05	9.74	15.46	11.13	8.55	10.41	11.63	11.18	9.37	9.48	11.71	7.63	13.34	15.95
ANO8	24.71	36.42	33.9	28.83	29.39	34.59	26.41	27	18.81	19.1	31.21	32.65	27.74	16.29	14.86	27.96	20.94	46.59	26.88
ANO9	13.14	9.88	11.58	12.03	17.46	17.52	15.45	21.39	14.8	9.9	13.06	18.38	15.91	10.83	9.15	17.09	16.28	11.57	10.71
ANP32A	30.92	35.17	22.06	28.21	23.515	26.275	37.94	40.665	39.765	31.205	39.495	42.275	20.335	24.27	24.2	24.5	34.335	29.06	53.81
ANP32A-IT1	14.54	8.06	8.42	12.95	7.48	9.77	14.83	7.98	13.83	10.01	6.42	6.6	7.48	8.63	9.49	8.46	20.21	13.9	4.17
ANP32B	33.85	30.44	25.23	35.14	25.33	45.63	27.25	25.09	20.99	41.72	20.63	35.46	28.7	29.86	26.08	16.84	23.49	39.9	33.45
ANP32C	24.56	31.58	36.53	19.76	37.01	29.27	23.19	42.98	36.72	28.31	24.5	36.76	24.56	27.53	18.93	25.68	32.02	37.67	29.24
ANP32D	3.66	4.59	4.94	3.97	4.45	4.76	5.7	5.58	4.95	3.91	3.73	5.91	3.87	4.05	4.47	3.86	4.41	6.12	4.1
ANP32E	18.98	27.01	17.05	32.52	22.14	23.85	20.64	11.22	21.59	26.77	20.74	26.68	17.61	25.8	18.68	16.55	12.19	37.11	37.55
ANPEP	25.98	28.07	26.69	36.27	29.93	40.27	26.66	29.61	28.21	22.97	49.21	14.7	104.83	27.9	100.88	48.06	241.25	17.66	13.69
ANTXR1	671.22	456.25	136.73	124.72	175.99	140.9	203.94	106.59	226.19	414	449.5	413.18	92.29	502.38	474.62	117.75	36.96	123.66	171.95
ANTXR2	36.96	94.53	39.63	70.53	44.85	41.9	39.57	49.13	59.41	51.19	55.17	44.98	68.74	28.93	46.96	57.58	53.69	54.24	52.32
ANTXRL	8.56	5.78	4.4	5.78	5.08	5.3	3.79	4.28	4.23	2.34	4.79	5.57	3.73	4.06	3.44	4.15	3.66	6.53	5.53
ANXA1	76.21	108.85	63.36	105.59	99.39	89.12	103.38	78.2	79.82	130.78	120.39	98.88	102.45	95.4	161.74	75.63	81.05	69.98	59.17
ANXA10	5.4	5.34	3.76	3.81	3.8	5.15	5.71	4.31	4.27	3.56	4.5	5.24	5.12	3.8	3.47	3.16	4.46	3.52	8.74
ANXA11	93.12	84.6	84.32	124.87	77.43	81.73	94.85	81.78	97.07	152.35	71.86	93.15	81.74	108.34	116.66	71.79	86.14	75.91	56.84
ANXA13	4.86	6.68	4.41	3.81	5.23	5.28	5.42	7.09	6.97	4.97	4.81	6.98	6.06	7.13	6.56	3.74	4.37	6.99	9.13
ANXA2	289.9	399.91	303.42	181.39	342.69	308.18	383.03	334.18	385.96	489.02	449.83	396.89	470.33	356.24	617.4	244.94	153.28	254.52	167.16
ANXA2P1	13.46	14.33	13.84	8.92	17.25	9.04	21.89	14.01	16.02	12.56	13.36	13.41	26.19	11.97	23.23	17.65	10.87	6.75	11.84
ANXA2P2	207.72	207.85	152.22	120.11	210	184.31	214.85	179.36	268.88	256.6	224.12	224.43	150.29	201.96	388.53	135.93	89	67.68	131.07
ANXA2P3	11.83	17.07	12.5	7.29	15.65	13.8	11.07	23.41	14.9	15.2	18.84	14.15	13.37	12.18	15.89	6.56	14.33	9	9.71
ANXA2R	5.78	6.39	6.55	7.25	6.32	5.84	5.52	4.6	4.99	5.07	4.84	5.19	4.64	6.12	5.03	5.56	4.7	6.42	6.44
ANXA3	12.17	6.34	11.39	28.32	10.89	13.74	16.84	17.76	24.11	10.84	12.34	10.18	7.49	6.58	9.71	12.3	21.11	15.24	19.08
ANXA4	74.75	57.1	50.5	40.88	49.57	48.47	41.27	55.66	95.02	92.09	71.49	83.15	40.21	73.31	73.63	30.64	8.93	41.84	29.74
ANXA5	241.81	298.65	209.92	186.67	285.55	241.59	238.69	214.51	334.91	399.57	307.07	301.24	277.96	291.54	432.28	175.73	216.8	199.87	149.57
ANXA6	153.32	145.93	136.53	162.95	129.31	132.18	114.86	84.94	114.85	189.13	124.7	125.01	136.83	168.05	133.11	103.47	50.09	104.84	112.56
ANXA7	36.61	30.17	31.48	43.48	31.3	36.33	33.02	26.24	25.67	47.54	32.52	34.34	26.63	30.65	43.75	34.35	14.83	37.35	28.25
ANXA8	10.3633	9.83667	8.91333	9.01333	9.33333	7.42	12.4567	10.2167	11.0733	7.86	11.08	7.86333	9.04333	8.45	9.97	9.03	10.5133	8.82333	9.43
ANXA9	8.69	8.52	5.51	5.96	6.66	10.55	7.62	8.58	7.45	7.27	7.95	8.86	8.02	6.06	5.44	9.77	8.3	8.56	9.45
AOAH	18.27	19.8	16.18	53	41.97	19.47	31.51	39.08	23.93	15.7	31.01	36.33	28.14	9.65	24.18	62.14	83.34	8.57	9.19
AOC1	20.65	8.18	9.27	8.5	14.33	14.39	9.88	12.94	12.82	9.53	14.56	10.03	7.68	14.14	15.85	9.42	15.32	9.64	17.49
AOC2	5.47	6.89	6.26	7.19	5.53	8.47	7.54	8.59	7.2	5.21	7.94	5	5.13	4.82	7.25	6.73	8.38	8.48	7.5
AOC3	20.53	23.64	141.18	118.525	19.53	163.715	24.06	10.39	14.905	231.545	29.11	46.675	16.78	97.425	62.305	13.79	11.24	112.445	162.98
AOX1	9.4	9.23	24	11.29	20.77	10.98	12.11	21.87	42.64	16.71	15.83	9.17	12.2	8.71	6.91	20.92	4.9	15.6	11.75
AP1AR	12.3	15.12	12.09	10.98	13.32	15.02	14.41	13.05	12.57	11.14	15.49	10.37	13.39	13.53	10.92	13.71	14.15	18.56	17.54
AP1B1	31.14	50.58	29.41	52.49	69.02	26.16	38.69	55.6	65.65	29.3	57	42.02	85.66	31.84	42.1	105.33	35.25	34.96	34.46
AP1G1	31.76	35.77	26.49	48.61	31.83	36.28	33.16	27.71	31.2	42.51	31.32	29.9	38.07	37.34	50.17	37.82	42.1	32.81	28.93
AP1G2	12.89	12.86	13.52	21.56	15.91	11.5	13.25	12.17	13.57	12.5	10.65	14.05	11.71	8.79	15.65	16.91	18.69	10.69	14.55
AP1M1	17.67	23.45	20.79	22.03	18.69	19.71	20.95	19.73	19.1	23.89	19.35	21.06	21	20.79	23.04	18.77	12.63	18.41	16.47
AP1M2	17	16.2	7.75	9.71	10.46	11.93	10.64	15.3	9.79	9.21	14.39	9.68	10.26	10.09	7.63	9.8	15.25	11.46	16.62
AP1S1	49.41	45.68	57.47	51.42	51.24	32.22	48.99	65.67	77.12	28.8	58.25	47.71	35.38	36.48	18.87	46.17	36.5	44.54	48.26
AP1S2	14.46	25.675	20.565	32.93	36.09	19.405	18.955	32.765	17.975	26.74	18.95	17	33.02	14.705	24.425	29.035	34.045	20.215	19.475
AP1S3	4.74	5.65	3.69	4.71	7.59	6.04	5.16	4.88	7.3	3.62	7.91	4.26	4.07	3	3.96	4.34	6.23	4.65	5.1
AP2A1	39.15	31.81	35.01	43.46	31.86	28.83	38.03	30.59	28.02	30.77	29.77	26.28	39.41	38.39	43.06	26.18	32.94	35.62	42.88
AP2A2	30.48	34.89	39.64	40.81	34.5	35.52	34.55	40.46	33.17	37.45	35.58	37.17	46.4	30.53	31.96	53.17	24.77	29.85	22.25
AP2B1	43.16	66.91	60.49	69.15	55.11	53.96	46.71	37.42	56.67	61.59	48.23	51.74	55.39	44.65	56.17	41.76	37.99	63.98	39.22
AP2M1	118.55	147.49	117.36	90.48	120.98	116.48	130.98	99.58	94.92	143.19	135.57	128.48	179.1	123.51	155	102.99	72.03	98.5	109.12
AP2S1	63.59	67.49	72.88	59.74	68.1	50.45	94.08	66.57	63.12	39.45	88.04	64.89	108.92	61.3	66.48	85.11	50.34	56.38	73.35
AP3B1	25.63	28.8	27	29.67	28.29	30.35	19.42	27.7	24.68	28.46	26.59	25.31	38.02	28.48	37.41	30.29	24.75	20.45	17.05
AP3B2	9.58	11.16	11.36	9.24	15.36	8.75	13.19	11.9	16.18	8.92	12.83	13.38	9.4	9.07	8.02	9.91	10.15	9.63	12.77
AP3D1	50.07	41.09	38.05	43.72	36.59	34.14	55.14	43.43	42.61	37.48	46.75	45.08	49.08	39.16	46.4	44.88	32.82	42.55	46.34
AP3M1	32.09	32.73	41.22	47.44	34.21	30.79	35.14	33.89	51.41	37.97	36.93	38.1	51.3	37.5	45.97	31.71	15.12	44.95	39.98
AP3M2	18.18	19.45	15.08	16.42	15.75	21.63	19.94	13.36	20.38	16.63	18.07	28.04	19.2	16.84	18.63	18.57	13.92	18.22	13.56
AP3S1	58.9	65.94	42.12	45.92	53.99	44.38	42.74	35.81	39.11	51.75	51.62	48.71	64.62	56.16	65.62	41.05	23.49	22.54	41.8
AP4B1	16.61	20.05	13.58	27.59	18.73	16.38	16.74	14.31	15.33	25.27	12.91	10.91	16.41	14.98	20.26	20.15	14.87	20.84	9.21
AP4E1	12.98	15.07	13.46	14.87	12.22	11.79	14.02	14.43	13.79	11.89	13.86	10.38	13.79	9.2	15.02	8.27	8.45	10.25	12.69
AP4M1	12.69	12.59	11.07	10.09	10	12.12	14.2	9.9	13.15	12.42	11.85	14.96	10.67	10.95	11.31	12.23	8.19	10.88	8.52
AP4S1	7.58	5.79	7.68	5.39	8.36	8.56	4.55	3.56	5.58	6.21	4.92	6.23	5.28	4.08	5.32	5.33	6.12	5.28	5.9
AP5B1	12.96	13.32	11.91	24.08	11.67	11.54	14.55	15.05	12.42	9.78	11.86	10	15.12	8.13	20.95	13.42	40	8.88	8.11
AP5M1	24.08	29.24	28.65	30.36	27.05	22.35	20.89	18.65	31.75	25.93	22.65	24.97	23.33	24.59	29.74	26.59	19.15	24.55	25.1
AP5S1	22.13	22.61	9.58	14.28	19.78	22.58	25.11	16.72	19.51	17.76	17.41	35.24	15.13	12.97	11.18	20.1	19.07	15.86	20.32
AP5Z1	16.1	16.31	14.59	11.89	17.4	14.92	13.18	16.29	15.28	15.55	16.74	16.07	15.67	18.28	14.79	16.41	19.68	12.15	16.94
APAF1	17.27	24.14	18.45	43.69	18.61	20.64	22.43	18.88	19.66	21.06	16.03	16.8	16.01	15.1	26.15	20.11	40.01	17.55	13.45
APBA1	16.65	17.27	23.62	19.26	22.27	17.29	16.79	24.53	25.87	16.66	20.3	17.99	21.76	16.08	9.55	18.89	22.37	23.1	16.28
APBA2	8.77	9.91	5.63	7.99	8.03	7.34	11.46	8.56	9.71	7.35	8.32	6.58	11.37	7.74	17.91	7.19	14.21	11.1	8.94
APBA3	15.15	16.72	10.01	13	16.61	13.02	13.09	14.17	14.65	11.48	14.62	15.79	11.37	12.98	10.22	11.72	12.63	18.51	12.73
APBB1	56.23	50.85	44.27	37.8	41.83	59.37	54.69	66.49	48.85	25.47	45.65	41.57	36.09	30.73	26.94	31.53	35.93	41.75	45.6
APBB1IP	14.85	11.47	9.69	33.36	19.67	15.34	27.94	19.71	12.61	7.82	19.45	17.46	26.12	13.94	37.54	24.27	63.71	7.59	9.43
APBB2	70.49	44.61	55.13	52.69	40.1	56.04	50.38	21.05	33.45	98.37	47.92	59.99	27.02	90.94	82.87	18.96	16.61	45.01	50.41
APBB3	22.62	23.01	25.39	26.74	38.3	33.31	28.38	39.84	39	27.83	28.04	31.43	31.71	27.75	20.38	31.73	63.67	22.39	30.47
APC	19.79	17.43	21.61	21.11	14.64	17.57	16.09	15.9	11.52	18.44	14.16	28.93	17.25	15.55	16.09	11.6	11.73	16.43	14.05
APC2	23.97	18.63	22.13	33.87	20.72	43.91	33.68	35.61	23.86	38.68	31.24	25.29	32.06	14.57	21.33	39.31	30.86	26.81	19.23
APCDD1	21.98	16.17	17.58	19.43	23.45	19.64	17.63	25.48	15.59	16.13	18.28	21.38	11.41	15.81	18.56	20.84	10.65	16.53	13.48
APCDD1L	19.85	16.61	16.8	9.84	16.09	15.1	26.97	18.11	17.1	11.93	18.84	14.74	20.31	19.23	22.18	19.8	14.15	11.04	13.96
APCS	8.75	13.11	12.15	5.8	19.73	10.59	19.83	19.93	22.65	10.73	17.87	23.49	2.71	10.62	5.04	11.95	12.18	13.36	22
APEH	19.68	21.05	27.28	27.33	25.97	24.2	31.9	20.75	25.87	21.3	33.15	23.25	24.99	20.21	23.81	28.94	15.83	18.3	13.75
APEX1	62.61	74.57	53.1	66.62	65.38	64.45	59.92	67.55	80.62	54.23	61.9	70.42	52.05	59.93	58.85	55.78	29.46	53.59	59.8
APEX2	18.49	24.28	16.53	20.82	17.13	24.72	17.66	26.14	25.16	13.41	23.25	25.66	15.93	15.11	12.56	22.52	18	23.83	14.19
APH1A	32.94	38.41	38.66	43.39	43.55	36.83	28.78	36.59	40.37	41.62	40.22	40.7	36.64	34.62	34.82	49.19	23.16	30.87	33.47
APH1B	15.83	14.82	11.25	14.55	11.87	9.29	10.73	24.49	13.8	16.04	12.64	12.37	18.74	9.1	14.58	12.68	12.78	11.28	16.92
API5	36.15	36.01	29.44	45.58	25.73	29.17	13.24	33.34	29.25	46.16	21.07	37.99	30.54	30.06	37.41	26.38	17.87	27.29	28.62
APIP	10.45	13.65	27.93	13.9	11.21	14.59	13.18	20.25	22.12	21.89	21.43	16.79	21.89	16.57	11.37	31.54	16.29	15.57	26.67
APITD1-CORT	8.06	6.91	4.95	5.54	6.09	6.56	5.46	9.82	7.55	5.81	7.43	5.7	8.28	6.01	5.6	7.97	7.28	7.06	6.38
APLF	11.3	8.5	9.15	8.77	9.51	13.35	8.15	6.63	6.73	13.2	7.78	9.83	6.88	7.18	9.97	8.21	10.19	9.63	15.53
APLN	8.99	13.28	11.1	12.2	10.65	8.74	12.13	13.37	7.25	7.41	9.28	11.47	17.46	7.38	12.6	12.65	10.06	10.26	7.98
APLNR	24.23	30.23	34.3	15.81	16.8	22.28	24.91	19.83	13.08	15.36	21.3	22.06	14.56	19.57	17.46	18.7	21.62	26.35	8.85
APLP1	9.57	12.5	10.78	9.41	12.13	10.71	14.81	12.6	9.18	10.65	10.21	15.56	13.34	11.21	10.64	10.34	13.53	11.29	8.4
APLP2	205.1	285.49	152.57	183.78	311.29	230.86	233.51	224.15	362.37	308.79	203.58	272.65	359.62	305.46	320	216.14	255.68	159.86	191.8
APMAP	44.04	73.3	60.5	63.45	62.81	60.78	66.84	87.99	70.75	41.37	64.39	64.26	61.49	35.06	40.84	68.23	86.16	55.49	57.78
APOA1	12.065	10.125	13.495	12.235	14.785	11.98	8.105	11.17	11.23	10.945	14.69	11.98	12.925	9.66	12.11	10.57	13.05	9.54	9.955
APOA1BP	96.85	109.69	76.06	106.35	115.69	128.01	117.87	143.66	153.03	77.29	135.58	103.81	82.33	81.95	53.67	106.33	79.16	126.21	67.79
APOA2	8.53	7.06	7.16	7.13	7.34	5.31	7.57	7.13	8.92	5.2	8.24	7.9	5.07	5.69	6	7.43	8.74	9.3	11.26
APOA4	13.44	12.09	9.615	13.395	9.995	10.58	11.495	8.935	10.89	10.655	10.025	15.865	13.905	14.075	12.395	13.225	16.965	11.58	9.94
APOA5	16.53	20.65	18.71	8.48	22.78	25.67	29.15	28.97	25.5	20.44	26.05	35.27	15.67	12.53	6.31	20.59	33.02	19.29	38.52
APOB	9.28	7.8	5.01	7.45	9.87	10.06	8.85	9.83	9.75	5.38	6.72	9.78	7.42	7.18	8.13	7.26	7.76	9.49	9.69
APOBEC1	9.04	5.7	9.88	7.35	4.91	5.71	6.74	5.09	7.93	4.05	8.46	6.85	5.59	6.03	5.94	4.34	3.87	7.14	5.83
APOBEC2	12.54	9.08	6.73	5.94	6.09	6.89	4.83	6.65	7.69	4.06	7.65	5.71	6.96	6	6.72	5.49	5.52	6.23	12.91
APOBEC3A	30.71	16.65	26.65	35.51	27.16	25.75	19.53	19.65	22.97	25.11	15.26	20.76	27.34	26.23	32.31	29.28	71.63	19.06	18.14
APOBEC3B	9.24	8.92	7.98	12.55	5.04	6.51	7.18	11.46	6.91	6.47	6.24	6.07	10.85	4.73	8.08	9.53	7.76	6.11	8.21
APOBEC3C	28.15	32.46	16.68	30.72	42.26	22.79	24.49	25.26	35.21	26.01	36.79	39.69	24.27	36.38	24.81	24.93	20.34	15.28	16.14
APOBEC3D	10.65	13.98	11.23	12.9	18.03	9.68	7.26	14.06	14.86	15.38	12.05	16.78	5.4	15.33	15.38	11.74	12.68	11.96	12.1
APOBEC3F	12.12	15.71	10.1	16.94	11.77	12.2	13.13	21.23	19.83	10.59	21.11	24.25	10.72	11.04	9.32	18.49	10.27	10.44	8.57
APOBEC3G	8.16	6.41	6.47	10.71	8.08	7.54	6.84	5.79	11.29	9.66	7.88	9.85	13.04	6.6	10.03	9.34	11.83	7.11	6.89
APOBEC3H	12.19	22.86	7.81	4.81	9.56	7.47	8.68	14.43	8.64	5.66	13.62	17.28	20.87	9.47	9.29	7.4	4.22	9.54	5.16
APOBEC4	3.65	5.07	4.95	3.7	8.38	5.62	5.41	6.31	14.42	4.97	5.91	5.31	7.29	4.15	4.37	5.79	6.66	5.86	9.13
APOBR	15.06	33.6	24.74	25.85	32.96	21.57	29.45	42.06	35.85	19.04	22.87	30.72	19.32	29.44	16.24	22.34	35.52	20.76	55.46
APOC1	11.61	12.59	8.43	11.18	25.68	7.21	11.87	21.48	41.14	4.9	38.5	21.95	26.29	5.36	6.14	34.99	6.05	6.02	10.06
APOC2	11.44	10.06	8.48	7.94	13.25	8.82	13.17	10.59	8.66	6.29	9.32	8.42	18.4	9.97	8.9	12.71	12.02	8.12	9.19
APOC3	7.905	8.425	8.205	8.02	8.69	10.41	8.865	9.51	7.65	7.115	9.435	6.815	6.74	6.51	9.25	7.355	7.795	9.525	8.525
APOC4	23.98	37.89	38.67	16.72	27.75	33.15	34.28	29.34	34.88	20.54	44.97	29.23	37.15	27.17	24.33	32.52	24.55	25.17	19.31
APOC4-APOC2	6.37	7.58	6.93	5.33	5.59	6.42	8.71	7.45	8.18	4.4	6.82	4.9	6.96	5.63	6.6	5.86	6.45	3.78	9.89
APOD	389.68	688.29	1810.97	845.27	1503.35	1659.23	398.82	379.88	245.64	1838.42	811.01	1071.54	955.21	1102.92	395.91	1375.04	183.27	1149.36	1011.17
APOE	26.37	35.17	59.95	74.61	153.51	49.59	37.7	106.95	178.46	50.28	117.75	77.79	152.74	24.75	15.14	160.93	20.95	32.7	36.51
APOF	5.71	6.28	6.85	3.25	4.03	4.52	4.56	4.42	5.26	3.62	5.38	4.05	5.05	4.09	5.85	6.62	5.39	7.68	10.35
APOH	4.52	5.69	5	5.03	4.49	4.37	5.95	5.17	4.74	3.86	3.41	4.43	3.72	3.56	3.45	8.95	4.4	4.76	5.02
APOL1	40.62	83.15	35.96	28.37	49.45	30.19	48.31	50.96	65.12	32.35	36.15	44.31	47.73	17.8	48.35	49.05	23.88	41.69	29.14
APOL2	19.31	19.27	17.32	14.48	18.03	16.23	15.75	17.99	20.89	12.72	13.09	15.21	18.24	12.14	22.72	20.29	17.64	31.24	16.08
APOL3	10.48	8.07	9.28	13.24	16.66	13.74	5.95	9.27	11.94	15.47	5.73	12.29	10.53	8.23	7.85	10.94	8.67	15.87	11.03
APOL4	11.03	7.86	14.77	11.35	28.89	10.98	9.3	14.06	10.94	15.37	11.25	8.49	15.27	5.91	8.08	13.9	4.67	5.02	22.06
APOL5	7.4	10.27	6.58	5.59	7.51	6.84	9.99	10.13	8.13	5.07	9.99	10.28	7.59	5.67	5.09	7.26	7.35	9.84	8.78
APOL6	11.68	30.19	18.35	19.52	22.67	18.4	15.83	18.19	28.72	20.34	18.47	20.72	23.9	10.17	13.86	29.92	14.91	25.66	15.59
APOLD1	21.77	16.04	12.62	10.02	39.23	17.87	22.02	57.4	9.78	11.15	7.44	17.39	20.55	51.7	28.58	9.07	16.77	13.47	68.18
APOM	8.25	7.54	8.98	6.09	7.28	8.97	6.44	8.32	9.74	5.46	11.48	8.06	6.53	6.44	6.26	6.89	10.16	5.71	10.13
APOO	6.86	14.24	5.21	8.37	10.42	8.82	9.11	11.77	9.13	11.66	10.34	8.23	5.97	10.13	8.44	13.29	11.16	7.13	7.68
APOOL	10.81	12.58	11.21	14.67	12.23	15.66	9.51	7.13	12.43	16.85	11.31	16.35	9.72	8.7	14.71	14.75	4.54	13.22	14.81
APOPT1	9.31	12.39	9.34	7.5	9.98	10.5	9.07	11.59	10.86	9.22	9.71	11.77	11.36	12.16	10.47	9.99	12.17	12.15	13.6
APP	346.62	330.28	323.4	228.55	465.39	249.09	189.87	343.53	648.69	626.45	178.21	305.42	226.24	396.43	320.99	136.71	97.71	293.51	309.99
APPBP2	23.27	32.36	34.17	30.17	30.38	25.53	30.33	23.98	25.74	36.92	30.07	25.77	23.56	31.71	26.35	23.47	14.47	29.09	17.89
APPL1	27.29	33.91	34.17	42.93	26.81	37.46	24.74	24.58	30.74	40.43	26.85	34.36	33.94	32.55	27.09	26.76	15.44	42.89	35.7
APPL2	33.02	27.37	41.32	34.65	39.64	42.42	43.3	48.02	42.98	35.09	40.72	45.38	19.58	33.69	42.33	42.99	27.22	33.92	37.28
APRT	35.67	28.63	33.16	31.34	29.71	38.55	29	35.12	36.69	26.62	33.83	32.98	31.95	29.32	25.54	27.9	37.66	38.08	28.2
APTX	11.08	11.35	12.01	11.28	13.32	11.14	11	10.96	15.66	12.34	12.45	11.53	12.59	10.58	11	13.59	11.13	14.59	13.47
AQP1	217.65	216.28	152.43	86.65	170.8	87.96	131.66	109.93	142.29	89.77	214.55	148.78	53.14	183.87	288.97	88.83	20.43	107.53	132.86
AQP10	24.02	13.45	5.94	5.9	16.12	11.44	19.47	15.2	20.07	4.38	16.14	12.01	11.91	14.32	11.41	9.91	8.11	6.11	6.53
AQP11	5.55	5.99	9.84	4.99	5.88	7.73	9.01	10.48	6.54	5.94	6.17	7.27	8.19	6.41	5.64	9.64	5.94	7	9.75
AQP12B	13.555	14.3	14.57	14.695	13.275	16.185	12.025	16.55	13.445	11.545	14.85	15.3	15.865	11.67	12.885	12.605	17.43	12.745	10.84
AQP2	17.46	13.24	21.59	19.85	16.89	22.59	20.01	18.31	19.32	18.03	17.83	23.33	15.75	19.01	14.16	21.13	19.86	24.23	16.19
AQP3	15.72	12.26	10.3	14.82	15.59	14.32	15.99	19.2	17.53	11.65	16.99	14.51	13.73	10.87	14.33	12.34	15.1	15.69	10.83
AQP4	5.53	17.62	5.11	3.4	3.94	3.55	4.65	2.93	4.73	3.22	2.74	53.93	4.67	7.42	2.9	3.93	5.97	6.33	7.6
AQP4-AS1	3.45	5.36	7.41	7.07	3.53	3.78	9.34	7.76	3.84	3.83	7.38	4.39	6.05	5.03	4.94	4.06	4.4	7.84	13.81
AQP5	9.05	10.49	10.29	5.98	8.45	6.39	9.6	10.25	11.37	8.15	12.05	8.49	8.03	7.17	9	10.52	9.93	8.66	13.42
AQP6	8.27	7.97	10.38	7.65	9.18	8.74	8.43	9.21	7.2	7.75	10.47	9.19	9.38	7.9	8.76	6.77	8.36	10.11	6.07
AQP7	6.51	11.72	12.86	22.43	15.5	22.71	4.3	13.6	12.68	12.35	6.78	5.45	5.84	9.59	8.96	8.93	20.49	27.74	9.86
AQP7P1	12.55	11.69	16.32	17.875	23.08	28.885	17.995	22.2825	17.115	16.48	15.0025	15.8625	11.4875	10.0575	8.615	14.6775	24.41	17.7175	24.3425
AQP8	17.38	18.77	24.04	15.76	15.23	18.12	16.78	17.34	21.53	9.14	16.4	19.28	7.59	10.84	11.68	14.22	22.43	18.7	22.11
AQP9	31.81	20.71	14.45	18.35	43.12	85.98	103.46	35.4	33.79	5.41	27.93	15.37	131.59	9.74	227.89	37.58	438.18	13.8	9.4
AQPEP	6.74	6.81	5.34	5.15	6.77	4.19	5.55	6	8.97	5.43	6.25	6.12	5.31	6.78	5.69	7.91	4.78	6.79	9.86
AQR	19.16	20.65	22.64	27.36	24.47	23.34	19.07	17.13	21.37	25.58	17.86	22.12	20.31	25.06	24.93	22.39	14.11	27.08	20.01
AR	39.69	22.54	38.09	34.32	32.01	40.46	31.45	21.33	16.03	21.24	13.65	42.71	32.98	37.15	22.79	28.96	26	25.14	18.97
ARAF	54.62	44.62	40.86	47.8	43.49	43.11	51.98	43.06	42.64	58.33	46.11	54.93	38.85	62.97	53.91	46.6	42.6	46.56	39.02
ARAFP2	10.03	10.68	9.89	12.19	10.45	15.4	14.34	16.37	12.82	9.13	11.46	5.55	11.79	8.1	9.76	20.85	7.8	8.56	5.58
ARAP1	28.75	32.94	23.9	37.45	39.28	29.74	30.91	37.2	42.59	23.08	34.27	27.15	37.79	23.17	37.69	34.89	81.65	20.32	11.91
ARAP2	5.37	8.33	7.74	9.96	13.55	6.52	7.14	14.29	8.88	7.05	6.38	9.62	7.69	4.01	8.92	12.94	16.66	5.99	7.7
ARAP3	13.72	16.52	29.35	29.53	14.31	25.31	16.41	15.27	12.47	24.8	14.15	16.04	20.08	21.06	25.99	11.85	47.63	25.39	25.4
ARC	19.18	20.17	17.84	15.26	20.07	15.31	17.65	22.14	20.74	15.12	15.2	14.88	20.37	18.01	13.18	16.87	28.09	15.81	14.25
ARCN1	87.81	93.24	64.55	67.87	67.97	50.51	82.7	53.49	72.34	84.43	82.36	79.63	83.54	106.29	127.28	57.1	36.75	63.12	60.4
AREG	22.69	10.405	3.355	5.605	20.81	6.21	18.07	27.42	5.185	4.18	5.565	7.14	9.55	16.835	22.615	9.15	75.535	5.185	5.685
AREL1	32.12	31.13	21.15	36.72	29.32	32.01	35.71	25.94	35.48	24.22	31.17	30.5	31.73	32.41	43.41	24.56	48.01	23.07	23.6
ARF1	132.42	147.25	119.63	119.1	126.63	129.38	123.78	106	121.3	162.96	132.64	150.96	148.8	154.1	215.19	106.87	164.76	120.61	124.7
ARF1P1	5.62	8.3	7.31	4.76	7.57	10.22	9.61	9.62	10.34	8.35	9.25	7.96	10.88	11.33	11.06	6.24	8.31	13.11	8.91
ARF3	89.13	93.93	98.61	88.16	81.46	93.38	91.85	71.77	82.77	127.97	70.87	91.35	95.11	95.16	95.41	79.23	67.25	89.05	88.14
ARF4	136.11	187.13	121.51	108.4	187.37	107.31	180.48	103.39	134.16	149	204.01	142.87	290.72	200.77	296.53	131.57	72.69	141.46	111.86
ARF5	25.73	20.61	23.28	28.11	20.29	24.68	17.46	20.54	20.58	28.48	23.92	22.93	36.05	26.21	33.17	21.11	23.33	17.65	18.75
ARF6	33.34	40.95	46.32	46.12	36.9	38.6	37.56	41.54	38.3	32.9	46.71	48.83	45.23	34.21	46.71	49.5	46.47	37.11	58.05
ARFGAP1	21.42	15.07	17.89	19.9	21.94	19.04	17.92	19.66	26.66	18.12	19.37	18.21	24.67	16.38	19.21	20.18	22.97	19.72	18.5
ARFGAP2	20.78	22.66	32.96	27.62	23.61	23.65	21.46	20.46	23.46	31.35	24.37	19.75	21.32	22.23	21.05	19.66	15.55	26.28	27.15
ARFGAP3	20.03	17.8	13.95	12.4	15.79	15.53	21.97	13.25	15.72	17.97	21.59	14.51	19.82	21.26	31.54	20.89	16.86	19.91	18.69
ARFGEF1	22.79	22.31	30.96	36.55	23	23.47	25.39	29.42	23.39	24.4	25.76	25.13	26.71	22.58	29.58	25.33	22.97	35.44	16.77
ARFGEF2	23.5	21.01	20.07	25.69	26.72	24.45	18.37	24.63	25.28	34.12	17.91	33.54	19.38	25	30.84	26.35	14.56	23.73	31.74
ARFIP1	18.12	21.02	18.09	21.59	23.23	24.06	19.63	16.68	20.28	23.16	19.24	19.47	20.02	20.28	22.57	16.31	10.39	20.6	15.56
ARFIP2	21.69	22.62	20.65	20.88	16.82	22.12	28.65	25.58	23.94	25.61	17.42	21.77	26.63	20.21	28.26	29.22	23.33	23.72	24.48
ARFRP1	27.27	20.29	22.3	20.42	20.46	25.51	27.28	19.25	22.3	21.3	19.57	17.16	15.26	16.48	24.49	20.92	19.73	22.14	18.51
ARG1	5.22	4.51	9.56	35.17	5.27	10.15	19.67	7.06	6.71	4.81	6.5	9.15	4.26	3.46	32.3	5.25	59.88	10.34	12.73
ARG2	9.43	9.33	8.11	8.46	8.57	10.45	11.14	9.88	7.06	7.43	8.96	8.22	7.93	8.97	7.62	9.54	6.78	11.23	11.27
ARGFX	3.25	6.49	6.01	5.71	6.33	5.1	4.69	5.01	4.51	3.89	5.24	5.47	5.33	6.51	6.89	8.82	5.55	5.27	9.2
ARGLU1	30.28	22.25	37.03	45.23	36.99	39.23	26.08	21.7	29.79	47.18	17.99	25.67	19.56	24.19	24	31.39	26.3	44.75	28.93
ARHGAP1	165.63	131.62	91.05	97.49	86.59	90.13	97.99	61.9	77.63	78.87	95.85	161.57	98.98	185.03	156.96	76.51	21.81	77.26	80.57
ARHGAP10	37.93	20.99	21.04	27.44	20.29	29.61	26.52	18.08	24.47	63.04	17.48	22.79	14.56	34.68	39.53	16.87	18.19	30.19	32.34
ARHGAP11A	3.29	5.72	6.29	16.5	4.37	4.69	4.86	3.43	6.82	4.04	4.9	4.74	5.94	5.71	5.05	6.46	4.3	5.74	5.55
ARHGAP11B	48.2	30.22	39.23	14.41	17.35	8.27	13.67	19.43	19.41	9.47	54.31	24.84	35.16	22.27	13.8	17.56	11.77	7.73	10.32
ARHGAP12	14.33	20.06	16.91	15.07	23.27	17.22	12.69	26.78	30.37	26.79	16.33	19.71	20.7	27.62	20.25	9.94	12.06	18.71	8.57
ARHGAP15	6.18	7.42	7.32	19.46	10.42	9.32	7.71	9.96	7.8	11.18	5.59	6.71	8.92	4.06	14.62	14.64	22.22	11.04	9.24
ARHGAP17	25.09	20.3	20.72	31.05	20.27	25.49	25.56	15.05	16.08	35.65	22.35	22.86	21.19	25.81	28.36	16.96	14.42	21.68	27.29
ARHGAP18	23.19	21.74	11.39	12.36	19.84	9.87	15.81	23.03	17.49	10.97	19.56	18.12	29.67	15.18	22.5	26.41	23.76	6.41	10.08
ARHGAP19	8.41	12.34	11.61	24.79	23	17.7	8.12	13.55	11.78	14.92	9.15	11.78	11.57	6.56	10.45	8.94	21.37	10.93	8.15
ARHGAP19-SLIT1	4.19	4.58	5.33	4.43	5.39	5.7	5.48	4.47	6.5	3.17	6.61	4.49	3.42	6.05	3.55	4.2	4.83	4.74	7.62
ARHGAP20	15.92	10.57	18.92	15.46	19.87	17.84	20.49	20.63	18.51	14.93	19.92	19.51	31.35	17.97	11.29	29.63	25.02	13.78	33.42
ARHGAP21	31.66	27.21	43.13	28.15	36.38	28.32	30.18	34.9	45.18	40.93	27.04	30.59	22.18	38.13	25.65	21.42	24.81	26.52	17.33
ARHGAP22	19.85	16.98	13.72	10.84	16.49	14.86	16.52	20.63	15.21	10.34	20.17	17.66	19.78	15.04	15.96	19.07	15.07	10.79	10.61
ARHGAP23	49.015	34.94	32.165	23.98	29.915	31.25	30.67	28.455	36.69	29.655	31.42	32.385	32.025	43.15	34.305	15.82	18.785	37.11	38.895
ARHGAP24	37.79	17.26	11.93	16.02	18.04	18.84	19.62	11.9	14.48	11.59	23.59	22.23	14.44	32.49	28.37	12.06	7.9	9.21	16.8
ARHGAP25	10.67	12.88	13.4	27.45	15.5	15	12.51	13.76	12.19	8.71	12.88	16.61	16.67	5.87	22.39	20.38	36.35	8.52	6.95
ARHGAP26	15.06	14.36	27.87	22.75	18.25	15.38	23.45	18.7	11.99	25.54	13.19	14.9	22.67	8.95	32.67	26.79	118.37	19.86	23.17
ARHGAP27	16.955	18.885	16.27	19.55	18.71	20.195	20.36	24.93	18.55	14.625	20.205	18	17.735	15.88	12.985	17.3	31.53	17.305	25.925
ARHGAP28	6.12	7.04	11.67	5.72	7.8	6.4	6.75	9.61	7.14	7.31	9.25	6	7.77	5.39	4.28	8.85	7.46	8.75	6.9
ARHGAP29	9.29	24.09	26.07	24.3	27.02	28.23	19.32	25.16	21.17	39.34	17.96	18.19	28.85	18.07	13.68	21.7	4.42	35.3	36.18
ARHGAP30	15.21	23.95	17.23	43.56	25.82	25.03	25.14	33.46	22.01	10.63	22.79	21.17	41.68	6.57	30.69	31.27	48.91	10.96	5.21
ARHGAP31	20.33	27.2	38.1	31.39	37.52	33.55	24.69	33.71	42.45	41.34	29.91	23.56	25.69	17.9	18.65	22.43	16.65	36.88	23.63
ARHGAP32	9.59	10.73	13.05	11.6	15.52	13.37	7.89	16.48	21.99	16.24	12.19	8.99	11.64	11.84	9.59	8.59	9.3	11.4	7.97
ARHGAP33	11.51	19.45	13.71	12.77	15.26	14.29	15.27	20.4	21.97	11.06	14.98	19.05	9.56	13.68	10.5	13.29	13.93	13.06	14.82
ARHGAP35	52.42	39.55	42.66	47.69	40.18	44.2	33.72	30.47	31.45	56.5	34.51	52.85	31.67	52.28	34.46	22.18	14.33	37.71	46.77
ARHGAP36	8.19	8.37	7.81	6.53	7.46	5.29	6.62	7.92	8.16	5.3	5.75	7.09	6.3	8	6.7	8.66	6.06	6.15	8.52
ARHGAP39	14.05	16.64	11.61	11.57	17.82	18.49	16.32	18.75	14.3	11.91	12.06	12.79	15.38	12.87	12.41	14.84	12.96	14.4	12.69
ARHGAP4	19.09	30.34	27.88	29.95	33.77	25.13	27.72	42.75	32.43	19.73	23.18	31.93	21.39	16.96	18.2	27.03	29.1	23.23	35.68
ARHGAP40	33.54	18.48	12.84	8.76	18.5	7.79	31.78	18.54	14.22	5.17	28.87	21.44	20.68	17.72	16.57	6.88	4.11	13.67	6.1
ARHGAP42	17.54	21.17	16.79	12.16	9.35	18.86	14.44	10.57	12.66	16.5	10.38	10.79	11.98	15.82	9.8	9.75	8.66	10.28	18.26
ARHGAP44	16.29	18.69	15.24	7.98	22.25	21.63	11.66	21.01	25.74	13.87	13.35	9.62	35.59	16.05	16.54	13.45	34.21	15.64	23.31
ARHGAP5	38.34	30.94	45.88	41.74	31.86	52	32.53	25.34	37.11	53.35	39.18	39.65	20.44	41.23	29.99	24.99	16.42	47.39	56.9
ARHGAP5-AS1	7.12	7.97	8.78	7.09	8.24	8.19	8.54	9.97	5.21	7.56	6.8	10.96	6.99	6.64	5.72	9.64	10.9	10.04	12.82
ARHGAP6	9.65	10.18	14.84	12.76	12.25	16.62	8.67	11.33	10.84	14.47	11.05	9.95	10.7	9.14	9.31	12.3	15.12	13.07	16.33
ARHGAP9	17.35	16.35	19.16	22.22	12.51	16.8	17.65	23.89	17.78	9.89	21.46	9.51	17.73	11.16	19.49	26.5	45.76	8.88	14.93
ARHGDIA	68.875	81.285	58.5	66.225	61.315	62.575	92.075	67.275	79.745	83.975	92.075	74.045	85.5	82.485	112.15	62.31	64.42	64.605	56.2
ARHGDIB	59.07	106.83	56.72	198.8	90.29	82.91	79.94	95.5	72.26	60.43	69.56	77.37	93.59	48.4	110.11	116.53	150.33	46.22	24.92
ARHGDIG	27.76	32.74	25.07	12.73	26.895	26.555	30.86	39.85	39.66	22.405	30.235	32.27	21.225	22.15	15.255	30.255	28.425	31.16	46.79
ARHGEF1	30.68	31.74	27.21	42.82	33.46	31.08	36.22	32.33	31.62	20.48	26.81	34.57	37.67	18.93	35.49	40.16	46.86	28.89	18.15
ARHGEF10	16.75	15.815	15.045	11.63	17.37	17.035	11.295	16.98	16.985	19.655	13.92	16.175	12.53	19.22	13.15	8.775	10.89	15.565	13.72
ARHGEF10L	25.49	24.64	24.3	23.02	21.79	33.86	25.32	24.91	21.28	32.21	25.7	28.25	18.65	24.66	23.64	23.65	20.35	24.72	29.65
ARHGEF11	12.66	15.95	17.91	17.49	18.97	20.68	20.9	16.3	19.01	17.12	14.3	13.87	14.77	14.64	14.41	21.23	15.39	18.25	13.19
ARHGEF12	50.25	53.23	44.33	40.29	36.37	49.36	35	26.73	31.32	54.54	35.63	38.29	30.99	48.98	44.31	23.23	17.27	57.38	49.52
ARHGEF15	14.73	14.37	19.91	18.73	15.56	16.36	16.32	17.67	19.22	19.52	13.88	14.88	15.55	12.15	14.94	16.86	19.18	20.34	24.68
ARHGEF16	10.11	6.85	10.87	6.83	12.63	10.95	8.4	10.57	12.14	7.79	6.07	10.13	8.82	9.45	10.38	13.35	12.45	10.49	8.78
ARHGEF17	78.61	36.71	49.05	34.99	27.62	50.41	39.49	23.29	24.1	73.61	36.48	39.2	19.36	67.81	29.43	21.62	11.22	40.42	50.1
ARHGEF18	24.59	23.27	16.47	29.11	23.78	26.52	22.18	29.41	20.52	19.43	25.26	22.44	21.57	21.59	20.67	25.17	16.94	16.09	18.96
ARHGEF19	17.26	21.88	15.19	13.43	22.26	20.95	17.98	23.13	19.2	14.27	17.08	17.26	17.49	13.49	14.45	15.13	20.73	16.5	13.68
ARHGEF2	21.5	29.44	29.34	32.43	27.3	31.61	34.09	26.53	29.29	39.74	25.35	24.72	25.82	25.97	26.65	34.2	43.62	30.11	23.39
ARHGEF25	74.1	76.75	101.36	85.86	72.75	88.72	92.79	86.94	90.96	110.17	111.77	101.03	75.77	72.07	36.74	84.52	83.08	79.15	181.09
ARHGEF26	5.56	4.39	10.64	4.82	8.94	8.64	9.13	6.21	10	11.37	8.25	9.01	8.75	8.57	10.92	7.92	7.4	11.68	15.33
ARHGEF28	12.49	11.81	14.55	11.51	13.6	15.27	10.3	11.16	16.28	12.79	14.57	9.42	9.74	6.41	8.32	14.72	9.94	10.24	10.26
ARHGEF3	17.38	19.26	28.35	14.95	18.24	19.1	27.02	32.66	23.66	14.77	16.41	22.65	14.28	9.87	13.23	28.67	22.44	19.91	24.54
ARHGEF35	9.98	18.23	11.12	14.93	14.54	11.42	12.6	17.6	12.27	9.91	10.73	13	9.13	8.52	6	11.9	9.41	16.02	12.36
ARHGEF37	10.54	14.16	9.76	12.88	11.98	12.03	10.44	12.05	11.76	13.07	8.22	7.91	9	11.92	11.13	9.81	9.3	9.69	10.61
ARHGEF38	8.63	4.06	5.95	4.42	4.69	6.81	9.1	8.42	6.99	5.03	4.87	5.6	4.26	3.39	5.65	5.75	3.7	6.04	4.39
ARHGEF39	16.01	15.19	17.6	12.14	11.88	14.22	12.73	17.08	16.28	8.73	10.7	15.34	9.45	13.77	11.34	14.85	6.25	30.41	7.84
ARHGEF4	7.25	9.28	7.42	11.23	11.11	8.64	7.94	9.31	12.02	8.48	9.18	10.43	9.33	7.89	7.51	5.27	11.89	7.25	9.3
ARHGEF40	29.97	30.42	29.78	18.8	29.38	26.41	24.93	23.96	35.78	31.87	27.63	26.58	18.23	29.65	22.22	25.59	26.94	27.87	21.38
ARHGEF5	10.41	19.22	11.71	15.6	15.19	11.88	13.11	18.71	12.99	10.35	11.39	13.75	9.62	8.95	6.18	12.42	9.67	16.98	12.95
ARHGEF6	18.48	14.02	22.55	41.01	13.09	24	14.5	13.53	20.93	29.13	21.2	20.55	13.04	22.99	17.6	14.79	11.49	21.81	41.07
ARHGEF7	39.25	24.78	34.29	27.56	26.18	40.3	32.13	19.3	20.51	48.42	26.94	23.58	15.65	41.86	36.2	22.28	20.47	33.19	36.77
ARHGEF9	32.41	17.65	26.1	16.2	15.06	25.21	19.59	10.4	12.48	35.04	16.38	29.98	14.97	32.35	28.03	9.78	9.39	18.8	35.45
ARID1A	29.5	26.65	27.98	45.92	27.28	25.43	28.04	24.92	23.07	35.15	24.03	24.44	25.26	30.07	31.89	32.84	29.78	33.53	24.93
ARID1B	64.31	37.07	47.83	52.25	45.78	40.99	43.48	38.08	31.39	46.76	40.36	37.95	26.54	54.18	38.2	34.24	26.54	28.08	60.27
ARID2	24.59	29.39	28.04	48.01	26.16	26.67	19.69	21.96	26.33	33.49	20.31	28.94	23.23	26.19	25.36	25.06	21.75	27.7	20.75
ARID3A	19.53	23.3	25.9	15.19	23.51	21.12	22.51	26.25	24.13	12.79	24.75	20.66	25.68	14.75	15.49	30.93	31.67	21.48	39.5
ARID3B	28.65	17.83	31.19	22.36	16.875	19.36	21.635	15.485	15.38	27.985	19.89	20.54	20.44	28.795	24.985	19.05	23.325	25.29	34.125
ARID3C	27.8	27.77	33.82	36.82	29.88	34.4	37.15	39.52	28.11	20.24	39.76	46.02	28.11	32.87	27.25	33.56	22.52	44.63	44.55
ARID4A	12.3	15.05	13.35	14.11	11.36	16.48	14.14	11.15	11.33	18.86	9.59	17.71	13.13	13.64	14.56	11.57	22.16	10.04	16.67
ARID4B	8.96	12.05	12.04	11.39	14.69	11.29	11.95	12.9	12.5	14.02	9.77	9.08	12.01	13.25	15.69	11.75	14.13	8.94	10.49
ARID5A	21.825	28.385	21.785	20.665	30.66	31.81	32.38	39.81	31.64	17.94	27.685	27.03	19.46	28.32	23.7	32.265	45.405	27.125	37.245
ARID5B	92.87	59.58	56.01	49.51	49.06	96.6	72.81	57.73	59.87	93.44	66.53	88.28	41.42	92.29	89	39.93	22.4	104.28	172.01
ARIH1	49.57	50.33	36.1	54.32	53.52	58.75	37.18	40.33	44.25	65.98	47.26	49.06	36.7	62.85	73.74	43.36	58.1	57.67	53.18
ARIH2	18.84	21.75	22.59	18.77	20.79	21.34	18.96	15.62	14.94	27.87	16.29	20.02	20.64	20.58	26.92	22.77	19.34	17.11	24.45
ARIH2OS	8.59	6.86	13.96	9.21	8.52	8.81	11.13	10.71	11.23	8.6	9.45	8.33	13.03	10.39	10.68	12.56	8.24	8.29	15.58
ARL1	33.96	32.06	29.24	21.07	37.71	36.46	53.74	49.24	89.26	20.19	34.5	49.89	41.72	28.4	17.83	32.39	24.31	57.38	30.13
ARL10	14.46	9.46	10.36	11.9	12.88	10.16	11.45	11.38	13.87	10.81	11.14	10.39	9.29	10.9	11.36	13.08	12.46	12.17	11.16
ARL11	9.04	7.32	9.87	8.87	10.21	8.82	7.07	13.84	8.11	7.74	11.59	7.27	9.02	10.07	7.98	8.96	11.69	12.58	7.08
ARL13A	2.75	5.75	10.04	8.47	4.55	7.39	4.23	4.1	3.34	3.42	7.64	4.72	6.05	3.73	6.33	6.37	2.72	6.69	8.56
ARL13B	20.59	17.55	14.18	13.64	17.29	17.39	17.1	14.23	19.93	17.29	16.31	15.82	12.44	23.69	20.68	14.34	12.63	25.22	20.58
ARL14	5.74	7.35	5.06	11.75	6.73	7.63	8.62	10.59	6.67	6.75	5.03	10.6	7.48	7.13	8.76	7.88	16.61	7.08	4.09
ARL14EP	16.67	25.47	17.78	23.76	24.41	27.2	28.3	23.05	22.8	16.69	21.1	16.01	21.94	14.95	14.56	17.69	23.95	17.03	24.66
ARL15	11.47	11.98	13.17	12.35	13.32	17.82	10.88	11.28	10.58	12.31	7.96	6.64	10.07	6.92	11.65	12.94	13.56	13.3	14.91
ARL17B	18.63	13.0533	21.8833	25.5033	19.6133	15.6467	17.6	14.8633	17.3567	27.4567	14.7433	22.25	10.7533	14.0267	18.66	25.1667	19.5267	12.94	12.9
ARL2	74.05	62.02	87.48	60.8	63.75	77.85	62.41	65.54	68.22	94.76	76.97	71.75	54.28	77.56	52.26	44.69	18.49	65.3	86.3
ARL2BP	27.81	35.56	43.35	37.33	35.6	43.32	32.85	24.19	38.78	39.71	36.83	32.93	39.54	37.71	38.67	31.85	11.48	33.93	33.49
ARL2BPP2	6.53	5.87	4.35	3.24	5.34	5	5.94	3.71	4.42	3.27	6.95	3.36	4.89	4.38	4.66	7.9	5.94	8.66	10.39
ARL3	11.97	11.17	14.46	13.2	12.17	13.65	12.61	11.4	11.7	13.81	19.82	14.55	11.8	12.14	16.1	17.73	12.72	11.06	14.17
ARL4A	21.9	21.48	25.19	8.58	17.07	15.19	19.01	14.7	12.33	14.45	15.48	28.48	23.42	17.79	19.99	30.11	22.44	24.61	12.87
ARL4C	25.34	69.76	11	14.73	38.56	18.51	35.43	44.43	20.5	8.45	30.96	32.41	43.48	36.38	45.46	40.78	25.41	11.16	9.28
ARL4D	12.57	11.35	15.04	9.73	16.93	10.85	14.12	18.85	22.12	9.38	16.77	19.43	16.96	18.97	11.45	11.92	6.83	20.43	13.03
ARL4P	4.37	4.1	11.74	11.63	5.93	4.87	7.4	3.55	6	5.97	5.17	3.73	3.26	3.92	3.37	4.08	4.56	10.47	8.53
ARL5A	29.47	31.8	28.39	23.78	34.22	25.04	30.82	33.63	38.44	26.91	34.68	31.43	29.89	21.29	23.51	29.36	24.86	35.63	26.94
ARL5B	20.64	22.2	17.97	17.54	27.82	22.5	19.76	29.39	28.26	18.04	22.21	17.46	21.61	48.5	27.68	18.26	21.26	16.34	26.35
ARL5C	5.44	6.68	7.73	7.14	8.64	9.71	6.71	4.53	9.27	3.97	7.77	6	6.8	5.7	5.37	5.21	7.63	12.35	7.85
ARL6	10.76	7.01	10.69	6.82	6.99	7.93	10.92	7.52	7.75	5.9	8.59	6.36	9.48	9.34	7.25	6.64	4.59	5.87	5.03
ARL6IP1	129.75	180.2	157.27	207.17	143.15	146.59	112.27	125.22	140.72	210.71	121.19	148.42	216.59	126.83	184.72	157.53	105.98	164.88	158.35
ARL6IP4	38.68	46.07	39.11	37.97	38.42	35.47	44.56	47.21	41.93	42.3	28.77	48.65	32.99	32.99	29.94	35.73	19.87	39.5	50.89
ARL6IP5	146.47	179.84	160.3	128.01	129.96	140.21	119.54	100.38	119.11	198.3	183.23	160.96	135.83	168.7	179.32	117.6	108.99	103.03	73.06
ARL6IP6	8.89	11.79	9.27	8.02	11.1	10.94	12.11	15.35	11.76	11.39	14.11	11.61	10.92	9.06	10.69	12.79	5.05	9.62	7.63
ARL8A	32.53	34.93	38.76	41.71	33.84	36.57	37.55	36.78	32.63	50.76	34.23	39.89	46.23	31.23	54.22	40.37	73.97	32.83	34.11
ARL8B	58.28	43.8	41.54	44.64	34.58	56.3	35.29	42.18	39.72	40.22	34.58	41.07	41.21	56.91	57.13	42.85	38.85	55.52	44.64
ARL9	5.39	4.92	5.57	5.27	3.65	5.84	6.54	4.31	6	2.98	6.66	4.78	6.07	5.68	4.01	5.58	4.24	7.52	8.46
ARMC1	32.75	38.01	31.95	33.17	33.06	31.56	26.23	25.95	37.34	46.3	29.43	34.99	36.41	44.43	36.62	22.97	15.01	44.93	40.84
ARMC10	16.92	13.6	16.495	14.1	16.4	15.05	14.88	12.585	13.325	19.09	12.77	12.48	13	13.9	13.245	14.425	6.015	13.895	10.99
ARMC12	20.54	16.07	23.71	10.91	21	15.51	25.53	20.52	19.63	10.02	24.71	10.89	33.06	20.11	13.77	31.77	28.01	8.62	16.06
ARMC2	10.58	11.09	11.62	11.91	10.89	13.79	10.55	13.43	11.82	11.44	7.19	12.2	6.78	9.1	7.99	12.47	6.57	10.15	9.9
ARMC3	5.72	4.14	5.26	4.6	3.86	5.04	4.32	4.86	4.71	3.14	6.36	7.28	4.21	4.54	4.02	3.8	8.16	6.98	6.35
ARMC4	7.25	11.88	12.89	9.44	10.46	6.21	7.19	7.15	6.83	6.22	8.91	11.26	5.07	6.12	7.31	10.43	7.15	11.65	15.77
ARMC5	20.14	13.74	17.56	15.64	15.32	11.57	19.76	20.21	19.17	13.33	18.44	13.66	14.89	14.73	12.31	16.86	15.1	13.16	15.3
ARMC6	11.73	12.53	8.86	14.92	14.38	13.92	15.22	14.55	10.97	10.08	14.35	13.67	18.53	8.1	13.61	11.46	7.45	9.61	10.21
ARMC7	11.54	13.47	6.26	11.77	9.48	12.48	10.75	9.5	12.97	12.27	10.78	18.47	12.17	13.36	10.16	12.19	11.15	18.24	13.05
ARMC8	17.08	15.83	19.39	21.74	15.71	22.57	22.15	7.96	9.51	21.43	9.12	15.23	17.58	18.78	33.08	18.35	21.01	15.67	27.44
ARMC9	20.73	25.54	6.89	7.74	13.41	8.55	22.73	14.18	22.32	10.98	22.52	17.04	11.99	30.74	27.82	13.3	11.72	6.66	7.12
ARMCX1	15.19	17.6	22.32	14.75	16.42	20.04	17.73	14.62	15.08	22.11	18.87	22.51	12.1	20.21	10.72	15.45	7.08	22.17	19.13
ARMCX2	25.53	17.55	19.35	15.54	22.67	20.65	27.18	17.48	21.65	20.31	27.93	20.2	20.76	23.98	20.95	15.12	13.42	18.28	11
ARMCX3	81.49	50.79	42.7	33.7	58.09	51.1	50.56	33.32	38.84	57.95	54.92	54.05	65.9	75.03	52.97	39.51	30.97	39.45	35.72
ARMCX4	8.86	9.33	11	6.98	10.85	6.06	6.75	4.56	13.64	12.67	11.06	9.87	6.73	7.84	6.62	6.03	5.57	7.43	7.17
ARMCX5	10.01	9.26	9.67	9.66	7.65	9.2	7.52	8.25	7.48	12.68	8.46	8.32	8.35	8.87	9.53	9.44	8.27	9.01	10.55
ARMCX6	20.74	18.07	14.375	14.81	15.45	17.12	24.93	11.505	15.98	20.58	24.885	22.765	18.74	21.04	16.34	21.96	19.78	15.415	13.365
ARNT	54.94	61.19	49.86	67.11	48.75	47.69	47.81	44.23	51.84	65.02	35.97	49.71	43.25	50.82	50.36	46.01	36.76	34.24	53.01
ARNT2	12.84	11.64	11.28	11.24	36.86	14.37	17.52	26.04	32.55	16.67	13.77	19.71	24.37	11.79	10.97	20.58	15.28	15.64	12.63
ARNTL	14.6	9.39	6.75	14.69	11.39	15.28	12.37	13.09	13.51	8.3	15.98	7.21	16.49	14.19	22.49	8.38	34.98	18.55	18.44
ARNTL2	9.69	11.69	8.63	4.34	10.65	6.89	13.44	9.95	17.75	5.53	9.77	9.86	12.14	15.89	23.61	6.26	5.02	7.53	10.21
ARPC1A	93.72	89.39	93.11	74.3	66.65	85.01	75.47	50.77	60.61	95.82	59.25	118.83	59.8	104.48	85.83	53.12	66.47	95.67	85.44
ARPC1B	65.96	86	58.17	96.43	109.61	90.08	83.27	90.95	85.17	52.51	72.89	89.04	118.75	73.28	118.96	96.85	121.32	38.29	38.18
ARPC2	90.03	115.88	89.17	120.73	114.52	95.66	123.72	102.73	110.81	104.18	119.55	98.28	135.82	114.2	154.81	119.74	156.11	73.55	70.46
ARPC3	37.22	33.52	20.8	38.94	33.6	28.82	32.05	44.18	24.61	31.58	50.2	39.55	53.27	27.35	49.84	40.74	66.85	13.08	17.21
ARPC3P1	8.33	18.52	14.59	22.18	14.35	12.61	8.14	24.71	18.33	11.64	14.32	13.77	31.27	12.5	27.58	31.92	23.94	7.76	6.44
ARPC4	29.5	57.02	47.63	62.47	44.04	64.33	51.61	52.48	48.66	37.32	54.83	48.66	71.21	47	88.6	39.11	63.08	44.99	44.45
ARPC5	22.59	30.81	30.65	37.75	27.27	38.98	32.88	22.76	23.86	25.18	39.03	27.08	54.34	24.17	44.04	35.69	75.25	19.44	19.25
ARPC5L	30.49	20.48	31.27	32.3	24.89	46.28	39.54	37.42	21.3	13.66	29.09	26.85	33.91	25.85	21.86	35.91	21.49	36.37	54.35
ARPIN	34.09	26.09	26.86	25.97	29.76	22.33	23.03	28.76	25.59	24.42	30.83	28.7	20.95	24.49	17.34	24.53	31.73	23.18	32.46
ARPP19	47.485	26.89	28.135	34.89	27.15	36.805	27.71	23.06	28.515	50.97	39.785	30.465	28.485	42.99	46.37	30.415	19.98	39.025	45.505
ARPP21	5.45	6.18	5.67	5.05	5.17	5.45	5.52	6.06	6.84	4.55	6.39	5.48	4.23	5.13	5.14	5.54	5.95	6.38	6.35
ARR3	7.61	9.16	6.55	6.09	7.3	8.31	7.2	8.48	6.62	5.72	6.72	7.15	7.68	9.06	6.08	6.27	6.29	7.85	6.8
ARRB1	23.82	29.48	39.64	34.25	37.44	28.39	26.35	36.81	35.01	35.4	25.63	27.5	28.02	22.71	24.34	42.73	32.25	28.94	21.63
ARRB2	29.92	41.92	22.86	56.38	45.62	38.4	47.5	64.87	37.71	21.81	33.04	28.11	74.16	20.44	63.97	66.22	158.26	12.51	17.4
ARRDC1	45.01	31.79	42.82	34.45	52.8	51.08	55.18	39.22	43.41	26.1	35.69	54.29	37.53	35.46	25.01	40.05	31.5	37.94	30.68
ARRDC2	66.72	27.22	24.36	32.4	30.21	34.52	31.94	32.03	24.87	28.91	29.12	34.27	28.92	30.77	38.39	31.61	38.11	22.97	50.14
ARRDC3	38.35	87.42	74.01	50.38	82.03	67.32	60.1	119.32	59.25	106.55	42.85	40.75	95.27	103.66	115.2	56.97	140.09	81.82	55.72
ARRDC4	34.95	114.82	31.97	36.23	35.62	34.71	28.15	37.9	33.91	50.28	68.83	71.24	60.03	31.23	25.93	34.21	24.19	46.04	35.08
ARSA	17.68	17.84	18.24	20.66	21.28	13.94	17.39	24.65	15.08	16.31	24.05	19.26	28.59	15.18	15.39	29.37	18.61	16.56	18.87
ARSB	26.96	39.44	20.54	25.39	33.1	26.57	46.1	36.87	31.17	19.87	44.48	28.34	58.64	22.92	42.25	41.06	24.06	21.6	15.2
ARSD	23.06	21.01	29.08	17.92	29.82	23.51	22.81	36.23	34.63	23.96	31.58	23.36	27.31	13.99	15.84	24	24.86	11.07	22
ARSE	13.18	20.46	15.4	21.06	12.06	16.76	13.09	11.63	16.25	14.44	15.31	11.59	29.94	11.11	8.46	13.95	4.85	16.98	11.55
ARSF	4.79	5.79	5.52	4.4	6.64	6.87	6.57	6.15	5.08	4.69	6.04	5.68	5.37	5.21	6.67	6.14	5.77	4.49	6.41
ARSG	13.68	11.96	12.25	14.02	15.58	17.75	14	14.64	17.1	12.53	13.24	19.08	20.09	12.25	21.07	15.6	20.74	15.51	17.33
ARSH	7.72	8.05	7.35	5.95	6.71	7.43	6.43	7.18	12.12	6.06	9.1	7.86	5.56	5.1	6.65	6.85	8.55	7.89	11.58
ARSI	6.3	6.51	9.08	5.37	8.56	7.43	7.87	8.49	13.22	6.1	7.05	6.56	7.37	6.82	5.84	6.63	6.92	5.87	8.16
ARSJ	10.42	10.39	6.64	8.66	10.28	11.2	18.79	10.21	10.38	12.05	14.1	12.29	15.09	14.09	18.21	7.22	7.86	9.55	12.59
ARSK	19.79	15.19	10.95	6.69	7.06	11.57	10.24	11.87	8.93	9.4	11.83	10.52	8.65	16.22	14.46	12.31	11.51	7.36	11.45
ART1	13.35	10.69	12.79	9.61	7.92	10.63	16.23	12.84	11.98	9.7	9.53	10.2	18.33	7.29	8.51	11.05	10.45	12.62	11.76
ART3	4.8	5.36	3.74	4.16	7.31	5.67	4.64	5.93	6.48	5.61	8.86	4.38	6.89	3.28	4.86	5.96	3.73	6.65	12.03
ART4	13.41	9.07	5.19	12.85	6.7	5.96	10.16	6.86	16.16	7.09	7.26	8.79	8.05	7.96	13.66	8.56	6.17	7.02	6.89
ART5	8.46	9.73	6.43	4.02	18.23	10.13	11.45	15.97	17.24	7.15	18.83	12.6	10.38	5.39	6.58	10.11	9.88	10.26	5.69
ARTN	19.16	14.54	16.48	12.63	14.01	14.42	16.01	19.54	12.07	13.11	15.18	10.2	14.51	15.76	21.94	14.06	12.85	15.52	15.91
ARV1	16.21	17.03	13.43	20.04	14.18	18.98	13.05	11.75	17.34	14.6	17.96	19.07	16.57	14.91	14.45	11.48	7.67	16.8	14.79
ARVCF	33.09	24.06	29.76	25.55	27.52	20.16	43.29	32.81	25.31	25.74	33.27	31.07	40.4	43.55	17.14	34.98	12.37	27.83	19.96
ARVP6125	2.27	6.61	4.02	3.3	6.81	5.45	2.31	3.2	7.76	2.93	3.89	6.36	4.53	3.77	2.91	4.96	4.63	6.79	6.73
ARX	19.29	21.56	17.2	18.48	18.17	21.09	21.54	15.85	17.68	14.03	18.6	17.83	18.29	18.37	15.87	21.1	18.23	19.72	15.49
AS3MT	8.15	10.6	10.53	14.24	11.72	15.58	17.34	6.46	11.38	12.02	10.05	11.77	8.62	13.58	7.23	10.65	9.89	13.78	16.65
ASAH1	116.44	131.24	83.48	129.92	171.41	88.77	91.04	186.38	186.56	102.38	158.1	159.33	247.39	124.68	195.43	229.02	221.35	61.55	65.75
ASAH2B	11.9333	10.35	7.42667	9.92667	7.09	8.13667	10.5967	8.31	14.5733	8.07	9.59667	11.8367	7.32333	9.72667	12.3	10.89	8.55333	11.0267	13.4267
ASAP1	45.33	41.41	29.83	52.77	34.54	38.9	37.03	39.17	29.33	36.93	36.75	33.89	32.46	36.37	45.98	32.88	59.19	26.66	31.48
ASAP2	34.9	34.03	25.58	19.63	23.31	25.47	27.14	23.07	35.12	27.41	27.67	23.38	20.19	35.9	46.14	20.08	21.59	13.32	25.35
ASAP3	11.29	13.63	18.45	9.76	22.94	16.01	13.02	15.5	17.42	15.52	13.84	11.92	10.71	10.12	9.82	15.19	6.37	15.18	16.49
ASB1	27.03	20.39	23.42	23.21	21.74	23.17	20.06	23.34	25.71	25.39	24.41	27.42	17.38	20.16	25.41	18.39	15.19	27.02	20.39
ASB10	11.15	8.91	7.04	5.65	7.83	8.46	10.3	13.08	8.25	7.93	11.58	9.65	7.85	8.13	6.04	10.77	10.08	8.8	9.6
ASB11	6.51	5.18	5.47	4.04	5.2	5.08	8.76	5.31	7.5	4.5	7.69	5.69	6.7	4.73	5.54	5.72	6.22	6.09	9.62
ASB12	11.42	11.02	12.28	8.27	9.86	9.97	7.72	10.21	12.82	6.23	10.22	12.07	8.28	11.29	6.82	8.33	9.1	12.16	14.49
ASB13	32.75	36	36.31	32.14	30.58	53.66	40.51	43.58	26.75	24.09	38.98	31.6	36.83	30.75	21.51	35.92	25.84	46.95	38.41
ASB14	5.2	5.62	4.92	5.01	5.35	5.58	5.77	6.2	5.86	2.61	3.89	5.29	3.74	5	5.47	4.63	8.5	5.48	4.14
ASB15	7.66	6.83	5.73	5.17	4.96	7.3	7.51	7.13	10.06	3.58	11.04	5.56	10.32	5.09	3.69	10.28	6.73	14.28	6.9
ASB16	18.34	19.63	22.4	10.86	16	22.18	15.48	24.01	22.78	13.24	18.15	22.75	14.71	16.89	11.76	16.19	22.32	18.9	18.8
ASB16-AS1	9.91	16.63	15.3	10.03	13.26	9.89	10.4	10.6	17.29	14.23	15.34	18.39	15.72	13.45	14.22	16.8	20.48	14.76	14.86
ASB17	6.01	3.74	4.37	5.72	5.01	5.26	7.2	4.6	5.02	3.3	6.56	4.17	5.8	5.19	4.51	6.12	4.66	4.72	5.5
ASB18	19.16	20.38	15.24	17.08	17.87	12.69	17.45	23.29	20.51	13.45	18.41	18.71	19.51	14.67	16.16	23.54	12.23	20.84	14.34
ASB2	11.57	7.14	11.99	8.55	8.7	17.07	14.58	7.66	9.08	10.45	9.29	9.96	6.96	7.2	10.74	8.28	10.39	6.96	8.82
ASB4	8.88	6.1	6.24	3.54	5.77	4.21	5.65	4.73	3.35	3.59	3.41	4.44	4.83	4.63	3.7	5.16	6.25	7.79	6.41
ASB5	8.35	8.1	7.04	6.91	4.51	5.92	6.82	9.16	9.65	2.76	4.02	8.48	5.95	8.87	4.28	6.11	6.8	3.85	7.5
ASB6	19.37	21.47	14.45	17.37	19.7	16.31	16.72	13.65	20.28	17.77	16.96	17.76	12.63	16.09	18.3	16.41	14.47	14.15	17.36
ASB7	13.24	9.02	16.85	14.95	15.35	12.95	8.38	12.21	12.99	10.48	9.87	13.97	9.42	14.89	14.57	14.46	14.34	12.53	15.55
ASB8	18.97	14.33	23.49	30.17	17	23.14	17.31	14.35	19.23	31.58	17.24	16.72	24.58	20.44	22.27	21.68	13.04	13.41	24.99
ASB9	5.67	8.16	6.56	4.59	8.76	7.15	12.86	8.1	4.53	4.63	6.69	9.51	7.41	3.98	6.84	3.69	5.4	10.08	5.94
ASCC1	18.55	22.12	21.25	16.17	14.74	17.65	19.85	12	17.09	20.87	13	14.59	20.58	19.58	18.83	15.74	14.57	10.19	19.97
ASCC2	32.95	61.08	38.35	40.52	83.09	48.22	68.96	77.39	73.56	17.35	39.73	52.49	36.49	29.43	17.28	42.45	29.54	42.6	35.22
ASCC3	47.4	35.01	19.69	22.76	31.26	19.57	32.18	20.18	26.11	22.2	33.78	29.79	28.61	35.15	41.06	22.12	13.38	22.6	16.93
ASCL1	15.8	14.05	17.91	12.6	11.9	18.45	18.34	9.75	15.44	13.54	9.23	11.78	13.48	13.64	9.61	14.16	10.84	10.79	11.79
ASCL2	22.17	10.91	17.13	19.1	15.07	20.89	16.18	17.38	9.44	9.94	20.48	18.34	15.55	14.92	11.36	17.03	13.35	11.34	9.56
ASCL3	7.78	6.69	5.56	4.64	5.09	6.66	5.93	6.68	5.32	3.68	11.08	9.48	6.11	8.5	4.43	6.39	10.52	5.47	11.08
ASCL4	12.9	12.18	8.2	5.59	5.08	10.51	8.07	8.7	10.97	6.3	17.41	5.48	6.94	7.7	3.55	6.11	8.94	13.54	18.32
ASCL5	12.96	6.55	5.01	6.3	7.58	5.34	13.12	5.24	11.18	6.27	8.5	8.04	6.53	14.37	13.15	5.47	5.88	4.09	7.95
ASF1A	11.54	8.2	12.31	16.12	10.56	15.22	11.9	7.03	11.23	14.98	9.22	13.86	14.43	13.52	11.78	10.46	7.71	11.11	17.21
ASF1B	9.25	8.77	7.69	11.81	9.13	11.12	11.5	10.63	5.72	4.8	11.67	9.96	7.69	9.1	7.9	6.56	14.98	9.14	6.57
ASGR1	15.23	11.41	17	10.56	13.07	16.63	13.86	14.18	13.89	10.78	18.36	12.17	9.63	13.84	8.88	14.4	20.08	10.91	10.27
ASGR2	17.21	13.8	11.32	12.12	14.61	11.46	15.34	13.11	14.52	9.81	12.56	12.56	9.28	12.59	10.53	14.99	18.47	15.84	8.74
ASH1L	58.44	38.45	52.86	46.38	38.91	41.45	35.42	35.42	51.43	82.58	33.16	49.53	27.18	53.89	44.72	41.19	37.5	44.78	58.94
ASH2L	55.31	60.16	58.93	73.28	46.74	63.88	48.06	39.54	53.83	66.6	52.62	57.91	53.35	57.8	52.48	38.78	34.11	60.81	42.19
ASIC1	16.29	4.44	5.18	7.37	8.81	6.77	12.12	7.46	13.61	6.29	11.63	11.42	10.15	13.57	10.4	6.81	8.49	6.31	5.36
ASIC2	7	5.65	6.38	5.49	5.8	5.43	6.24	7.82	5.79	5.69	11.28	6.06	3.85	5.48	5.57	6.48	8.53	9.34	7.36
ASIC3	18.19	18.23	23.66	23.74	18.73	22.29	23.32	26.61	18.17	21.63	24.1	10.85	22.67	17.91	23.98	33.1	16.38	23.97	15.43
ASIC4	12.45	6.28	11.51	8.18	8.69	10.07	11.37	10.17	9.17	5.56	9.79	7.22	9.93	4.68	6.33	12.17	9.88	5.65	8.95
ASIC5	6.26	5.61	7.7	5.94	5.08	5.49	3.53	8	7.29	4.25	6.32	4.51	6.74	8.05	5.21	6.02	6.53	5.14	4.26
ASIP	14.82	9.67	10.67	12.77	8.85	15.09	15.52	16.34	16.72	10.71	14.61	15.46	15.46	9.61	9.3	13.51	17.75	11.98	20.01
ASL	16.63	12.78	21.38	12.63	18.79	16.1	16.75	19.96	17.34	19.82	19.13	8.91	14.46	12.25	17.32	23.21	34.36	12.96	12.77
ASMT	13.17	17.61	13.54	12.94	16.14	14.61	12.18	22.45	12.41	11.57	16.19	13.25	14.87	11.68	15.88	15.32	18.02	18.06	14.82
ASMTL	16.995	14.67	17.99	16.415	22.54	18.68	24.18	18.765	16.815	16.155	13.28	24.86	22.615	18.61	15.48	25.475	17.595	19.94	22.91
ASMTL-AS1	14.555	30.385	21.805	20.47	22.645	25.575	20.21	34.345	14.745	12.925	21.23	25.01	16.115	10.53	7.835	17.57	17.05	26.325	11.605
ASNA1	33.13	38.27	29.49	23.63	40.55	36.01	39.72	33.6	49.82	29.6	39.88	40.47	35.32	32.93	23.69	40.17	29.61	27.23	41.96
ASNS	14.65	15.57	15.68	22.27	17.7	22.72	17.05	9.99	16.23	18.55	16.97	15.35	22.49	14.57	20.64	19.73	13.46	19.37	21.98
ASNSD1	24.1	27.44	23.56	30.16	23.15	25.83	20.63	23.71	28.51	24.72	18.99	19.07	21.69	30.8	27.78	27.33	15.67	35.47	32.27
ASPA	6.33	4.9	11.6	8	16.14	10.1	4.36	6.36	6.74	18.19	6.03	6.47	8.4	5.47	3.81	6.64	3.95	9.54	8.39
ASPDH	21.86	18.58	28.89	31.92	25.05	27.12	24.5	26.53	24.85	17.33	29.26	20.46	16.63	12.12	17.59	24.27	30.1	22.23	16.75
ASPG	22.7	9.92	18.67	14.25	15.88	16.16	15.77	17.9	15.42	13.1	16.81	17.77	18.32	16.64	17.28	14.06	11.59	17.69	16.09
ASPH	31.79	46.2	36.96	29.7	38.22	30.97	20.84	29.7	25.51	55.87	28.95	26.12	47.23	25.92	33.78	36.25	35.86	35	27.83
ASPHD1	16.18	16.3	9.9	11.33	12.15	18.32	21.54	20.63	16.37	9.8	29.26	15.86	14.22	10.36	9.69	13.96	15.75	12.15	20.76
ASPHD2	30.38	16.91	11.31	19.55	21.38	31.44	30.11	23.78	25.42	11.59	14.43	24.02	17.47	10.51	18.76	24.34	15.41	26.34	10.96
ASPM	7.59	6.18	5.95	17.81	4.21	6.57	6.69	4.52	6.03	4.5	6.08	8.26	6.53	4.9	4.94	5.54	6.61	7.35	5.9
ASPN	110.99	61.84	48.75	39.94	34.27	58.38	34.7	7.63	22.68	88.22	168.96	98.02	16.2	102.16	66.88	17.3	5.43	32.67	43.59
ASPRV1	10.57	9.5	8.52	7.05	14.65	10.62	12.37	13.04	9.39	9.1	12.76	10.38	9.03	6.96	7.37	8.75	15.93	15.83	13.87
ASPSCR1	9.1	12.86	10	12.15	11.72	16.51	12.74	10.4	16.3	9.39	14.38	12.39	19.16	7.68	12.18	16.23	9.13	11.81	9.92
ASRGL1	8.29	7.43	13.29	9.41	7.18	8.73	11.99	10.18	9.49	6.73	10.2	11.48	10.11	8.32	7.85	10.81	12.38	8.03	10.15
ASS1	20.15	21.21	45.75	33.11	29.51	33.95	40.85	59.11	78.97	42.11	32.22	30.22	38.72	27.74	22.35	33.79	9.02	47.06	44.57
ASS1P11	4.55	7.84	8.18	6.51	7.21	5.56	6.99	11.68	18.6	8.23	8.71	6.86	7.7	6.22	8.81	10.86	9.61	11.59	7.11
[truncated: 22,137 more rows]

## Sheet: GSE26969
geneNames	GSM663769	GSM663770	GSM663771	GSM663772	GSM663773	GSM663774
[truncated: 21,654 more rows]

[truncated: 2 more sheets: GSE54083, GSE75436]
