# Supplementary material for: m6A regulator–mediated RNA methylation modification patterns and immune microenvironment infiltration characterization in patients with intracranial aneurysms
Source: Front Neurol. 2022 Aug 5;13:889141. doi: 10.3389/fneur.2022.889141 (PMC9389407; doi:10.3389/fneur.2022.889141)
Supplement: Supplementary file 15 [file Table_12.XLSX]

## Sheet: Sheet1
ID	CO1	CO2	CO3	CO4	CO5	CO6	CO7	CO8	CO9	CO10	CO11	CO12	CO13	CO14	CO15	CO16	IA1	IA2	IA3	IA4	IA5	IA6	IA7	IA8	IA9	IA10	IA11	IA12	IA13	IA14	IA15	IA16	IA17	IA18	IA19	IA20	IA21	IA22	IA23	IA24	IA25	IA26	IA27	IA28	IA29	IA30	IA31	IA32	IA33
TSPAN6	816	108	346	259	212	25	151	102	328	159	308	121	108	250	382	124	90	98	59	278	40	48	96	121	138	48	180	50	66	38	257	13	160	35	98	186	294	147	32	263	118	249	91	160	168	69	212	96	487
TNMD	2	0	1	1	1	0	1	0	0	0	0	0	0	16	6	0	0	1	1	0	0	0	0	0	0	0	1	0	1	0	0	0	0	0	0	1	0	0	0	0	1	0	2	0	0	1	0	1	2
DPM1	343	111	118	121	174	96	147	114	136	217	150	184	183	261	282	264	165	104	83	219	252	93	162	208	156	87	219	119	115	161	368	98	159	78	176	200	245	198	98	291	198	189	146	252	302	206	154	279	170
SCYL3	65	49	74	31	68	43	49	48	87	66	78	100	38	72	128	26	47	61	36	101	83	30	45	33	52	29	75	27	36	37	124	49	102	11	43	87	55	51	35	115	98	63	28	51	64	48	57	73	71
C1orf112	40	17	28	11	53	74	27	8	33	34	41	43	24	76	61	49	56	23	20	102	26	23	37	54	25	11	73	22	21	37	137	28	117	12	28	57	29	27	70	85	38	52	30	62	70	59	39	90	90
FGR	383	188	215	75	396	1651	271	162	110	232	308	227	156	621	648	2536	1266	150	57	366	236	53	263	301	401	1018	869	48	191	634	655	1435	731	928	254	1617	1572	180	1515	275	344	394	344	471	425	470	227	1680	511
CFH	15401	1385	4902	3231	2972	1310	1451	445	522	2161	4387	7936	2225	4925	5421	900	1916	1331	3865	7331	2029	3870	11958	5376	8559	1318	4442	2192	2969	830	13100	218	7591	312	1768	9922	2870	4813	1331	8387	3256	2915	6789	4118	19101	2416	1064	1700	5735
FUCA2	539	95	305	155	439	227	118	80	194	156	210	332	116	358	330	568	283	128	108	495	190	149	231	397	181	82	432	127	135	372	588	300	431	169	213	393	244	172	215	354	210	244	179	357	391	450	160	379	455
GCLC	906	134	351	195	175	120	177	183	271	184	430	177	104	354	444	180	129	96	76	259	87	50	87	254	168	62	323	50	62	166	300	116	321	43	124	278	271	164	122	251	185	341	85	203	250	150	200	282	587
NFYA	544	152	242	157	197	136	237	189	309	315	226	309	349	342	457	219	263	184	130	258	322	125	186	137	217	118	264	122	131	205	334	249	247	76	210	315	475	220	144	417	233	351	213	407	433	204	187	336	287
STPG1	71	29	45	28	49	13	39	72	66	32	69	122	52	38	65	33	23	18	37	61	58	36	50	27	38	19	27	46	36	64	81	19	39	15	45	74	65	86	14	134	25	42	36	88	76	90	78	40	71
NIPAL3	447	124	342	160	156	74	175	355	511	141	312	688	149	296	329	156	143	100	181	268	369	179	313	148	298	147	254	313	317	651	564	92	290	61	323	576	373	245	96	801	185	222	295	610	446	453	385	146	863
LAS1L	671	284	484	358	299	137	459	699	508	611	404	464	552	481	795	304	263	440	193	427	419	250	289	250	165	139	288	327	323	257	645	200	279	116	310	339	422	501	134	704	391	674	218	324	431	247	616	353	305
ENPP4	163	117	121	86	87	61	152	137	125	160	180	78	59	303	294	144	133	115	28	47	93	22	70	60	59	31	129	13	30	13	178	79	137	38	77	164	189	13	53	164	191	164	33	98	114	27	133	171	105
SEMA3F	152	431	355	162	791	17	322	114	207	687	205	248	185	780	808	563	567	419	93	1145	255	129	192	499	582	225	140	161	252	113	641	99	88	213	250	502	813	263	29	316	619	476	115	346	254	223	251	246	209
CFTR	444	2	55	36	3	2	3	6	3	4	66	0	0	54	24	0	2	5	1	3	0	1	2	0	1	2	0	0	2	0	10	0	5	0	0	4	5	5	1	0	2	8	0	5	4	2	3	1	117
ANKIB1	419	259	315	205	373	186	267	351	571	385	386	578	277	507	550	317	336	219	256	445	440	204	293	272	318	145	580	269	191	624	683	184	543	73	416	479	494	290	204	781	352	295	255	488	671	461	416	546	416
CYP51A1	179	33	46	26	20	18	32	17	104	21	10	19	18	33	33	6	21	12	14	25	51	25	31	9	30	27	26	13	20	25	29	7	20	3	26	16	43	22	8	36	28	20	17	37	36	9	14	14	10
KRIT1	427	203	246	158	187	134	232	171	206	341	277	268	251	354	506	132	214	176	169	247	262	131	196	169	206	111	277	133	104	156	451	162	273	50	219	321	172	225	121	517	263	218	169	310	364	174	233	328	234
RAD52	100	117	126	54	77	35	98	130	131	144	154	153	139	168	237	47	78	113	80	122	118	70	89	47	60	50	91	76	97	59	208	58	92	18	86	158	67	224	40	220	94	163	49	97	108	84	112	139	79
MYH16	5	1	1	6	2	0	5	2	7	6	1	5	3	2	10	0	3	1	3	1	12	1	0	3	0	0	4	2	1	1	8	2	3	1	5	5	1	2	0	7	0	5	5	1	5	1	0	8	0
BAD	145	114	162	89	139	53	136	139	137	128	93	217	62	197	213	128	90	111	69	201	190	115	133	101	116	61	103	160	127	101	233	44	142	82	132	141	67	174	44	247	108	128	79	104	99	86	299	76	94
LAP3	1085	516	426	270	1097	577	401	313	729	619	309	560	308	1073	816	1237	684	327	219	1278	1046	412	662	819	595	326	927	373	500	464	1299	565	1030	365	501	990	1214	1117	552	838	903	503	330	858	2136	638	653	692	936
CD99	1269	1292	1225	831	2303	993	1284	476	895	1380	589	2843	694	2209	2153	2097	846	1184	741	2534	1513	1003	1082	1572	1237	672	2065	1857	1861	2268	2802	872	1754	699	1507	2160	2451	1730	931	2805	1405	1537	1212	1865	2284	3088	1352	1194	1396
HS3ST1	115	57	190	90	136	159	29	52	53	30	180	77	58	91	89	322	310	45	15	116	25	28	31	22	27	36	316	8	40	153	130	313	196	100	35	124	111	49	135	69	42	43	6	92	48	89	57	107	168
AOC1	1	0	0	0	1	1	1	0	2	1	0	4	0	1	1	25	4	0	0	1	0	0	3	2	2	0	2	2	0	7	3	1	3	6	3	3	0	1	1	0	0	1	4	5	0	1	2	5	1
WNT16	220	32	89	15	73	6	17	3	14	5	51	7	1	47	45	4	11	16	4	8	3	7	17	12	7	3	11	0	0	3	71	5	14	3	2	15	50	15	10	6	6	29	14	7	7	4	14	16	59
HECW1	292	24	102	75	38	13	49	101	7	24	102	24	40	47	94	3	5	25	23	33	6	19	14	26	23	4	15	15	23	7	52	0	47	4	25	42	16	55	10	69	13	58	36	36	59	8	109	8	78
MAD1L1	147	99	137	102	206	149	112	128	112	153	116	195	97	206	232	267	156	109	60	403	140	88	173	152	100	82	185	119	175	210	272	153	191	120	192	216	141	164	115	213	161	151	86	222	204	277	200	145	161
LASP1	1534	937	1103	767	1882	1287	1159	750	981	1387	972	5743	1995	2133	2156	1902	1388	1029	1059	2285	2327	2497	1699	1441	1853	1316	2661	2240	2157	7361	3113	1393	1846	762	2730	2748	1194	2699	1144	4555	2227	1911	1432	4566	2570	7495	1436	2070	2617
SNX11	335	127	190	112	165	189	182	139	148	176	164	278	231	310	299	467	148	148	93	261	220	131	192	128	103	135	297	136	141	232	354	216	294	144	192	307	230	230	198	321	234	212	175	242	256	206	240	343	189
TMEM176A	60	65	44	42	89	177	52	80	55	76	39	95	17	212	56	225	61	29	6	472	21	17	190	223	89	56	329	13	30	194	199	63	233	73	160	182	191	68	172	133	99	25	20	121	129	132	201	84	197
M6PR	762	280	428	265	483	472	356	278	448	531	359	477	348	639	705	685	680	337	170	529	478	231	464	268	337	209	837	181	239	485	739	684	800	212	411	702	545	360	471	674	497	628	256	664	748	725	344	789	580
KLHL13	126	35	76	35	11	5	47	37	53	68	98	20	20	136	137	29	30	47	12	65	14	10	19	29	48	9	37	11	15	21	68	14	26	6	26	47	39	18	11	60	81	77	28	67	38	19	38	47	61
CYP26B1	1585	92	463	200	12	48	87	122	77	113	137	273	166	93	332	117	145	118	235	79	239	45	620	162	136	58	73	89	333	116	673	8	85	42	195	468	48	156	55	470	80	279	401	1380	361	282	143	246	111
ICA1	44	36	45	18	120	33	42	211	54	50	46	21	14	144	131	97	55	38	3	210	12	5	39	94	78	33	59	18	31	21	114	24	31	28	27	105	107	13	17	71	60	57	14	88	31	30	158	53	44
DBNDD1	17	48	75	25	94	10	220	242	494	34	24	15	31	75	59	104	10	22	2	16	15	30	16	17	11	17	38	20	10	38	52	7	60	34	17	20	259	20	17	42	20	39	5	68	22	8	555	27	28
ALS2	520	210	267	214	264	124	308	259	292	366	308	472	323	433	582	171	233	268	150	376	308	184	198	200	231	117	348	201	164	296	479	136	341	65	266	356	376	252	148	581	375	394	195	435	481	303	326	262	305
CASP10	163	104	132	50	297	123	104	74	68	112	129	51	30	362	269	187	170	105	37	382	47	43	64	209	124	100	177	41	56	90	276	159	237	67	94	274	167	126	143	203	146	129	50	165	155	105	159	179	187
CFLAR	1216	566	533	465	603	567	704	337	320	973	705	879	598	1104	1601	1061	740	635	386	1034	1112	399	564	1022	630	590	781	452	478	693	1259	575	800	374	509	1333	1552	616	590	1271	916	945	500	1306	2077	824	500	1018	708
TFPI	1339	367	225	200	536	342	359	100	89	417	384	1121	709	891	707	394	598	257	259	1045	575	428	569	596	563	229	571	258	286	635	1341	175	655	132	424	672	756	656	347	717	875	334	439	841	1148	756	204	1224	538
NDUFAF7	171	69	93	62	91	62	90	98	72	112	104	188	135	220	176	86	86	74	64	140	144	84	96	82	79	46	146	92	87	82	214	88	112	32	106	145	130	124	60	243	127	157	93	135	144	106	112	133	132
RBM5	1833	944	1261	887	998	650	1155	1310	1015	1733	1329	1902	1937	2037	2573	1018	915	1141	680	1729	1262	724	917	1054	730	693	1445	929	961	940	1982	1259	1372	334	1093	1683	1327	1462	615	2801	1303	1667	913	1568	1556	1137	1578	2054	1162
MTMR7	76	29	85	34	15	5	47	101	28	51	93	24	28	44	82	12	17	21	6	12	15	1	14	14	12	9	11	10	7	3	43	9	23	8	18	30	11	16	12	35	22	72	21	19	19	12	55	37	63
SLC7A2	5087	487	2361	759	74	141	745	409	778	1376	2801	2092	556	832	1985	407	344	735	353	778	2308	203	2058	1209	607	294	314	260	98	491	2363	67	1499	131	518	1798	2262	962	153	720	742	1635	1745	1733	4728	421	353	472	1487
ARF5	608	335	439	301	589	358	400	500	353	484	284	768	529	734	703	1047	515	378	254	841	732	409	470	449	397	287	621	519	639	553	931	520	589	402	658	753	475	736	349	875	595	528	404	564	707	707	987	591	479
SARM1	114	72	109	49	32	25	81	89	100	123	50	74	64	113	178	23	48	72	45	48	72	57	57	25	63	49	55	39	34	43	76	19	65	15	48	74	46	72	11	120	90	113	31	70	53	22	76	40	40
POLDIP2	884	336	511	269	632	329	485	453	576	570	508	785	329	732	882	807	538	362	204	697	547	353	405	462	317	236	595	375	396	597	948	311	634	293	387	624	539	529	314	691	682	635	350	637	760	709	741	685	697
PLXND1	995	1657	1658	860	5764	2035	1706	793	1574	2622	1125	4374	2422	4153	3972	2628	2305	1487	1127	7070	2209	1781	3305	2226	1763	1137	3806	2068	2058	6399	5418	2451	2674	1190	2144	4158	1524	2342	1972	4143	2801	1968	1314	4442	2747	5496	1895	2411	2917
AK2	626	258	376	245	463	254	321	240	390	493	368	537	431	486	668	760	435	307	197	567	497	269	411	343	272	173	464	272	329	391	870	345	519	231	342	492	572	570	257	703	468	444	232	504	629	329	350	651	364
CD38	10	10	5	3	7	38	9	11	74	1	3	5	0	13	5	58	23	0	3	32	13	2	5	71	6	6	24	2	0	9	31	33	63	21	8	13	53	3	40	11	6	1	5	17	38	41	8	38	29
FKBP4	644	445	533	409	309	169	625	431	508	927	495	618	453	667	1081	1090	554	615	187	466	685	356	368	251	207	193	416	387	398	290	798	492	295	342	495	440	1246	549	171	684	646	1106	399	372	551	431	649	798	357
KDM1A	613	248	390	254	489	300	348	390	327	444	443	722	363	527	726	483	338	348	222	724	475	280	332	439	345	200	597	392	365	650	854	291	610	142	358	541	480	485	266	827	451	507	328	551	731	681	490	608	434
RBM6	1992	899	1182	915	1093	717	1120	1100	1170	1825	1212	2176	1588	1851	3048	868	1065	1153	593	2587	1494	780	1092	1470	868	587	1567	1223	1460	936	1842	1302	1244	300	1502	1659	1965	1907	724	3623	1713	2211	736	1544	2251	1396	1539	1450	1242
CAMKK1	120	54	176	45	112	195	244	1032	76	74	62	33	111	133	147	327	252	45	34	178	88	120	145	106	29	61	232	109	100	66	137	409	219	139	61	126	191	69	210	150	109	73	32	132	79	91	892	503	67
RECQL	246	162	104	81	326	196	132	48	123	238	158	411	139	312	313	216	288	110	100	316	306	136	201	173	238	81	550	146	135	354	600	177	433	52	203	416	188	137	217	436	252	121	196	348	450	332	72	432	213
VPS50	182	111	147	104	125	72	141	126	135	190	162	191	176	226	316	193	129	118	73	173	158	99	117	90	110	78	177	88	101	100	234	89	137	50	187	189	89	155	62	316	164	185	108	176	215	143	216	140	134
HSPB6	267	707	452	322	84	7	491	100	109	624	224	297	257	648	596	46	50	594	89	86	206	161	148	75	130	149	105	181	206	172	175	26	61	15	164	133	155	376	12	204	548	368	107	86	126	330	106	37	137
ARHGAP33	392	359	567	385	379	76	508	986	468	670	325	225	500	563	810	66	130	429	224	252	244	222	278	128	118	171	138	197	274	173	365	94	163	35	186	240	166	431	86	547	308	476	153	189	207	107	1144	132	166
NDUFAB1	316	118	196	129	213	101	186	182	165	206	138	307	112	272	305	401	188	142	71	269	242	130	179	195	121	83	222	144	148	202	374	155	198	155	166	239	176	190	100	264	197	211	108	172	211	228	320	248	202
PDK4	213	493	179	97	184	386	282	125	134	181	176	126	536	590	443	697	2070	139	37	410	1175	11	227	96	470	104	415	25	173	333	1577	594	230	188	141	1284	7228	56	383	163	425	447	267	913	355	232	343	646	264
SLC22A16	0	0	0	0	1	7	1	0	0	1	0	4	0	4	0	7	3	0	1	1	0	0	0	2	0	2	2	3	0	5	3	1	38	3	1	5	5	5	11	0	1	1	0	0	0	9	0	2	4
ZMYND10	3	4	10	6	11	6	11	12	23	13	4	12	12	25	25	22	5	4	6	19	11	9	25	11	5	9	20	8	14	3	23	6	10	9	6	21	142	16	5	28	13	7	4	16	14	21	53	8	17
ABCB5	0	3	1	11	0	1	0	0	0	0	0	2	0	1	2	0	4	0	0	30	0	0	2	7	2	0	0	0	0	2	0	1	2	0	24	50	4	0	7	1	2	0	0	204	5	1	4	10	5
ARX	1	0	6	0	2	0	9	82	83	0	1	0	5	2	0	3	3	0	0	0	2	1	1	0	0	1	0	0	3	0	0	0	1	0	0	0	23	1	0	0	0	0	0	1	0	0	77	0	0
SLC25A13	221	78	188	111	127	108	113	81	113	138	137	138	111	193	271	174	183	94	71	224	120	114	102	119	87	56	182	118	87	148	211	109	157	50	159	201	137	130	102	315	143	192	80	204	164	204	146	234	165
ST7	358	179	219	194	132	51	252	114	169	302	186	309	319	275	509	146	119	247	141	213	251	172	124	146	128	96	159	325	153	459	277	59	187	38	303	208	160	307	56	481	280	391	205	403	370	290	229	170	230
CDC27	577	303	317	190	492	242	315	292	282	481	311	716	369	699	611	381	416	233	207	711	585	245	295	429	404	210	647	280	240	597	897	246	543	86	390	551	486	385	244	940	558	332	321	643	684	624	279	747	526
SLC4A1	1	2	1	2	8	3	7	2	0	1	41	2	1	68	12	38	3	0	7	1	1	0	1	6	2	12	0	4	0	1	0	0	4	31	3	15	7	0	1	6	6	12	0	1	0	0	0	0	10
CALCR	8	1	4	0	0	0	0	5	0	2	0	2	0	1	4	0	1	0	1	2	1	0	1	1	1	0	3	0	1	0	3	0	2	0	1	2	1	4	0	3	0	2	1	3	1	1	4	0	6
HCCS	204	77	87	57	94	94	106	77	85	103	92	185	83	138	166	184	127	83	39	198	150	69	93	98	101	49	143	62	80	149	198	66	158	81	99	150	171	132	93	180	127	129	91	134	165	125	72	207	114
DVL2	418	295	457	285	257	127	361	354	367	518	318	452	483	442	682	236	183	376	185	418	334	290	274	194	213	182	255	251	312	226	453	150	251	89	345	371	267	461	109	553	419	521	231	240	375	220	418	264	235
PRSS22	2	0	1	0	0	0	0	1	0	0	0	3	0	1	1	0	0	0	0	2	0	0	0	2	0	3	0	0	0	0	0	3	3	0	2	1	1	0	2	1	0	0	0	0	0	0	0	3	0
UPF1	1404	669	1054	619	729	594	961	683	1009	1144	718	1100	952	1268	1591	933	857	783	440	983	1014	635	831	663	657	588	956	714	783	683	1364	814	980	358	764	1086	1418	981	577	1365	967	1329	757	911	1204	713	883	1031	768
SKAP2	220	74	140	68	165	357	90	133	87	67	128	128	58	147	150	490	314	46	94	237	113	36	195	133	124	139	345	62	45	159	312	400	385	162	115	404	314	118	333	199	71	100	131	211	303	189	151	458	292
SLC25A5	1426	391	669	425	1268	629	635	664	838	730	445	911	420	921	1013	1520	979	411	262	1085	759	395	570	927	539	323	1118	349	374	725	1504	767	903	498	472	992	1208	451	695	846	899	810	511	1025	1380	1024	824	1049	975
MCUB	111	38	38	18	209	236	30	34	68	20	60	66	35	162	64	593	365	34	23	224	59	58	75	244	106	56	263	39	22	97	395	354	228	159	55	281	199	73	257	151	102	45	57	119	236	91	71	456	180
HOXA11	0	0	0	0	0	0	0	0	0	0	0	1	0	0	0	0	0	0	0	0	0	0	0	0	0	1	0	1	0	1	1	0	0	0	1	4	0	0	0	7	0	0	0	1	0	0	0	0	0
POLR2J	122	71	81	72	146	65	81	73	104	74	61	146	75	143	129	223	111	75	36	161	130	56	87	111	54	42	87	86	77	104	199	100	106	111	102	134	111	130	56	148	102	117	68	92	139	121	224	124	107
DHX33	290	128	203	112	209	126	165	199	227	223	159	331	175	230	295	172	172	114	110	226	232	119	183	148	153	112	264	126	131	202	368	106	239	47	182	232	564	161	96	394	194	216	108	234	286	213	185	310	188
MEOX1	2	0	0	0	0	0	1	1	0	0	1	3	0	1	1	6	0	0	1	13	0	0	0	13	0	1	1	0	1	0	3	1	2	0	1	1	3	1	3	2	0	1	0	1	0	2	3	1	2
THSD7A	9	24	9	4	90	1	14	19	52	37	11	2	20	139	33	35	160	10	7	207	22	11	8	61	77	28	54	1	7	15	68	24	10	3	11	45	78	1	6	16	77	16	15	37	71	5	16	32	12
LIG3	469	146	230	142	169	76	218	146	158	274	194	188	174	209	344	182	151	169	95	234	214	117	122	138	133	61	246	80	118	192	275	103	195	53	134	206	246	162	72	307	229	293	103	190	251	214	137	208	227
RPAP3	185	74	86	75	114	64	74	46	90	132	125	213	163	133	145	127	102	65	48	152	145	61	63	116	69	54	168	52	65	134	209	90	137	45	85	145	124	81	58	205	118	92	72	168	157	136	102	129	117
ACSM3	17	1	7	2	5	4	5	0	1	2	1	18	3	5	10	0	3	2	6	34	4	4	4	36	2	4	10	2	2	8	30	9	17	3	5	18	6	9	3	15	8	11	3	26	6	9	4	14	5
REXO5	27	2	22	6	44	9	16	31	19	12	12	31	31	47	36	21	11	9	13	21	27	9	15	30	9	5	25	14	10	10	81	10	27	15	13	22	23	10	16	30	22	13	7	37	43	26	31	15	23
CIAPIN1	290	113	166	94	296	95	132	148	155	172	135	282	143	277	224	355	177	114	73	331	189	110	151	159	136	102	320	158	115	256	393	150	266	134	134	264	204	172	141	289	225	198	110	223	298	276	213	321	194
SPPL2B	887	461	822	557	790	363	541	932	778	681	515	1015	786	961	976	329	456	515	392	1068	709	532	651	737	383	343	676	549	584	554	1192	445	820	173	488	794	511	832	320	1240	539	651	377	654	762	632	874	512	588
FAM214B	432	250	272	172	382	466	268	329	387	315	237	732	367	456	469	943	650	206	180	587	334	283	420	404	282	209	829	355	372	846	722	704	746	328	381	707	436	367	495	642	431	338	261	728	460	914	385	1071	606
COPZ2	548	201	388	274	258	173	216	82	165	282	322	1224	284	426	605	282	148	319	267	691	498	437	496	652	476	198	754	762	888	619	1000	35	478	116	583	807	261	621	160	1170	349	405	537	610	889	1299	377	198	708
PRKAR2B	250	194	151	105	243	262	147	232	212	263	260	57	88	477	380	118	85	119	43	135	78	51	75	157	47	94	129	24	43	153	201	74	223	34	46	221	225	83	286	84	130	226	67	115	115	44	223	63	163
MSL3	305	166	200	105	333	268	225	197	189	227	167	401	229	524	442	578	376	152	127	532	249	155	215	383	256	233	371	155	176	308	610	500	412	196	206	561	447	269	271	522	295	239	183	480	364	312	277	802	282
CREBBP	1799	886	1198	716	767	700	1111	676	944	1627	1167	1310	1011	1501	2248	593	954	1019	609	1173	962	654	728	884	945	705	923	552	668	788	1184	737	1251	257	849	1224	1272	1091	682	1643	1197	1704	767	1142	1439	764	847	1025	797
TSPOAP1	465	503	887	492	215	69	1640	3737	808	684	521	428	449	510	1196	212	87	557	232	87	368	377	267	158	126	200	65	341	290	87	512	132	54	78	324	312	243	273	74	836	257	703	286	193	421	45	3135	103	306
MPO	5	1	1	4	8	29	5	23	15	0	11	4	0	21	4	43	21	1	3	11	2	0	1	7	4	7	33	1	0	13	12	37	45	20	7	19	19	1	18	6	1	3	0	10	2	13	18	21	19
PON1	0	0	0	1	0	0	2	4	4	0	0	0	0	0	4	0	2	0	0	3	1	0	0	0	0	0	0	0	0	0	1	0	0	0	0	0	2	1	0	0	1	0	0	1	0	0	8	0	0
GCFC2	174	80	80	94	75	37	95	71	112	114	114	141	130	160	177	101	98	87	52	123	152	61	78	73	98	46	90	82	64	64	154	47	85	25	133	104	102	118	38	245	114	125	92	99	154	65	96	135	84
WDR54	68	36	68	55	127	45	57	112	41	56	77	166	154	128	115	194	75	59	45	164	119	60	140	86	45	39	83	92	111	67	280	39	78	67	69	118	96	125	41	182	62	73	36	91	114	85	160	184	123
CROT	162	72	129	89	91	58	127	80	101	198	124	199	181	180	254	75	78	102	84	169	151	98	116	76	78	47	139	105	104	84	241	41	172	30	154	147	105	133	53	315	145	206	130	150	175	93	136	104	153
ABCB4	15	35	9	10	41	9	19	13	16	38	16	48	2	27	64	15	11	8	16	46	1	8	18	20	19	11	16	26	17	18	26	6	13	4	22	27	20	15	8	46	31	7	14	32	14	13	24	13	10
KMT2E	1394	622	810	496	550	420	781	578	579	1255	769	981	1159	1322	1683	516	783	720	472	965	911	412	621	815	634	432	682	389	445	637	1169	599	832	180	825	938	1701	776	380	1337	951	873	735	1106	1457	515	620	1157	576
RHBDD2	985	241	626	337	493	400	473	1020	694	354	406	576	577	632	882	817	485	309	240	780	563	428	477	663	300	218	441	448	400	273	898	657	891	304	443	660	600	687	332	968	412	492	467	631	785	404	1869	471	665
SOX8	63	48	71	30	51	15	127	231	647	79	26	31	84	24	116	46	43	49	19	33	29	13	29	26	50	28	52	23	36	25	36	9	56	17	41	51	109	54	23	92	27	36	21	82	43	13	374	60	28
IBTK	795	253	358	220	387	314	277	260	285	473	411	634	332	513	625	414	467	252	197	572	506	223	305	291	314	153	690	215	181	534	763	299	614	115	332	538	352	311	322	698	409	378	290	579	637	649	253	689	596
ZNF195	146	74	101	46	119	73	102	103	131	107	93	173	108	140	125	178	86	75	35	165	98	40	84	132	51	38	150	45	48	86	191	141	159	30	102	153	131	93	52	219	114	87	66	174	94	84	128	202	135
MYCBP2	892	518	654	367	510	300	700	878	700	1047	654	830	551	1012	1410	293	601	546	391	764	838	349	618	550	670	322	695	341	327	530	1095	385	594	113	595	776	771	558	324	1067	825	726	407	1058	1180	651	915	736	638
FBXL3	826	468	382	286	275	169	649	256	468	739	522	639	534	839	991	435	327	421	316	429	672	280	415	246	405	284	465	371	257	334	773	192	370	112	512	694	475	493	187	992	582	547	585	549	648	293	376	467	301
ITGAL	143	82	73	73	126	405	133	37	119	77	153	347	3	271	171	927	262	69	33	541	76	48	148	339	155	381	592	54	142	463	433	584	648	373	224	604	241	142	436	307	51	106	50	496	187	310	149	743	432
PDK2	270	243	274	186	153	56	303	281	315	344	242	249	195	325	556	102	93	261	92	220	172	133	150	58	98	80	122	166	144	74	246	45	155	34	154	168	122	282	48	309	224	422	153	127	164	109	422	59	195
ITGA3	1289	2772	1866	1716	714	93	2444	794	1356	3635	1571	5086	2337	4258	4389	937	1389	2268	1559	1629	3550	2026	1929	500	1186	1176	1139	2095	2789	7478	2367	255	291	466	2614	2296	679	3009	75	4103	5303	4364	950	5042	2595	4075	1045	2022	2327
ZFX	506	172	245	149	200	142	218	176	344	452	377	520	298	311	493	178	290	165	195	366	366	158	156	164	294	174	364	125	103	268	540	236	360	55	322	401	256	238	158	610	368	189	282	301	527	184	257	332	271
LAMP2	1561	417	670	403	746	866	498	602	1560	675	782	1062	510	1031	1024	1338	774	390	419	1146	607	321	520	762	619	325	1294	386	358	1052	1432	803	1451	405	632	1480	1361	582	858	1085	758	590	681	1420	1234	1214	609	1219	1335
ITGA2B	41	72	60	31	196	733	45	50	9	20	93	32	7	158	82	90	21	17	27	24	21	10	10	43	18	77	25	7	28	188	18	84	162	53	38	129	43	44	731	33	12	72	24	21	37	55	54	21	99
ASB4	0	1	3	0	5	0	6	15	3	1	0	0	2	2	3	0	3	0	1	2	0	1	0	1	0	0	0	0	0	0	0	0	0	0	0	1	5	1	0	0	2	0	1	0	0	0	20	0	0
GDE1	1236	239	356	179	317	254	314	360	386	281	334	472	114	506	404	358	282	176	126	458	301	160	262	264	231	141	431	168	187	464	581	210	545	130	222	524	280	192	241	452	344	377	212	468	421	510	412	289	521
REX1BD	157	149	241	150	231	156	160	233	175	210	96	311	229	193	243	291	171	186	99	355	276	166	269	259	143	126	215	380	261	209	406	236	280	149	195	300	108	309	129	381	81	102	218	107	210	124	297	183	117
CRLF1	23	37	45	4	19	81	88	185	729	8	7	266	669	17	45	368	182	8	158	21	435	364	933	21	447	163	38	1383	554	10	318	14	164	153	207	353	975	790	63	1217	50	12	784	198	579	28	661	99	66
OSBPL7	187	146	233	123	295	141	156	205	192	244	195	316	264	368	365	133	96	180	152	368	180	185	251	161	129	107	300	194	276	161	427	176	226	48	210	370	216	361	128	482	270	239	131	226	194	181	404	336	197
TMEM98	647	154	365	217	328	64	180	205	190	308	415	608	269	429	671	167	141	194	174	563	204	154	169	427	200	85	345	248	194	266	635	34	522	60	203	400	134	329	58	505	288	421	235	456	447	484	367	125	368
YBX2	6	5	5	6	3	0	13	39	10	17	7	0	5	15	16	0	3	2	0	10	4	0	1	6	3	1	0	2	0	1	1	0	1	1	2	3	11	0	0	1	5	9	0	3	0	0	9	0	3
KRT33A	0	0	0	0	0	0	0	0	1	0	0	0	0	0	0	0	0	0	0	0	1	0	0	0	0	0	0	0	0	0	0	0	0	0	0	0	0	0	0	0	0	0	0	0	0	0	0	0	0
MAP3K14	818	139	163	137	202	252	216	161	163	228	118	204	238	224	376	286	246	128	89	245	181	78	156	242	228	143	346	89	99	193	262	346	338	121	143	285	322	168	265	276	223	266	135	322	400	177	199	451	242
ABCC8	60	45	181	67	45	1	133	575	125	85	186	3	40	238	138	3	19	22	7	1	8	2	12	0	3	14	4	7	13	1	6	14	5	1	5	19	38	0	0	29	83	211	4	18	0	2	352	0	83
CACNG3	0	3	27	0	6	0	51	146	4	1	3	0	2	4	5	1	2	0	0	0	4	0	1	0	0	1	0	0	3	0	7	1	0	0	0	1	0	0	0	1	0	0	0	1	0	0	339	0	0
TMEM132A	323	228	386	66	676	184	408	1509	3042	95	71	285	37	329	298	883	299	77	97	842	200	124	115	550	322	77	371	127	145	448	454	68	500	373	159	280	727	173	170	371	126	61	123	316	399	338	1454	433	273
AP2B1	2946	814	1520	758	1691	630	1145	1667	2706	1409	1431	1152	1065	2142	2395	1243	1100	903	446	1688	1106	742	1082	970	947	575	1681	694	674	1408	2335	645	1530	405	850	1509	2584	1231	642	1810	1643	1680	793	1831	1785	1435	2340	1385	1839
TAC1	626	4	4	6	8	3	55	104	17	2	8	3	26	24	13	14	15	7	0	0	10	1	7	26	14	11	0	0	6	0	28	1	9	4	23	9	18	18	5	6	35	4	8	14	37	2	43	17	19
ZNF263	551	222	314	188	241	148	313	216	214	398	293	550	428	369	676	387	283	277	167	384	555	186	300	404	291	192	368	307	255	229	481	229	346	141	283	432	586	537	173	660	305	465	290	478	665	332	345	387	259
CX3CL1	3953	3687	2418	1932	877	82	4070	4540	1226	5371	2022	2167	4681	5471	7190	867	811	3348	2093	486	9956	1120	1554	279	2471	1448	604	2456	3791	276	1562	329	548	335	2824	1937	2071	4298	95	5932	3796	6941	1667	1988	9932	982	1698	511	875
SPATA20	764	360	631	450	857	377	700	860	653	414	511	1182	606	818	1164	553	317	568	359	713	642	526	706	619	304	323	600	545	737	522	999	424	493	210	712	792	432	600	337	1419	481	719	452	795	786	859	1306	328	648
CACNA1G	63	4	63	14	38	24	70	263	7	11	14	19	2	34	68	68	34	1	4	2	2	13	31	10	4	4	8	8	28	2	60	84	41	18	11	12	12	21	24	75	2	18	5	52	14	6	109	46	6
TNFRSF12A	3445	236	153	169	450	576	618	323	52	436	61	1968	1460	867	558	1182	881	148	569	728	1798	758	624	1364	1067	572	1536	1146	786	1729	875	232	1339	450	759	812	1239	848	442	1313	738	808	975	1959	1681	1648	167	1184	822
DLX6	0	2	2	1	0	0	6	11	4	0	2	2	3	2	4	0	2	1	1	1	0	0	15	1	0	0	0	0	0	0	10	0	0	0	20	2	0	0	0	30	1	3	1	5	0	0	9	0	0
MAP3K9	153	10	95	24	26	22	59	236	79	6	46	19	3	14	28	34	9	8	0	10	9	3	13	49	6	14	12	2	3	3	30	11	37	4	4	35	102	6	11	35	8	33	1	34	8	25	193	55	47
RALA	317	131	192	73	398	325	159	179	395	203	202	295	109	334	290	580	432	115	100	480	229	121	197	317	240	89	839	134	127	357	615	503	677	171	209	517	397	209	271	419	266	222	143	440	435	467	251	653	319
BAIAP2L1	160	18	115	61	60	20	15	32	14	14	97	225	123	83	101	41	56	18	42	165	116	50	91	124	45	34	49	87	108	175	219	16	51	18	109	119	93	59	27	206	27	42	67	157	76	208	41	53	111
KDM7A	767	170	175	75	202	316	202	107	184	200	206	371	236	459	340	390	477	106	117	343	289	98	234	419	384	193	408	209	106	202	644	492	703	113	229	584	483	116	245	590	242	196	375	459	721	190	163	1170	253
ETV1	69	81	84	43	393	26	129	164	528	105	91	169	132	148	153	97	79	31	64	191	31	107	117	95	181	28	193	55	80	17	342	12	164	19	92	166	110	129	29	310	198	79	61	194	150	55	189	101	76
AGK	241	129	200	129	175	102	151	206	186	221	175	226	214	271	399	210	223	122	103	276	188	138	177	157	127	88	256	116	137	213	374	181	208	58	235	238	165	224	119	426	210	249	108	241	242	191	268	390	187
ALDH3B1	43	63	127	54	132	450	38	53	121	77	109	308	114	174	119	545	270	50	89	282	147	228	254	134	125	131	368	120	201	456	409	406	432	247	182	420	110	231	360	251	110	69	105	261	197	427	110	318	282
TTC22	5	3	5	4	2	2	3	5	13	0	5	5	4	3	1	11	6	0	1	9	1	0	2	6	1	0	0	0	0	8	13	12	5	3	0	12	4	2	4	4	0	3	0	9	2	0	8	27	2
PHTF2	131	87	80	77	167	165	81	131	60	85	103	716	316	210	153	237	188	81	202	308	532	273	197	197	227	124	449	394	290	578	577	143	387	60	615	337	94	317	178	930	125	96	268	331	542	504	155	312	268
CCL26	6	7	3	4	16	6	0	1	1	2	14	42	14	23	38	28	7	2	12	45	25	23	5	73	3	9	10	21	0	13	77	2	46	13	6	54	21	32	5	31	4	3	16	23	77	16	18	4	25
FARP2	274	150	213	88	73	45	198	145	110	192	207	248	171	215	373	43	87	143	99	136	190	149	117	80	124	77	138	112	128	146	222	55	115	25	111	174	173	156	43	269	191	271	121	185	285	141	147	142	112
USH1C	179	42	48	8	8	2	16	86	81	18	21	0	14	6	56	8	8	15	1	0	0	2	21	18	1	5	0	0	3	0	13	1	8	2	1	11	297	2	1	14	9	21	16	7	7	0	173	0	17
GGCT	213	65	102	67	229	86	118	132	166	103	92	224	68	130	142	256	117	67	37	292	198	96	132	210	112	77	210	96	93	140	367	67	258	67	131	190	172	109	86	236	151	102	99	177	274	204	196	190	138
DBF4	42	4	16	4	63	33	11	13	12	17	15	28	9	20	21	64	30	11	13	44	28	13	24	43	14	6	64	7	6	30	70	31	40	18	21	37	49	22	19	26	24	14	33	30	43	34	18	55	25
TBXA2R	27	112	109	82	250	23	98	27	47	166	64	540	224	122	186	58	63	130	135	277	370	192	301	62	95	109	76	241	290	525	450	9	27	28	200	298	29	242	12	412	107	135	146	338	156	442	96	92	144
IFRD1	1235	315	336	354	284	644	532	248	331	544	431	660	645	667	1137	1203	661	296	285	722	787	227	366	1317	554	322	557	512	331	408	728	1725	674	304	568	745	1347	730	581	924	442	1039	922	1572	1656	664	287	974	905
LGALS14	0	0	0	0	0	0	0	0	0	0	0	0	0	0	0	0	0	0	0	0	1	0	0	0	0	0	0	0	0	0	0	0	0	0	0	0	0	1	0	0	0	0	0	0	1	0	0	0	0
COX10	87	58	78	58	71	52	51	37	65	65	50	91	49	112	113	78	49	52	24	101	61	38	68	43	41	28	84	29	47	69	112	39	69	27	60	64	78	68	34	88	98	73	39	83	84	90	56	79	57
GTF2IRD1	165	62	102	68	107	87	89	187	152	125	104	139	116	111	150	115	68	67	57	152	98	69	86	156	131	45	153	72	99	103	128	26	163	37	98	150	143	115	64	228	92	166	102	171	168	151	145	135	123
PAF1	1308	485	586	418	509	373	493	374	569	673	419	915	575	667	1105	881	496	481	252	791	761	307	411	880	489	257	506	501	650	389	830	545	579	368	463	619	829	684	307	931	513	799	392	740	1032	741	633	498	662
VPS41	1478	423	706	453	415	312	624	568	835	745	781	727	520	865	1188	463	364	477	363	769	628	434	583	386	481	279	725	408	394	552	957	293	715	146	615	873	506	653	305	1119	684	919	551	889	1262	599	744	436	862
ARHGAP44	108	123	138	69	72	9	171	268	104	224	164	494	564	231	251	52	76	78	210	130	282	144	493	38	97	95	54	309	260	72	316	25	17	18	310	175	179	574	12	815	143	193	212	191	242	107	328	83	89
ELAC2	550	374	512	445	574	239	440	432	590	696	368	571	409	598	846	495	393	389	235	744	509	286	443	388	238	188	537	350	415	504	865	307	515	230	415	555	570	545	245	751	604	753	216	410	623	586	490	605	394
SCIN	276	81	169	73	99	8	17	34	54	44	52	453	8	95	58	129	74	29	69	204	97	57	182	54	67	54	40	0	92	5	252	5	82	42	42	236	130	110	10	34	68	38	8	129	188	78	100	47	222
ARSD	473	127	252	165	163	140	177	123	269	310	215	333	205	330	416	142	169	171	125	377	209	101	154	136	153	95	293	96	125	247	391	178	282	54	273	375	147	181	144	505	291	299	139	329	320	177	210	124	242
PNPLA4	229	60	99	50	54	35	75	110	179	99	127	71	37	115	140	59	41	47	39	85	62	55	37	30	65	33	94	37	21	46	136	45	76	25	53	93	119	66	34	116	64	113	75	71	101	34	199	49	175
MYH13	0	0	0	0	3	0	0	0	0	0	0	0	0	1	0	0	6	0	0	3	0	0	2	3	0	0	0	0	0	0	1	0	0	1	2	0	0	0	0	0	1	0	0	1	0	0	0	0	0
ADIPOR2	1947	362	734	424	552	301	583	384	697	647	617	443	485	1107	1117	671	541	445	171	564	459	194	376	436	346	237	535	264	216	356	923	379	655	222	289	847	1282	423	242	591	762	811	350	625	732	450	727	769	720
CDKL3	45	8	19	17	7	4	11	25	46	30	44	37	21	22	35	17	12	16	16	22	31	11	17	16	20	7	17	14	19	13	41	7	21	6	24	28	24	23	15	43	14	33	14	23	26	22	35	17	22
UPP2	2	0	7	3	3	1	5	39	11	1	2	0	0	0	3	2	1	0	3	2	0	0	1	0	1	0	0	0	1	0	2	0	2	1	1	1	4	0	0	2	1	6	1	1	1	0	14	0	10
PRSS21	1	1	1	0	0	9	1	1	2	0	0	1	0	1	0	68	1	0	0	18	0	1	1	4	0	2	12	1	0	1	3	49	15	19	4	0	9	0	10	3	0	4	0	4	2	9	0	3	11
MARK4	556	196	446	219	293	140	288	292	273	319	209	374	167	297	498	221	230	222	137	427	259	164	189	236	231	115	255	201	193	304	335	134	284	100	132	253	321	258	130	378	252	362	202	276	322	280	444	200	314
PROM1	15	77	19	3	169	0	42	44	30	60	22	3	3	151	63	61	23	4	9	4	6	13	46	0	2	10	4	18	8	3	114	0	2	22	74	66	41	1	1	220	4	4	0	241	6	36	113	10	40
CCDC124	432	314	414	240	436	231	365	283	314	411	207	512	244	401	552	632	392	287	152	543	544	252	410	333	215	167	323	345	420	354	636	240	361	300	257	397	263	367	150	402	318	338	178	264	396	342	609	296	221
CEACAM21	11	9	7	7	25	14	5	2	4	5	3	5	0	24	10	64	8	7	5	46	5	4	10	10	3	7	13	4	10	10	45	24	17	41	12	35	18	11	12	12	7	6	1	15	5	6	22	27	12
PAFAH1B1	2350	1170	1427	865	991	603	1484	1732	1739	1964	1440	2069	1832	2279	2687	1135	1088	1217	845	1575	1664	988	1155	1007	1091	742	1605	1111	1004	1503	2220	769	1393	387	1310	1756	1540	1357	605	2775	1823	1932	1082	1896	2031	1524	1746	1795	1256
NOS2	14	3	18	5	54	3	27	30	8	2	5	3	25	3	8	0	2	11	6	38	4	4	9	4	3	3	3	2	15	0	3	1	1	0	2	1	5	17	1	16	6	11	2	5	11	1	27	1	20
DNAH9	25	6	14	3	6	1	3	60	134	3	19	0	0	8	10	8	6	2	3	2	2	4	8	2	3	6	0	2	3	2	4	0	6	6	0	4	176	9	1	14	4	4	0	4	2	0	66	1	7
KIAA0100	1896	688	1125	654	1218	816	1025	831	1233	1257	936	1380	711	1542	1823	965	1114	776	494	1660	998	693	976	788	898	534	1524	645	656	1419	2299	795	1744	407	880	1490	1354	825	763	1759	1407	1445	776	1573	1774	1498	1011	1384	1271
SLC13A2	0	0	0	0	0	0	0	0	0	0	0	0	0	0	0	0	1	0	0	0	0	0	0	0	0	0	0	0	0	0	0	0	0	0	0	0	0	0	0	0	0	0	0	3	0	0	0	0	0
GAS7	381	261	422	283	730	913	655	1419	696	780	224	179	81	528	646	1036	595	316	92	626	147	363	463	576	408	469	1013	116	139	305	960	700	1434	521	397	903	780	249	878	510	1047	364	444	585	701	287	1434	861	429
TRAPPC6A	97	55	106	67	90	38	54	70	97	70	67	84	74	116	98	129	40	54	43	115	86	34	66	66	31	32	71	66	67	53	158	80	49	60	86	121	43	71	27	92	39	65	44	67	82	82	166	36	72
MATK	223	24	58	13	64	63	154	283	7	17	12	58	10	23	32	133	39	14	0	84	14	7	29	49	17	27	35	8	26	9	81	80	45	61	45	146	42	15	71	52	2	14	13	68	42	15	481	96	20
CD79B	13	12	13	7	46	4	16	4	14	21	14	9	0	59	28	103	14	13	2	33	6	4	10	79	14	65	10	2	4	11	47	22	9	40	7	44	53	11	15	18	17	10	4	32	8	26	33	121	20
SCN4A	6	1	11	3	14	1	5	6	5	2	15	0	4	70	34	2	3	3	0	1	1	2	51	12	0	4	0	0	1	0	4	0	0	2	0	4	76	0	0	1	4	4	0	9	1	0	27	2	4
ST7L	321	92	258	128	98	72	101	89	132	180	146	169	106	187	344	82	140	113	90	211	139	92	132	163	134	60	121	99	96	113	343	80	254	34	113	228	157	176	69	285	161	213	91	298	289	133	140	153	112
TKTL1	1	1	2	0	4	16	1	0	2	1	0	2	0	4	6	173	120	1	0	8	0	0	6	22	0	9	6	1	0	2	31	45	80	43	1	4	19	0	13	1	0	3	7	15	6	1	0	118	6
PAX6	30	37	71	23	32	15	94	234	571	30	26	29	23	32	72	26	11	16	14	24	21	16	32	13	18	8	7	7	15	17	42	9	25	15	16	35	268	19	5	51	17	23	25	16	35	11	234	15	18
RPUSD1	99	88	132	69	201	140	113	116	104	94	84	187	62	167	174	223	156	75	42	250	130	110	124	103	78	57	166	132	85	189	231	154	176	100	95	144	103	141	88	157	125	123	45	118	132	177	198	146	122
RHBDF1	820	667	747	510	637	247	710	354	377	1101	476	1253	1431	885	1473	313	345	648	693	909	1062	713	1079	647	584	451	790	1068	993	749	1213	78	783	113	763	946	605	1606	244	1785	981	1096	767	953	1341	947	630	586	564
LUC7L	1018	446	587	442	533	346	625	757	525	741	627	1383	956	910	1201	582	461	509	343	1151	666	458	559	961	582	354	856	572	741	468	1191	638	895	246	609	979	824	973	318	1598	635	860	569	975	1023	870	926	835	629
CACNA2D2	199	71	144	57	33	13	74	176	110	116	144	21	35	146	223	30	26	61	30	40	34	26	24	28	27	23	32	29	32	9	63	32	16	15	27	54	27	70	6	88	84	128	28	66	53	29	106	39	52
BAIAP3	21	60	244	19	49	19	170	1913	619	25	38	15	19	31	91	69	12	11	9	26	8	11	93	75	2	54	13	3	16	19	46	60	19	21	13	42	552	21	19	41	7	14	17	36	10	8	2679	137	16
TSR3	261	204	259	163	273	111	225	179	276	279	128	432	224	280	349	288	220	195	76	293	294	167	205	179	152	108	253	234	216	298	420	134	212	134	178	270	151	304	105	304	238	269	145	187	277	292	427	231	190
PIGQ	601	336	538	361	472	197	374	496	553	394	390	703	492	576	664	405	284	318	285	688	510	326	420	415	311	203	377	546	500	291	866	276	475	172	422	580	326	622	157	885	363	527	316	432	710	394	814	324	390
CRAMP1	261	176	219	145	188	87	228	227	169	264	202	273	203	365	404	106	131	179	102	288	188	157	161	127	124	118	193	173	122	135	296	128	172	45	159	294	172	282	91	409	234	286	119	174	249	192	264	246	204
TEAD3	749	740	571	522	259	104	810	309	289	1041	403	1324	1142	1104	1165	176	463	708	357	503	1300	818	526	239	330	399	421	546	588	956	753	75	280	75	544	593	503	733	114	1021	1560	1217	804	508	1050	951	365	658	297
SELE	309	9	7	3	680	19	3	1279	6	70	64	12	1592	102	538	903	853	49	53	6236	1140	28	32	1726	792	454	10	16	111	7	420	25	47	292	103	178	882	15	11	101	11	13	373	826	13579	26	8	83	158
DNAJC11	365	122	260	113	254	130	222	193	204	268	189	218	191	287	385	139	199	184	118	303	198	118	182	166	141	88	277	110	149	231	344	178	249	61	174	263	209	210	123	338	260	319	125	304	264	274	246	240	218
FMO3	63	101	85	50	42	3	87	14	99	126	58	506	192	437	131	20	7	52	230	206	326	332	173	226	64	83	37	63	246	6	420	4	12	2	893	313	126	511	0	244	234	178	75	37	149	16	62	6	37
MYLIP	489	354	419	512	153	129	1049	134	220	807	320	709	942	763	1185	153	220	604	572	243	524	313	527	400	583	275	224	783	311	74	613	202	177	63	745	515	349	770	140	1812	345	1186	1012	656	831	108	476	258	253
NOX1	1	2	3	2	1	0	1	5	5	1	2	2	1	3	2	2	3	2	1	4	1	0	1	0	1	0	2	1	0	1	3	2	4	4	1	1	0	2	0	3	1	4	0	0	1	0	2	3	3
E2F2	1	4	0	1	77	35	4	2	1	1	3	7	2	16	3	46	21	0	0	27	1	15	25	14	7	7	7	2	5	17	63	5	27	5	9	34	4	6	11	2	4	1	1	14	5	23	0	32	11
PSMB1	1378	467	588	508	811	444	598	409	535	841	555	1185	852	1067	1213	1422	694	593	313	1011	1116	479	707	851	471	339	875	701	490	719	1510	563	905	453	695	924	759	920	451	1177	799	946	692	891	1285	999	733	1027	709
SYN1	58	29	191	14	126	118	273	1811	55	15	34	63	33	77	63	192	331	11	7	123	67	29	39	85	22	18	38	22	35	23	102	165	135	91	33	43	69	27	108	75	38	22	32	21	88	35	1558	240	29
JARID2	395	134	264	132	183	353	176	181	324	191	275	189	89	319	324	249	503	122	94	367	109	95	98	258	144	155	253	99	114	208	340	455	404	100	132	289	380	139	309	254	167	203	93	233	176	139	176	561	221
CDKL5	22	23	25	5	22	5	26	28	19	38	26	40	22	37	51	16	31	14	30	20	48	17	27	14	29	5	25	9	7	48	39	9	18	2	22	28	14	6	11	51	32	15	6	56	53	25	18	12	12
CAMK1G	0	4	19	4	60	4	21	166	6	1	4	4	25	2	5	15	5	0	2	68	4	10	8	7	10	3	12	21	14	0	30	2	8	3	12	7	2	27	0	15	3	0	15	2	5	0	173	2	3
CDK11A	50	16	32	23	34	25	42	29	23	56	22	47	60	65	99	58	40	30	28	55	32	24	21	51	20	28	47	26	20	27	51	37	38	31	38	39	42	35	29	69	33	53	35	50	41	26	34	103	35
NADK	562	390	517	290	441	563	528	277	365	563	516	618	282	755	896	1260	470	382	226	688	625	339	549	501	409	639	734	333	341	588	1068	642	712	474	463	1183	726	555	521	817	597	684	422	625	812	673	503	1093	617
TFAP2B	5	0	0	1	1	3	0	0	0	0	0	0	0	1	4	0	2	1	0	1	2	2	1	1	0	0	0	0	0	0	14	0	2	0	3	0	0	1	0	24	1	1	0	1	8	0	0	0	0
TFAP2D	0	0	0	0	0	0	0	0	0	0	0	0	0	0	0	0	1	0	0	0	0	0	0	0	0	0	0	0	0	0	0	0	0	0	0	0	0	0	0	0	0	0	0	0	0	0	2	0	0
DLEC1	70	28	66	35	15	17	23	40	146	33	56	69	28	48	65	15	12	20	25	64	24	15	52	51	16	24	34	42	24	15	71	42	65	5	24	67	160	38	14	90	22	71	33	44	46	8	94	38	44
CYTH3	727	727	708	496	755	161	923	572	532	1330	643	1441	860	1253	1460	359	486	765	581	853	1048	724	869	483	535	468	587	764	641	1187	1044	208	425	138	875	847	778	997	159	1621	918	1166	832	958	1111	929	822	440	541
ADAM22	141	160	139	71	568	117	188	394	396	162	120	64	62	280	292	75	130	124	222	509	84	441	1081	370	549	77	480	185	234	2	1290	15	458	11	127	781	289	256	97	830	283	177	489	303	768	22	362	78	95
SYPL1	883	529	590	448	564	230	664	301	693	969	743	547	627	1149	1446	655	473	579	305	724	659	280	470	304	378	239	497	335	238	331	902	297	464	142	579	686	849	560	214	962	777	890	448	671	809	465	459	533	533
CYB561	621	251	428	189	483	251	285	416	192	331	224	575	95	577	562	376	262	252	117	612	204	212	318	437	332	129	586	200	250	275	794	143	568	153	273	561	246	292	238	711	366	366	210	671	433	597	320	435	443
SPAG9	2821	842	1309	707	1069	650	1050	1284	2566	1192	1212	1455	1089	1578	1913	951	1229	686	635	1146	1284	624	926	1206	1084	518	1602	728	552	1139	2103	832	1368	304	931	1664	2479	818	639	2085	1078	1021	1135	1733	2307	1167	1362	1636	1387
CELSR3	57	30	110	27	62	40	123	543	87	52	20	73	34	36	106	51	46	42	10	53	30	28	35	102	37	30	86	30	21	40	71	37	70	26	26	64	87	23	23	68	43	61	58	62	76	83	348	81	15
AASS	801	220	332	224	143	20	322	177	293	428	360	180	281	283	645	32	100	242	166	262	218	149	201	138	130	95	136	111	74	53	369	12	137	7	224	260	242	187	23	383	324	319	259	193	488	59	126	123	199
PLEKHG6	24	2	1	4	11	9	4	4	3	3	7	42	19	3	10	3	9	2	8	5	8	3	7	25	18	11	7	4	1	5	8	20	23	1	2	12	17	0	14	11	6	4	17	12	30	12	0	19	10
SS18L2	109	20	67	32	50	34	49	58	52	51	44	70	38	56	74	182	60	23	17	65	57	36	55	93	35	27	74	33	38	41	135	68	70	55	43	83	102	57	45	79	39	43	48	92	87	61	74	134	67
MPND	109	72	91	54	80	39	101	107	64	108	59	138	54	102	147	111	50	68	34	117	76	56	62	61	55	35	83	46	66	74	111	50	86	46	55	128	55	68	49	89	101	100	64	99	94	106	184	50	74
MGST1	56	25	33	15	135	87	110	228	446	17	13	13	16	144	69	405	95	14	29	158	10	53	152	209	29	25	130	4	11	47	260	124	166	126	22	55	540	42	107	56	94	30	30	48	62	43	437	198	78
CRY1	1002	111	138	85	185	82	179	160	186	229	168	240	343	269	282	159	196	119	85	246	282	112	163	460	281	102	299	132	139	209	369	108	160	56	132	298	754	159	92	231	170	208	304	464	458	278	185	282	160
PGLYRP1	3	0	0	0	4	17	2	4	1	4	24	6	3	11	6	56	4	2	4	2	7	2	3	9	0	29	4	2	3	6	2	11	4	30	5	26	31	1	13	10	4	4	4	12	2	6	3	9	6
NFIX	988	1039	1361	745	624	245	1505	1136	2400	1944	752	1264	471	1074	2045	254	344	1199	481	731	856	755	663	530	673	437	840	538	731	761	1042	68	757	140	593	587	1427	1094	237	1298	1004	1567	657	691	770	974	1043	357	675
ST3GAL1	1154	205	255	122	803	850	265	324	429	224	253	930	319	918	549	800	915	161	222	1037	704	240	644	942	748	446	879	205	288	677	2044	740	1633	327	405	1603	2398	390	778	645	602	249	528	1188	1991	982	382	1448	689
MMP25	49	16	62	21	363	417	120	12	8	11	222	117	22	165	82	931	72	16	21	77	112	41	34	222	65	2531	81	34	42	199	122	421	194	395	87	793	460	44	320	113	17	271	81	143	74	102	44	770	519
IL32	411	65	72	46	262	115	70	170	52	157	51	767	98	158	182	921	200	62	77	550	1280	157	119	566	388	119	471	136	210	683	679	137	170	386	174	480	389	136	115	454	104	67	242	364	1237	649	168	315	286
PKD1	2878	2344	3769	1936	1459	650	2745	4346	2114	4191	2328	2940	2511	3037	5081	651	1089	2658	1433	1871	2214	1539	1869	1211	1736	1197	2196	1790	2087	1794	2644	515	1994	389	1633	2209	1175	2591	591	3919	2808	4225	1751	1793	2629	2419	3069	926	1596
MAPK8IP2	99	47	273	64	106	5	358	1580	244	16	92	10	37	54	70	178	23	8	7	9	28	5	68	9	7	20	8	2	20	1	171	10	12	62	9	9	169	26	5	69	2	57	4	24	13	2	1934	11	50
MED24	910	384	656	403	620	311	529	785	510	664	572	850	602	767	990	535	446	488	274	878	535	425	534	492	345	279	627	458	529	553	951	350	605	251	476	695	946	690	283	1089	593	727	399	660	889	666	985	673	645
RHOBTB2	2439	556	692	630	322	128	901	523	861	803	557	526	395	636	1487	159	236	583	359	354	476	288	435	217	514	229	284	437	410	257	827	71	294	79	332	864	312	698	111	772	732	1000	456	399	1010	286	992	236	643
HEATR5B	495	242	347	210	312	189	346	255	302	437	325	576	364	601	684	182	273	267	195	398	315	217	252	274	237	158	391	219	184	282	589	203	364	70	307	452	275	314	171	738	408	430	207	521	417	401	285	337	435
SEC62	2306	815	1092	722	822	490	1044	967	1952	1187	1258	1248	849	1333	1753	1112	925	759	460	1069	907	515	800	746	811	423	1161	583	583	669	1557	744	1079	376	700	1021	1327	829	454	1503	992	1216	716	1146	1255	838	1140	1069	1099
RPS20	2788	1292	1713	1193	2042	979	1565	1050	1098	1801	1112	3442	1667	2691	2957	3907	1810	1457	811	3545	2366	1408	1634	2642	1111	984	1926	1959	1695	1447	3922	1699	1444	1181	1944	2593	2072	2143	1030	3264	2014	2040	1353	1934	2787	1935	2626	2497	1845
[truncated: 11 more columns]
