# Supplementary material for: m6A regulator–mediated RNA methylation modification patterns and immune microenvironment infiltration characterization in patients with intracranial aneurysms
Source: Front Neurol. 2022 Aug 5;13:889141. doi: 10.3389/fneur.2022.889141 (PMC9389407; doi:10.3389/fneur.2022.889141)
Supplement: Supplementary file 16 [file Table_13.XLSX]

## Sheet: GSE122897
ID	CO1	CO2	CO3	CO4	CO5	CO6	CO7	CO8	CO9	CO10	CO11	CO12	CO13	CO14	CO15	CO16	IA1	IA2	IA3	IA4	IA5	IA6	IA7	IA8	IA9	IA10	IA11	IA12	IA13	IA14	IA15	IA16	IA17	IA18	IA19	IA20	IA21	IA22	IA23	IA24	IA25	IA26	IA27	IA28	IA29	IA30	IA31	IA32	IA33
TSPAN6	816	108	346	259	212	25	151	102	328	159	308	121	108	250	382	124	90	98	59	278	40	48	96	121	138	48	180	50	66	38	257	13	160	35	98	186	294	147	32	263	118	249	91	160	168	69	212	96	487
TNMD	2	0	1	1	1	0	1	0	0	0	0	0	0	16	6	0	0	1	1	0	0	0	0	0	0	0	1	0	1	0	0	0	0	0	0	1	0	0	0	0	1	0	2	0	0	1	0	1	2
DPM1	343	111	118	121	174	96	147	114	136	217	150	184	183	261	282	264	165	104	83	219	252	93	162	208	156	87	219	119	115	161	368	98	159	78	176	200	245	198	98	291	198	189	146	252	302	206	154	279	170
SCYL3	65	49	74	31	68	43	49	48	87	66	78	100	38	72	128	26	47	61	36	101	83	30	45	33	52	29	75	27	36	37	124	49	102	11	43	87	55	51	35	115	98	63	28	51	64	48	57	73	71
C1orf112	40	17	28	11	53	74	27	8	33	34	41	43	24	76	61	49	56	23	20	102	26	23	37	54	25	11	73	22	21	37	137	28	117	12	28	57	29	27	70	85	38	52	30	62	70	59	39	90	90
FGR	383	188	215	75	396	1651	271	162	110	232	308	227	156	621	648	2536	1266	150	57	366	236	53	263	301	401	1018	869	48	191	634	655	1435	731	928	254	1617	1572	180	1515	275	344	394	344	471	425	470	227	1680	511
CFH	15401	1385	4902	3231	2972	1310	1451	445	522	2161	4387	7936	2225	4925	5421	900	1916	1331	3865	7331	2029	3870	11958	5376	8559	1318	4442	2192	2969	830	13100	218	7591	312	1768	9922	2870	4813	1331	8387	3256	2915	6789	4118	19101	2416	1064	1700	5735
FUCA2	539	95	305	155	439	227	118	80	194	156	210	332	116	358	330	568	283	128	108	495	190	149	231	397	181	82	432	127	135	372	588	300	431	169	213	393	244	172	215	354	210	244	179	357	391	450	160	379	455
GCLC	906	134	351	195	175	120	177	183	271	184	430	177	104	354	444	180	129	96	76	259	87	50	87	254	168	62	323	50	62	166	300	116	321	43	124	278	271	164	122	251	185	341	85	203	250	150	200	282	587
NFYA	544	152	242	157	197	136	237	189	309	315	226	309	349	342	457	219	263	184	130	258	322	125	186	137	217	118	264	122	131	205	334	249	247	76	210	315	475	220	144	417	233	351	213	407	433	204	187	336	287
STPG1	71	29	45	28	49	13	39	72	66	32	69	122	52	38	65	33	23	18	37	61	58	36	50	27	38	19	27	46	36	64	81	19	39	15	45	74	65	86	14	134	25	42	36	88	76	90	78	40	71
NIPAL3	447	124	342	160	156	74	175	355	511	141	312	688	149	296	329	156	143	100	181	268	369	179	313	148	298	147	254	313	317	651	564	92	290	61	323	576	373	245	96	801	185	222	295	610	446	453	385	146	863
LAS1L	671	284	484	358	299	137	459	699	508	611	404	464	552	481	795	304	263	440	193	427	419	250	289	250	165	139	288	327	323	257	645	200	279	116	310	339	422	501	134	704	391	674	218	324	431	247	616	353	305
ENPP4	163	117	121	86	87	61	152	137	125	160	180	78	59	303	294	144	133	115	28	47	93	22	70	60	59	31	129	13	30	13	178	79	137	38	77	164	189	13	53	164	191	164	33	98	114	27	133	171	105
SEMA3F	152	431	355	162	791	17	322	114	207	687	205	248	185	780	808	563	567	419	93	1145	255	129	192	499	582	225	140	161	252	113	641	99	88	213	250	502	813	263	29	316	619	476	115	346	254	223	251	246	209
CFTR	444	2	55	36	3	2	3	6	3	4	66	0	0	54	24	0	2	5	1	3	0	1	2	0	1	2	0	0	2	0	10	0	5	0	0	4	5	5	1	0	2	8	0	5	4	2	3	1	117
ANKIB1	419	259	315	205	373	186	267	351	571	385	386	578	277	507	550	317	336	219	256	445	440	204	293	272	318	145	580	269	191	624	683	184	543	73	416	479	494	290	204	781	352	295	255	488	671	461	416	546	416
CYP51A1	179	33	46	26	20	18	32	17	104	21	10	19	18	33	33	6	21	12	14	25	51	25	31	9	30	27	26	13	20	25	29	7	20	3	26	16	43	22	8	36	28	20	17	37	36	9	14	14	10
KRIT1	427	203	246	158	187	134	232	171	206	341	277	268	251	354	506	132	214	176	169	247	262	131	196	169	206	111	277	133	104	156	451	162	273	50	219	321	172	225	121	517	263	218	169	310	364	174	233	328	234
RAD52	100	117	126	54	77	35	98	130	131	144	154	153	139	168	237	47	78	113	80	122	118	70	89	47	60	50	91	76	97	59	208	58	92	18	86	158	67	224	40	220	94	163	49	97	108	84	112	139	79
MYH16	5	1	1	6	2	0	5	2	7	6	1	5	3	2	10	0	3	1	3	1	12	1	0	3	0	0	4	2	1	1	8	2	3	1	5	5	1	2	0	7	0	5	5	1	5	1	0	8	0
BAD	145	114	162	89	139	53	136	139	137	128	93	217	62	197	213	128	90	111	69	201	190	115	133	101	116	61	103	160	127	101	233	44	142	82	132	141	67	174	44	247	108	128	79	104	99	86	299	76	94
LAP3	1085	516	426	270	1097	577	401	313	729	619	309	560	308	1073	816	1237	684	327	219	1278	1046	412	662	819	595	326	927	373	500	464	1299	565	1030	365	501	990	1214	1117	552	838	903	503	330	858	2136	638	653	692	936
CD99	1269	1292	1225	831	2303	993	1284	476	895	1380	589	2843	694	2209	2153	2097	846	1184	741	2534	1513	1003	1082	1572	1237	672	2065	1857	1861	2268	2802	872	1754	699	1507	2160	2451	1730	931	2805	1405	1537	1212	1865	2284	3088	1352	1194	1396
HS3ST1	115	57	190	90	136	159	29	52	53	30	180	77	58	91	89	322	310	45	15	116	25	28	31	22	27	36	316	8	40	153	130	313	196	100	35	124	111	49	135	69	42	43	6	92	48	89	57	107	168
AOC1	1	0	0	0	1	1	1	0	2	1	0	4	0	1	1	25	4	0	0	1	0	0	3	2	2	0	2	2	0	7	3	1	3	6	3	3	0	1	1	0	0	1	4	5	0	1	2	5	1
WNT16	220	32	89	15	73	6	17	3	14	5	51	7	1	47	45	4	11	16	4	8	3	7	17	12	7	3	11	0	0	3	71	5	14	3	2	15	50	15	10	6	6	29	14	7	7	4	14	16	59
HECW1	292	24	102	75	38	13	49	101	7	24	102	24	40	47	94	3	5	25	23	33	6	19	14	26	23	4	15	15	23	7	52	0	47	4	25	42	16	55	10	69	13	58	36	36	59	8	109	8	78
MAD1L1	147	99	137	102	206	149	112	128	112	153	116	195	97	206	232	267	156	109	60	403	140	88	173	152	100	82	185	119	175	210	272	153	191	120	192	216	141	164	115	213	161	151	86	222	204	277	200	145	161
LASP1	1534	937	1103	767	1882	1287	1159	750	981	1387	972	5743	1995	2133	2156	1902	1388	1029	1059	2285	2327	2497	1699	1441	1853	1316	2661	2240	2157	7361	3113	1393	1846	762	2730	2748	1194	2699	1144	4555	2227	1911	1432	4566	2570	7495	1436	2070	2617
SNX11	335	127	190	112	165	189	182	139	148	176	164	278	231	310	299	467	148	148	93	261	220	131	192	128	103	135	297	136	141	232	354	216	294	144	192	307	230	230	198	321	234	212	175	242	256	206	240	343	189
TMEM176A	60	65	44	42	89	177	52	80	55	76	39	95	17	212	56	225	61	29	6	472	21	17	190	223	89	56	329	13	30	194	199	63	233	73	160	182	191	68	172	133	99	25	20	121	129	132	201	84	197
M6PR	762	280	428	265	483	472	356	278	448	531	359	477	348	639	705	685	680	337	170	529	478	231	464	268	337	209	837	181	239	485	739	684	800	212	411	702	545	360	471	674	497	628	256	664	748	725	344	789	580
KLHL13	126	35	76	35	11	5	47	37	53	68	98	20	20	136	137	29	30	47	12	65	14	10	19	29	48	9	37	11	15	21	68	14	26	6	26	47	39	18	11	60	81	77	28	67	38	19	38	47	61
CYP26B1	1585	92	463	200	12	48	87	122	77	113	137	273	166	93	332	117	145	118	235	79	239	45	620	162	136	58	73	89	333	116	673	8	85	42	195	468	48	156	55	470	80	279	401	1380	361	282	143	246	111
ICA1	44	36	45	18	120	33	42	211	54	50	46	21	14	144	131	97	55	38	3	210	12	5	39	94	78	33	59	18	31	21	114	24	31	28	27	105	107	13	17	71	60	57	14	88	31	30	158	53	44
DBNDD1	17	48	75	25	94	10	220	242	494	34	24	15	31	75	59	104	10	22	2	16	15	30	16	17	11	17	38	20	10	38	52	7	60	34	17	20	259	20	17	42	20	39	5	68	22	8	555	27	28
ALS2	520	210	267	214	264	124	308	259	292	366	308	472	323	433	582	171	233	268	150	376	308	184	198	200	231	117	348	201	164	296	479	136	341	65	266	356	376	252	148	581	375	394	195	435	481	303	326	262	305
CASP10	163	104	132	50	297	123	104	74	68	112	129	51	30	362	269	187	170	105	37	382	47	43	64	209	124	100	177	41	56	90	276	159	237	67	94	274	167	126	143	203	146	129	50	165	155	105	159	179	187
CFLAR	1216	566	533	465	603	567	704	337	320	973	705	879	598	1104	1601	1061	740	635	386	1034	1112	399	564	1022	630	590	781	452	478	693	1259	575	800	374	509	1333	1552	616	590	1271	916	945	500	1306	2077	824	500	1018	708
TFPI	1339	367	225	200	536	342	359	100	89	417	384	1121	709	891	707	394	598	257	259	1045	575	428	569	596	563	229	571	258	286	635	1341	175	655	132	424	672	756	656	347	717	875	334	439	841	1148	756	204	1224	538
NDUFAF7	171	69	93	62	91	62	90	98	72	112	104	188	135	220	176	86	86	74	64	140	144	84	96	82	79	46	146	92	87	82	214	88	112	32	106	145	130	124	60	243	127	157	93	135	144	106	112	133	132
RBM5	1833	944	1261	887	998	650	1155	1310	1015	1733	1329	1902	1937	2037	2573	1018	915	1141	680	1729	1262	724	917	1054	730	693	1445	929	961	940	1982	1259	1372	334	1093	1683	1327	1462	615	2801	1303	1667	913	1568	1556	1137	1578	2054	1162
MTMR7	76	29	85	34	15	5	47	101	28	51	93	24	28	44	82	12	17	21	6	12	15	1	14	14	12	9	11	10	7	3	43	9	23	8	18	30	11	16	12	35	22	72	21	19	19	12	55	37	63
SLC7A2	5087	487	2361	759	74	141	745	409	778	1376	2801	2092	556	832	1985	407	344	735	353	778	2308	203	2058	1209	607	294	314	260	98	491	2363	67	1499	131	518	1798	2262	962	153	720	742	1635	1745	1733	4728	421	353	472	1487
ARF5	608	335	439	301	589	358	400	500	353	484	284	768	529	734	703	1047	515	378	254	841	732	409	470	449	397	287	621	519	639	553	931	520	589	402	658	753	475	736	349	875	595	528	404	564	707	707	987	591	479
SARM1	114	72	109	49	32	25	81	89	100	123	50	74	64	113	178	23	48	72	45	48	72	57	57	25	63	49	55	39	34	43	76	19	65	15	48	74	46	72	11	120	90	113	31	70	53	22	76	40	40
POLDIP2	884	336	511	269	632	329	485	453	576	570	508	785	329	732	882	807	538	362	204	697	547	353	405	462	317	236	595	375	396	597	948	311	634	293	387	624	539	529	314	691	682	635	350	637	760	709	741	685	697
PLXND1	995	1657	1658	860	5764	2035	1706	793	1574	2622	1125	4374	2422	4153	3972	2628	2305	1487	1127	7070	2209	1781	3305	2226	1763	1137	3806	2068	2058	6399	5418	2451	2674	1190	2144	4158	1524	2342	1972	4143	2801	1968	1314	4442	2747	5496	1895	2411	2917
AK2	626	258	376	245	463	254	321	240	390	493	368	537	431	486	668	760	435	307	197	567	497	269	411	343	272	173	464	272	329	391	870	345	519	231	342	492	572	570	257	703	468	444	232	504	629	329	350	651	364
CD38	10	10	5	3	7	38	9	11	74	1	3	5	0	13	5	58	23	0	3	32	13	2	5	71	6	6	24	2	0	9	31	33	63	21	8	13	53	3	40	11	6	1	5	17	38	41	8	38	29
FKBP4	644	445	533	409	309	169	625	431	508	927	495	618	453	667	1081	1090	554	615	187	466	685	356	368	251	207	193	416	387	398	290	798	492	295	342	495	440	1246	549	171	684	646	1106	399	372	551	431	649	798	357
KDM1A	613	248	390	254	489	300	348	390	327	444	443	722	363	527	726	483	338	348	222	724	475	280	332	439	345	200	597	392	365	650	854	291	610	142	358	541	480	485	266	827	451	507	328	551	731	681	490	608	434
RBM6	1992	899	1182	915	1093	717	1120	1100	1170	1825	1212	2176	1588	1851	3048	868	1065	1153	593	2587	1494	780	1092	1470	868	587	1567	1223	1460	936	1842	1302	1244	300	1502	1659	1965	1907	724	3623	1713	2211	736	1544	2251	1396	1539	1450	1242
CAMKK1	120	54	176	45	112	195	244	1032	76	74	62	33	111	133	147	327	252	45	34	178	88	120	145	106	29	61	232	109	100	66	137	409	219	139	61	126	191	69	210	150	109	73	32	132	79	91	892	503	67
RECQL	246	162	104	81	326	196	132	48	123	238	158	411	139	312	313	216	288	110	100	316	306	136	201	173	238	81	550	146	135	354	600	177	433	52	203	416	188	137	217	436	252	121	196	348	450	332	72	432	213
VPS50	182	111	147	104	125	72	141	126	135	190	162	191	176	226	316	193	129	118	73	173	158	99	117	90	110	78	177	88	101	100	234	89	137	50	187	189	89	155	62	316	164	185	108	176	215	143	216	140	134
HSPB6	267	707	452	322	84	7	491	100	109	624	224	297	257	648	596	46	50	594	89	86	206	161	148	75	130	149	105	181	206	172	175	26	61	15	164	133	155	376	12	204	548	368	107	86	126	330	106	37	137
ARHGAP33	392	359	567	385	379	76	508	986	468	670	325	225	500	563	810	66	130	429	224	252	244	222	278	128	118	171	138	197	274	173	365	94	163	35	186	240	166	431	86	547	308	476	153	189	207	107	1144	132	166
NDUFAB1	316	118	196	129	213	101	186	182	165	206	138	307	112	272	305	401	188	142	71	269	242	130	179	195	121	83	222	144	148	202	374	155	198	155	166	239	176	190	100	264	197	211	108	172	211	228	320	248	202
PDK4	213	493	179	97	184	386	282	125	134	181	176	126	536	590	443	697	2070	139	37	410	1175	11	227	96	470	104	415	25	173	333	1577	594	230	188	141	1284	7228	56	383	163	425	447	267	913	355	232	343	646	264
SLC22A16	0	0	0	0	1	7	1	0	0	1	0	4	0	4	0	7	3	0	1	1	0	0	0	2	0	2	2	3	0	5	3	1	38	3	1	5	5	5	11	0	1	1	0	0	0	9	0	2	4
ZMYND10	3	4	10	6	11	6	11	12	23	13	4	12	12	25	25	22	5	4	6	19	11	9	25	11	5	9	20	8	14	3	23	6	10	9	6	21	142	16	5	28	13	7	4	16	14	21	53	8	17
ABCB5	0	3	1	11	0	1	0	0	0	0	0	2	0	1	2	0	4	0	0	30	0	0	2	7	2	0	0	0	0	2	0	1	2	0	24	50	4	0	7	1	2	0	0	204	5	1	4	10	5
ARX	1	0	6	0	2	0	9	82	83	0	1	0	5	2	0	3	3	0	0	0	2	1	1	0	0	1	0	0	3	0	0	0	1	0	0	0	23	1	0	0	0	0	0	1	0	0	77	0	0
SLC25A13	221	78	188	111	127	108	113	81	113	138	137	138	111	193	271	174	183	94	71	224	120	114	102	119	87	56	182	118	87	148	211	109	157	50	159	201	137	130	102	315	143	192	80	204	164	204	146	234	165
ST7	358	179	219	194	132	51	252	114	169	302	186	309	319	275	509	146	119	247	141	213	251	172	124	146	128	96	159	325	153	459	277	59	187	38	303	208	160	307	56	481	280	391	205	403	370	290	229	170	230
CDC27	577	303	317	190	492	242	315	292	282	481	311	716	369	699	611	381	416	233	207	711	585	245	295	429	404	210	647	280	240	597	897	246	543	86	390	551	486	385	244	940	558	332	321	643	684	624	279	747	526
SLC4A1	1	2	1	2	8	3	7	2	0	1	41	2	1	68	12	38	3	0	7	1	1	0	1	6	2	12	0	4	0	1	0	0	4	31	3	15	7	0	1	6	6	12	0	1	0	0	0	0	10
CALCR	8	1	4	0	0	0	0	5	0	2	0	2	0	1	4	0	1	0	1	2	1	0	1	1	1	0	3	0	1	0	3	0	2	0	1	2	1	4	0	3	0	2	1	3	1	1	4	0	6
HCCS	204	77	87	57	94	94	106	77	85	103	92	185	83	138	166	184	127	83	39	198	150	69	93	98	101	49	143	62	80	149	198	66	158	81	99	150	171	132	93	180	127	129	91	134	165	125	72	207	114
DVL2	418	295	457	285	257	127	361	354	367	518	318	452	483	442	682	236	183	376	185	418	334	290	274	194	213	182	255	251	312	226	453	150	251	89	345	371	267	461	109	553	419	521	231	240	375	220	418	264	235
PRSS22	2	0	1	0	0	0	0	1	0	0	0	3	0	1	1	0	0	0	0	2	0	0	0	2	0	3	0	0	0	0	0	3	3	0	2	1	1	0	2	1	0	0	0	0	0	0	0	3	0
UPF1	1404	669	1054	619	729	594	961	683	1009	1144	718	1100	952	1268	1591	933	857	783	440	983	1014	635	831	663	657	588	956	714	783	683	1364	814	980	358	764	1086	1418	981	577	1365	967	1329	757	911	1204	713	883	1031	768
SKAP2	220	74	140	68	165	357	90	133	87	67	128	128	58	147	150	490	314	46	94	237	113	36	195	133	124	139	345	62	45	159	312	400	385	162	115	404	314	118	333	199	71	100	131	211	303	189	151	458	292
SLC25A5	1426	391	669	425	1268	629	635	664	838	730	445	911	420	921	1013	1520	979	411	262	1085	759	395	570	927	539	323	1118	349	374	725	1504	767	903	498	472	992	1208	451	695	846	899	810	511	1025	1380	1024	824	1049	975
MCUB	111	38	38	18	209	236	30	34	68	20	60	66	35	162	64	593	365	34	23	224	59	58	75	244	106	56	263	39	22	97	395	354	228	159	55	281	199	73	257	151	102	45	57	119	236	91	71	456	180
HOXA11	0	0	0	0	0	0	0	0	0	0	0	1	0	0	0	0	0	0	0	0	0	0	0	0	0	1	0	1	0	1	1	0	0	0	1	4	0	0	0	7	0	0	0	1	0	0	0	0	0
POLR2J	122	71	81	72	146	65	81	73	104	74	61	146	75	143	129	223	111	75	36	161	130	56	87	111	54	42	87	86	77	104	199	100	106	111	102	134	111	130	56	148	102	117	68	92	139	121	224	124	107
DHX33	290	128	203	112	209	126	165	199	227	223	159	331	175	230	295	172	172	114	110	226	232	119	183	148	153	112	264	126	131	202	368	106	239	47	182	232	564	161	96	394	194	216	108	234	286	213	185	310	188
MEOX1	2	0	0	0	0	0	1	1	0	0	1	3	0	1	1	6	0	0	1	13	0	0	0	13	0	1	1	0	1	0	3	1	2	0	1	1	3	1	3	2	0	1	0	1	0	2	3	1	2
THSD7A	9	24	9	4	90	1	14	19	52	37	11	2	20	139	33	35	160	10	7	207	22	11	8	61	77	28	54	1	7	15	68	24	10	3	11	45	78	1	6	16	77	16	15	37	71	5	16	32	12
LIG3	469	146	230	142	169	76	218	146	158	274	194	188	174	209	344	182	151	169	95	234	214	117	122	138	133	61	246	80	118	192	275	103	195	53	134	206	246	162	72	307	229	293	103	190	251	214	137	208	227
RPAP3	185	74	86	75	114	64	74	46	90	132	125	213	163	133	145	127	102	65	48	152	145	61	63	116	69	54	168	52	65	134	209	90	137	45	85	145	124	81	58	205	118	92	72	168	157	136	102	129	117
ACSM3	17	1	7	2	5	4	5	0	1	2	1	18	3	5	10	0	3	2	6	34	4	4	4	36	2	4	10	2	2	8	30	9	17	3	5	18	6	9	3	15	8	11	3	26	6	9	4	14	5
REXO5	27	2	22	6	44	9	16	31	19	12	12	31	31	47	36	21	11	9	13	21	27	9	15	30	9	5	25	14	10	10	81	10	27	15	13	22	23	10	16	30	22	13	7	37	43	26	31	15	23
CIAPIN1	290	113	166	94	296	95	132	148	155	172	135	282	143	277	224	355	177	114	73	331	189	110	151	159	136	102	320	158	115	256	393	150	266	134	134	264	204	172	141	289	225	198	110	223	298	276	213	321	194
SPPL2B	887	461	822	557	790	363	541	932	778	681	515	1015	786	961	976	329	456	515	392	1068	709	532	651	737	383	343	676	549	584	554	1192	445	820	173	488	794	511	832	320	1240	539	651	377	654	762	632	874	512	588
FAM214B	432	250	272	172	382	466	268	329	387	315	237	732	367	456	469	943	650	206	180	587	334	283	420	404	282	209	829	355	372	846	722	704	746	328	381	707	436	367	495	642	431	338	261	728	460	914	385	1071	606
COPZ2	548	201	388	274	258	173	216	82	165	282	322	1224	284	426	605	282	148	319	267	691	498	437	496	652	476	198	754	762	888	619	1000	35	478	116	583	807	261	621	160	1170	349	405	537	610	889	1299	377	198	708
PRKAR2B	250	194	151	105	243	262	147	232	212	263	260	57	88	477	380	118	85	119	43	135	78	51	75	157	47	94	129	24	43	153	201	74	223	34	46	221	225	83	286	84	130	226	67	115	115	44	223	63	163
MSL3	305	166	200	105	333	268	225	197	189	227	167	401	229	524	442	578	376	152	127	532	249	155	215	383	256	233	371	155	176	308	610	500	412	196	206	561	447	269	271	522	295	239	183	480	364	312	277	802	282
CREBBP	1799	886	1198	716	767	700	1111	676	944	1627	1167	1310	1011	1501	2248	593	954	1019	609	1173	962	654	728	884	945	705	923	552	668	788	1184	737	1251	257	849	1224	1272	1091	682	1643	1197	1704	767	1142	1439	764	847	1025	797
TSPOAP1	465	503	887	492	215	69	1640	3737	808	684	521	428	449	510	1196	212	87	557	232	87	368	377	267	158	126	200	65	341	290	87	512	132	54	78	324	312	243	273	74	836	257	703	286	193	421	45	3135	103	306
MPO	5	1	1	4	8	29	5	23	15	0	11	4	0	21	4	43	21	1	3	11	2	0	1	7	4	7	33	1	0	13	12	37	45	20	7	19	19	1	18	6	1	3	0	10	2	13	18	21	19
PON1	0	0	0	1	0	0	2	4	4	0	0	0	0	0	4	0	2	0	0	3	1	0	0	0	0	0	0	0	0	0	1	0	0	0	0	0	2	1	0	0	1	0	0	1	0	0	8	0	0
GCFC2	174	80	80	94	75	37	95	71	112	114	114	141	130	160	177	101	98	87	52	123	152	61	78	73	98	46	90	82	64	64	154	47	85	25	133	104	102	118	38	245	114	125	92	99	154	65	96	135	84
WDR54	68	36	68	55	127	45	57	112	41	56	77	166	154	128	115	194	75	59	45	164	119	60	140	86	45	39	83	92	111	67	280	39	78	67	69	118	96	125	41	182	62	73	36	91	114	85	160	184	123
CROT	162	72	129	89	91	58	127	80	101	198	124	199	181	180	254	75	78	102	84	169	151	98	116	76	78	47	139	105	104	84	241	41	172	30	154	147	105	133	53	315	145	206	130	150	175	93	136	104	153
ABCB4	15	35	9	10	41	9	19	13	16	38	16	48	2	27	64	15	11	8	16	46	1	8	18	20	19	11	16	26	17	18	26	6	13	4	22	27	20	15	8	46	31	7	14	32	14	13	24	13	10
KMT2E	1394	622	810	496	550	420	781	578	579	1255	769	981	1159	1322	1683	516	783	720	472	965	911	412	621	815	634	432	682	389	445	637	1169	599	832	180	825	938	1701	776	380	1337	951	873	735	1106	1457	515	620	1157	576
RHBDD2	985	241	626	337	493	400	473	1020	694	354	406	576	577	632	882	817	485	309	240	780	563	428	477	663	300	218	441	448	400	273	898	657	891	304	443	660	600	687	332	968	412	492	467	631	785	404	1869	471	665
SOX8	63	48	71	30	51	15	127	231	647	79	26	31	84	24	116	46	43	49	19	33	29	13	29	26	50	28	52	23	36	25	36	9	56	17	41	51	109	54	23	92	27	36	21	82	43	13	374	60	28
IBTK	795	253	358	220	387	314	277	260	285	473	411	634	332	513	625	414	467	252	197	572	506	223	305	291	314	153	690	215	181	534	763	299	614	115	332	538	352	311	322	698	409	378	290	579	637	649	253	689	596
ZNF195	146	74	101	46	119	73	102	103	131	107	93	173	108	140	125	178	86	75	35	165	98	40	84	132	51	38	150	45	48	86	191	141	159	30	102	153	131	93	52	219	114	87	66	174	94	84	128	202	135
MYCBP2	892	518	654	367	510	300	700	878	700	1047	654	830	551	1012	1410	293	601	546	391	764	838	349	618	550	670	322	695	341	327	530	1095	385	594	113	595	776	771	558	324	1067	825	726	407	1058	1180	651	915	736	638
FBXL3	826	468	382	286	275	169	649	256	468	739	522	639	534	839	991	435	327	421	316	429	672	280	415	246	405	284	465	371	257	334	773	192	370	112	512	694	475	493	187	992	582	547	585	549	648	293	376	467	301
ITGAL	143	82	73	73	126	405	133	37	119	77	153	347	3	271	171	927	262	69	33	541	76	48	148	339	155	381	592	54	142	463	433	584	648	373	224	604	241	142	436	307	51	106	50	496	187	310	149	743	432
PDK2	270	243	274	186	153	56	303	281	315	344	242	249	195	325	556	102	93	261	92	220	172	133	150	58	98	80	122	166	144	74	246	45	155	34	154	168	122	282	48	309	224	422	153	127	164	109	422	59	195
ITGA3	1289	2772	1866	1716	714	93	2444	794	1356	3635	1571	5086	2337	4258	4389	937	1389	2268	1559	1629	3550	2026	1929	500	1186	1176	1139	2095	2789	7478	2367	255	291	466	2614	2296	679	3009	75	4103	5303	4364	950	5042	2595	4075	1045	2022	2327
ZFX	506	172	245	149	200	142	218	176	344	452	377	520	298	311	493	178	290	165	195	366	366	158	156	164	294	174	364	125	103	268	540	236	360	55	322	401	256	238	158	610	368	189	282	301	527	184	257	332	271
LAMP2	1561	417	670	403	746	866	498	602	1560	675	782	1062	510	1031	1024	1338	774	390	419	1146	607	321	520	762	619	325	1294	386	358	1052	1432	803	1451	405	632	1480	1361	582	858	1085	758	590	681	1420	1234	1214	609	1219	1335
ITGA2B	41	72	60	31	196	733	45	50	9	20	93	32	7	158	82	90	21	17	27	24	21	10	10	43	18	77	25	7	28	188	18	84	162	53	38	129	43	44	731	33	12	72	24	21	37	55	54	21	99
ASB4	0	1	3	0	5	0	6	15	3	1	0	0	2	2	3	0	3	0	1	2	0	1	0	1	0	0	0	0	0	0	0	0	0	0	0	1	5	1	0	0	2	0	1	0	0	0	20	0	0
GDE1	1236	239	356	179	317	254	314	360	386	281	334	472	114	506	404	358	282	176	126	458	301	160	262	264	231	141	431	168	187	464	581	210	545	130	222	524	280	192	241	452	344	377	212	468	421	510	412	289	521
REX1BD	157	149	241	150	231	156	160	233	175	210	96	311	229	193	243	291	171	186	99	355	276	166	269	259	143	126	215	380	261	209	406	236	280	149	195	300	108	309	129	381	81	102	218	107	210	124	297	183	117
CRLF1	23	37	45	4	19	81	88	185	729	8	7	266	669	17	45	368	182	8	158	21	435	364	933	21	447	163	38	1383	554	10	318	14	164	153	207	353	975	790	63	1217	50	12	784	198	579	28	661	99	66
OSBPL7	187	146	233	123	295	141	156	205	192	244	195	316	264	368	365	133	96	180	152	368	180	185	251	161	129	107	300	194	276	161	427	176	226	48	210	370	216	361	128	482	270	239	131	226	194	181	404	336	197
TMEM98	647	154	365	217	328	64	180	205	190	308	415	608	269	429	671	167	141	194	174	563	204	154	169	427	200	85	345	248	194	266	635	34	522	60	203	400	134	329	58	505	288	421	235	456	447	484	367	125	368
YBX2	6	5	5	6	3	0	13	39	10	17	7	0	5	15	16	0	3	2	0	10	4	0	1	6	3	1	0	2	0	1	1	0	1	1	2	3	11	0	0	1	5	9	0	3	0	0	9	0	3
KRT33A	0	0	0	0	0	0	0	0	1	0	0	0	0	0	0	0	0	0	0	0	1	0	0	0	0	0	0	0	0	0	0	0	0	0	0	0	0	0	0	0	0	0	0	0	0	0	0	0	0
MAP3K14	818	139	163	137	202	252	216	161	163	228	118	204	238	224	376	286	246	128	89	245	181	78	156	242	228	143	346	89	99	193	262	346	338	121	143	285	322	168	265	276	223	266	135	322	400	177	199	451	242
ABCC8	60	45	181	67	45	1	133	575	125	85	186	3	40	238	138	3	19	22	7	1	8	2	12	0	3	14	4	7	13	1	6	14	5	1	5	19	38	0	0	29	83	211	4	18	0	2	352	0	83
CACNG3	0	3	27	0	6	0	51	146	4	1	3	0	2	4	5	1	2	0	0	0	4	0	1	0	0	1	0	0	3	0	7	1	0	0	0	1	0	0	0	1	0	0	0	1	0	0	339	0	0
TMEM132A	323	228	386	66	676	184	408	1509	3042	95	71	285	37	329	298	883	299	77	97	842	200	124	115	550	322	77	371	127	145	448	454	68	500	373	159	280	727	173	170	371	126	61	123	316	399	338	1454	433	273
AP2B1	2946	814	1520	758	1691	630	1145	1667	2706	1409	1431	1152	1065	2142	2395	1243	1100	903	446	1688	1106	742	1082	970	947	575	1681	694	674	1408	2335	645	1530	405	850	1509	2584	1231	642	1810	1643	1680	793	1831	1785	1435	2340	1385	1839
TAC1	626	4	4	6	8	3	55	104	17	2	8	3	26	24	13	14	15	7	0	0	10	1	7	26	14	11	0	0	6	0	28	1	9	4	23	9	18	18	5	6	35	4	8	14	37	2	43	17	19
ZNF263	551	222	314	188	241	148	313	216	214	398	293	550	428	369	676	387	283	277	167	384	555	186	300	404	291	192	368	307	255	229	481	229	346	141	283	432	586	537	173	660	305	465	290	478	665	332	345	387	259
CX3CL1	3953	3687	2418	1932	877	82	4070	4540	1226	5371	2022	2167	4681	5471	7190	867	811	3348	2093	486	9956	1120	1554	279	2471	1448	604	2456	3791	276	1562	329	548	335	2824	1937	2071	4298	95	5932	3796	6941	1667	1988	9932	982	1698	511	875
SPATA20	764	360	631	450	857	377	700	860	653	414	511	1182	606	818	1164	553	317	568	359	713	642	526	706	619	304	323	600	545	737	522	999	424	493	210	712	792	432	600	337	1419	481	719	452	795	786	859	1306	328	648
CACNA1G	63	4	63	14	38	24	70	263	7	11	14	19	2	34	68	68	34	1	4	2	2	13	31	10	4	4	8	8	28	2	60	84	41	18	11	12	12	21	24	75	2	18	5	52	14	6	109	46	6
TNFRSF12A	3445	236	153	169	450	576	618	323	52	436	61	1968	1460	867	558	1182	881	148	569	728	1798	758	624	1364	1067	572	1536	1146	786	1729	875	232	1339	450	759	812	1239	848	442	1313	738	808	975	1959	1681	1648	167	1184	822
DLX6	0	2	2	1	0	0	6	11	4	0	2	2	3	2	4	0	2	1	1	1	0	0	15	1	0	0	0	0	0	0	10	0	0	0	20	2	0	0	0	30	1	3	1	5	0	0	9	0	0
MAP3K9	153	10	95	24	26	22	59	236	79	6	46	19	3	14	28	34	9	8	0	10	9	3	13	49	6	14	12	2	3	3	30	11	37	4	4	35	102	6	11	35	8	33	1	34	8	25	193	55	47
RALA	317	131	192	73	398	325	159	179	395	203	202	295	109	334	290	580	432	115	100	480	229	121	197	317	240	89	839	134	127	357	615	503	677	171	209	517	397	209	271	419	266	222	143	440	435	467	251	653	319
BAIAP2L1	160	18	115	61	60	20	15	32	14	14	97	225	123	83	101	41	56	18	42	165	116	50	91	124	45	34	49	87	108	175	219	16	51	18	109	119	93	59	27	206	27	42	67	157	76	208	41	53	111
KDM7A	767	170	175	75	202	316	202	107	184	200	206	371	236	459	340	390	477	106	117	343	289	98	234	419	384	193	408	209	106	202	644	492	703	113	229	584	483	116	245	590	242	196	375	459	721	190	163	1170	253
ETV1	69	81	84	43	393	26	129	164	528	105	91	169	132	148	153	97	79	31	64	191	31	107	117	95	181	28	193	55	80	17	342	12	164	19	92	166	110	129	29	310	198	79	61	194	150	55	189	101	76
AGK	241	129	200	129	175	102	151	206	186	221	175	226	214	271	399	210	223	122	103	276	188	138	177	157	127	88	256	116	137	213	374	181	208	58	235	238	165	224	119	426	210	249	108	241	242	191	268	390	187
ALDH3B1	43	63	127	54	132	450	38	53	121	77	109	308	114	174	119	545	270	50	89	282	147	228	254	134	125	131	368	120	201	456	409	406	432	247	182	420	110	231	360	251	110	69	105	261	197	427	110	318	282
TTC22	5	3	5	4	2	2	3	5	13	0	5	5	4	3	1	11	6	0	1	9	1	0	2	6	1	0	0	0	0	8	13	12	5	3	0	12	4	2	4	4	0	3	0	9	2	0	8	27	2
PHTF2	131	87	80	77	167	165	81	131	60	85	103	716	316	210	153	237	188	81	202	308	532	273	197	197	227	124	449	394	290	578	577	143	387	60	615	337	94	317	178	930	125	96	268	331	542	504	155	312	268
CCL26	6	7	3	4	16	6	0	1	1	2	14	42	14	23	38	28	7	2	12	45	25	23	5	73	3	9	10	21	0	13	77	2	46	13	6	54	21	32	5	31	4	3	16	23	77	16	18	4	25
FARP2	274	150	213	88	73	45	198	145	110	192	207	248	171	215	373	43	87	143	99	136	190	149	117	80	124	77	138	112	128	146	222	55	115	25	111	174	173	156	43	269	191	271	121	185	285	141	147	142	112
USH1C	179	42	48	8	8	2	16	86	81	18	21	0	14	6	56	8	8	15	1	0	0	2	21	18	1	5	0	0	3	0	13	1	8	2	1	11	297	2	1	14	9	21	16	7	7	0	173	0	17
GGCT	213	65	102	67	229	86	118	132	166	103	92	224	68	130	142	256	117	67	37	292	198	96	132	210	112	77	210	96	93	140	367	67	258	67	131	190	172	109	86	236	151	102	99	177	274	204	196	190	138
DBF4	42	4	16	4	63	33	11	13	12	17	15	28	9	20	21	64	30	11	13	44	28	13	24	43	14	6	64	7	6	30	70	31	40	18	21	37	49	22	19	26	24	14	33	30	43	34	18	55	25
TBXA2R	27	112	109	82	250	23	98	27	47	166	64	540	224	122	186	58	63	130	135	277	370	192	301	62	95	109	76	241	290	525	450	9	27	28	200	298	29	242	12	412	107	135	146	338	156	442	96	92	144
IFRD1	1235	315	336	354	284	644	532	248	331	544	431	660	645	667	1137	1203	661	296	285	722	787	227	366	1317	554	322	557	512	331	408	728	1725	674	304	568	745	1347	730	581	924	442	1039	922	1572	1656	664	287	974	905
LGALS14	0	0	0	0	0	0	0	0	0	0	0	0	0	0	0	0	0	0	0	0	1	0	0	0	0	0	0	0	0	0	0	0	0	0	0	0	0	1	0	0	0	0	0	0	1	0	0	0	0
COX10	87	58	78	58	71	52	51	37	65	65	50	91	49	112	113	78	49	52	24	101	61	38	68	43	41	28	84	29	47	69	112	39	69	27	60	64	78	68	34	88	98	73	39	83	84	90	56	79	57
GTF2IRD1	165	62	102	68	107	87	89	187	152	125	104	139	116	111	150	115	68	67	57	152	98	69	86	156	131	45	153	72	99	103	128	26	163	37	98	150	143	115	64	228	92	166	102	171	168	151	145	135	123
PAF1	1308	485	586	418	509	373	493	374	569	673	419	915	575	667	1105	881	496	481	252	791	761	307	411	880	489	257	506	501	650	389	830	545	579	368	463	619	829	684	307	931	513	799	392	740	1032	741	633	498	662
VPS41	1478	423	706	453	415	312	624	568	835	745	781	727	520	865	1188	463	364	477	363	769	628	434	583	386	481	279	725	408	394	552	957	293	715	146	615	873	506	653	305	1119	684	919	551	889	1262	599	744	436	862
ARHGAP44	108	123	138	69	72	9	171	268	104	224	164	494	564	231	251	52	76	78	210	130	282	144	493	38	97	95	54	309	260	72	316	25	17	18	310	175	179	574	12	815	143	193	212	191	242	107	328	83	89
ELAC2	550	374	512	445	574	239	440	432	590	696	368	571	409	598	846	495	393	389	235	744	509	286	443	388	238	188	537	350	415	504	865	307	515	230	415	555	570	545	245	751	604	753	216	410	623	586	490	605	394
SCIN	276	81	169	73	99	8	17	34	54	44	52	453	8	95	58	129	74	29	69	204	97	57	182	54	67	54	40	0	92	5	252	5	82	42	42	236	130	110	10	34	68	38	8	129	188	78	100	47	222
ARSD	473	127	252	165	163	140	177	123	269	310	215	333	205	330	416	142	169	171	125	377	209	101	154	136	153	95	293	96	125	247	391	178	282	54	273	375	147	181	144	505	291	299	139	329	320	177	210	124	242
PNPLA4	229	60	99	50	54	35	75	110	179	99	127	71	37	115	140	59	41	47	39	85	62	55	37	30	65	33	94	37	21	46	136	45	76	25	53	93	119	66	34	116	64	113	75	71	101	34	199	49	175
MYH13	0	0	0	0	3	0	0	0	0	0	0	0	0	1	0	0	6	0	0	3	0	0	2	3	0	0	0	0	0	0	1	0	0	1	2	0	0	0	0	0	1	0	0	1	0	0	0	0	0
ADIPOR2	1947	362	734	424	552	301	583	384	697	647	617	443	485	1107	1117	671	541	445	171	564	459	194	376	436	346	237	535	264	216	356	923	379	655	222	289	847	1282	423	242	591	762	811	350	625	732	450	727	769	720
CDKL3	45	8	19	17	7	4	11	25	46	30	44	37	21	22	35	17	12	16	16	22	31	11	17	16	20	7	17	14	19	13	41	7	21	6	24	28	24	23	15	43	14	33	14	23	26	22	35	17	22
UPP2	2	0	7	3	3	1	5	39	11	1	2	0	0	0	3	2	1	0	3	2	0	0	1	0	1	0	0	0	1	0	2	0	2	1	1	1	4	0	0	2	1	6	1	1	1	0	14	0	10
PRSS21	1	1	1	0	0	9	1	1	2	0	0	1	0	1	0	68	1	0	0	18	0	1	1	4	0	2	12	1	0	1	3	49	15	19	4	0	9	0	10	3	0	4	0	4	2	9	0	3	11
MARK4	556	196	446	219	293	140	288	292	273	319	209	374	167	297	498	221	230	222	137	427	259	164	189	236	231	115	255	201	193	304	335	134	284	100	132	253	321	258	130	378	252	362	202	276	322	280	444	200	314
PROM1	15	77	19	3	169	0	42	44	30	60	22	3	3	151	63	61	23	4	9	4	6	13	46	0	2	10	4	18	8	3	114	0	2	22	74	66	41	1	1	220	4	4	0	241	6	36	113	10	40
CCDC124	432	314	414	240	436	231	365	283	314	411	207	512	244	401	552	632	392	287	152	543	544	252	410	333	215	167	323	345	420	354	636	240	361	300	257	397	263	367	150	402	318	338	178	264	396	342	609	296	221
CEACAM21	11	9	7	7	25	14	5	2	4	5	3	5	0	24	10	64	8	7	5	46	5	4	10	10	3	7	13	4	10	10	45	24	17	41	12	35	18	11	12	12	7	6	1	15	5	6	22	27	12
PAFAH1B1	2350	1170	1427	865	991	603	1484	1732	1739	1964	1440	2069	1832	2279	2687	1135	1088	1217	845	1575	1664	988	1155	1007	1091	742	1605	1111	1004	1503	2220	769	1393	387	1310	1756	1540	1357	605	2775	1823	1932	1082	1896	2031	1524	1746	1795	1256
NOS2	14	3	18	5	54	3	27	30	8	2	5	3	25	3	8	0	2	11	6	38	4	4	9	4	3	3	3	2	15	0	3	1	1	0	2	1	5	17	1	16	6	11	2	5	11	1	27	1	20
DNAH9	25	6	14	3	6	1	3	60	134	3	19	0	0	8	10	8	6	2	3	2	2	4	8	2	3	6	0	2	3	2	4	0	6	6	0	4	176	9	1	14	4	4	0	4	2	0	66	1	7
KIAA0100	1896	688	1125	654	1218	816	1025	831	1233	1257	936	1380	711	1542	1823	965	1114	776	494	1660	998	693	976	788	898	534	1524	645	656	1419	2299	795	1744	407	880	1490	1354	825	763	1759	1407	1445	776	1573	1774	1498	1011	1384	1271
SLC13A2	0	0	0	0	0	0	0	0	0	0	0	0	0	0	0	0	1	0	0	0	0	0	0	0	0	0	0	0	0	0	0	0	0	0	0	0	0	0	0	0	0	0	0	3	0	0	0	0	0
GAS7	381	261	422	283	730	913	655	1419	696	780	224	179	81	528	646	1036	595	316	92	626	147	363	463	576	408	469	1013	116	139	305	960	700	1434	521	397	903	780	249	878	510	1047	364	444	585	701	287	1434	861	429
TRAPPC6A	97	55	106	67	90	38	54	70	97	70	67	84	74	116	98	129	40	54	43	115	86	34	66	66	31	32	71	66	67	53	158	80	49	60	86	121	43	71	27	92	39	65	44	67	82	82	166	36	72
MATK	223	24	58	13	64	63	154	283	7	17	12	58	10	23	32	133	39	14	0	84	14	7	29	49	17	27	35	8	26	9	81	80	45	61	45	146	42	15	71	52	2	14	13	68	42	15	481	96	20
CD79B	13	12	13	7	46	4	16	4	14	21	14	9	0	59	28	103	14	13	2	33	6	4	10	79	14	65	10	2	4	11	47	22	9	40	7	44	53	11	15	18	17	10	4	32	8	26	33	121	20
SCN4A	6	1	11	3	14	1	5	6	5	2	15	0	4	70	34	2	3	3	0	1	1	2	51	12	0	4	0	0	1	0	4	0	0	2	0	4	76	0	0	1	4	4	0	9	1	0	27	2	4
ST7L	321	92	258	128	98	72	101	89	132	180	146	169	106	187	344	82	140	113	90	211	139	92	132	163	134	60	121	99	96	113	343	80	254	34	113	228	157	176	69	285	161	213	91	298	289	133	140	153	112
TKTL1	1	1	2	0	4	16	1	0	2	1	0	2	0	4	6	173	120	1	0	8	0	0	6	22	0	9	6	1	0	2	31	45	80	43	1	4	19	0	13	1	0	3	7	15	6	1	0	118	6
PAX6	30	37	71	23	32	15	94	234	571	30	26	29	23	32	72	26	11	16	14	24	21	16	32	13	18	8	7	7	15	17	42	9	25	15	16	35	268	19	5	51	17	23	25	16	35	11	234	15	18
RPUSD1	99	88	132	69	201	140	113	116	104	94	84	187	62	167	174	223	156	75	42	250	130	110	124	103	78	57	166	132	85	189	231	154	176	100	95	144	103	141	88	157	125	123	45	118	132	177	198	146	122
RHBDF1	820	667	747	510	637	247	710	354	377	1101	476	1253	1431	885	1473	313	345	648	693	909	1062	713	1079	647	584	451	790	1068	993	749	1213	78	783	113	763	946	605	1606	244	1785	981	1096	767	953	1341	947	630	586	564
LUC7L	1018	446	587	442	533	346	625	757	525	741	627	1383	956	910	1201	582	461	509	343	1151	666	458	559	961	582	354	856	572	741	468	1191	638	895	246	609	979	824	973	318	1598	635	860	569	975	1023	870	926	835	629
CACNA2D2	199	71	144	57	33	13	74	176	110	116	144	21	35	146	223	30	26	61	30	40	34	26	24	28	27	23	32	29	32	9	63	32	16	15	27	54	27	70	6	88	84	128	28	66	53	29	106	39	52
BAIAP3	21	60	244	19	49	19	170	1913	619	25	38	15	19	31	91	69	12	11	9	26	8	11	93	75	2	54	13	3	16	19	46	60	19	21	13	42	552	21	19	41	7	14	17	36	10	8	2679	137	16
TSR3	261	204	259	163	273	111	225	179	276	279	128	432	224	280	349	288	220	195	76	293	294	167	205	179	152	108	253	234	216	298	420	134	212	134	178	270	151	304	105	304	238	269	145	187	277	292	427	231	190
PIGQ	601	336	538	361	472	197	374	496	553	394	390	703	492	576	664	405	284	318	285	688	510	326	420	415	311	203	377	546	500	291	866	276	475	172	422	580	326	622	157	885	363	527	316	432	710	394	814	324	390
CRAMP1	261	176	219	145	188	87	228	227	169	264	202	273	203	365	404	106	131	179	102	288	188	157	161	127	124	118	193	173	122	135	296	128	172	45	159	294	172	282	91	409	234	286	119	174	249	192	264	246	204
TEAD3	749	740	571	522	259	104	810	309	289	1041	403	1324	1142	1104	1165	176	463	708	357	503	1300	818	526	239	330	399	421	546	588	956	753	75	280	75	544	593	503	733	114	1021	1560	1217	804	508	1050	951	365	658	297
SELE	309	9	7	3	680	19	3	1279	6	70	64	12	1592	102	538	903	853	49	53	6236	1140	28	32	1726	792	454	10	16	111	7	420	25	47	292	103	178	882	15	11	101	11	13	373	826	13579	26	8	83	158
DNAJC11	365	122	260	113	254	130	222	193	204	268	189	218	191	287	385	139	199	184	118	303	198	118	182	166	141	88	277	110	149	231	344	178	249	61	174	263	209	210	123	338	260	319	125	304	264	274	246	240	218
FMO3	63	101	85	50	42	3	87	14	99	126	58	506	192	437	131	20	7	52	230	206	326	332	173	226	64	83	37	63	246	6	420	4	12	2	893	313	126	511	0	244	234	178	75	37	149	16	62	6	37
MYLIP	489	354	419	512	153	129	1049	134	220	807	320	709	942	763	1185	153	220	604	572	243	524	313	527	400	583	275	224	783	311	74	613	202	177	63	745	515	349	770	140	1812	345	1186	1012	656	831	108	476	258	253
NOX1	1	2	3	2	1	0	1	5	5	1	2	2	1	3	2	2	3	2	1	4	1	0	1	0	1	0	2	1	0	1	3	2	4	4	1	1	0	2	0	3	1	4	0	0	1	0	2	3	3
E2F2	1	4	0	1	77	35	4	2	1	1	3	7	2	16	3	46	21	0	0	27	1	15	25	14	7	7	7	2	5	17	63	5	27	5	9	34	4	6	11	2	4	1	1	14	5	23	0	32	11
PSMB1	1378	467	588	508	811	444	598	409	535	841	555	1185	852	1067	1213	1422	694	593	313	1011	1116	479	707	851	471	339	875	701	490	719	1510	563	905	453	695	924	759	920	451	1177	799	946	692	891	1285	999	733	1027	709
SYN1	58	29	191	14	126	118	273	1811	55	15	34	63	33	77	63	192	331	11	7	123	67	29	39	85	22	18	38	22	35	23	102	165	135	91	33	43	69	27	108	75	38	22	32	21	88	35	1558	240	29
JARID2	395	134	264	132	183	353	176	181	324	191	275	189	89	319	324	249	503	122	94	367	109	95	98	258	144	155	253	99	114	208	340	455	404	100	132	289	380	139	309	254	167	203	93	233	176	139	176	561	221
CDKL5	22	23	25	5	22	5	26	28	19	38	26	40	22	37	51	16	31	14	30	20	48	17	27	14	29	5	25	9	7	48	39	9	18	2	22	28	14	6	11	51	32	15	6	56	53	25	18	12	12
CAMK1G	0	4	19	4	60	4	21	166	6	1	4	4	25	2	5	15	5	0	2	68	4	10	8	7	10	3	12	21	14	0	30	2	8	3	12	7	2	27	0	15	3	0	15	2	5	0	173	2	3
CDK11A	50	16	32	23	34	25	42	29	23	56	22	47	60	65	99	58	40	30	28	55	32	24	21	51	20	28	47	26	20	27	51	37	38	31	38	39	42	35	29	69	33	53	35	50	41	26	34	103	35
NADK	562	390	517	290	441	563	528	277	365	563	516	618	282	755	896	1260	470	382	226	688	625	339	549	501	409	639	734	333	341	588	1068	642	712	474	463	1183	726	555	521	817	597	684	422	625	812	673	503	1093	617
TFAP2B	5	0	0	1	1	3	0	0	0	0	0	0	0	1	4	0	2	1	0	1	2	2	1	1	0	0	0	0	0	0	14	0	2	0	3	0	0	1	0	24	1	1	0	1	8	0	0	0	0
TFAP2D	0	0	0	0	0	0	0	0	0	0	0	0	0	0	0	0	1	0	0	0	0	0	0	0	0	0	0	0	0	0	0	0	0	0	0	0	0	0	0	0	0	0	0	0	0	0	2	0	0
DLEC1	70	28	66	35	15	17	23	40	146	33	56	69	28	48	65	15	12	20	25	64	24	15	52	51	16	24	34	42	24	15	71	42	65	5	24	67	160	38	14	90	22	71	33	44	46	8	94	38	44
CYTH3	727	727	708	496	755	161	923	572	532	1330	643	1441	860	1253	1460	359	486	765	581	853	1048	724	869	483	535	468	587	764	641	1187	1044	208	425	138	875	847	778	997	159	1621	918	1166	832	958	1111	929	822	440	541
ADAM22	141	160	139	71	568	117	188	394	396	162	120	64	62	280	292	75	130	124	222	509	84	441	1081	370	549	77	480	185	234	2	1290	15	458	11	127	781	289	256	97	830	283	177	489	303	768	22	362	78	95
SYPL1	883	529	590	448	564	230	664	301	693	969	743	547	627	1149	1446	655	473	579	305	724	659	280	470	304	378	239	497	335	238	331	902	297	464	142	579	686	849	560	214	962	777	890	448	671	809	465	459	533	533
CYB561	621	251	428	189	483	251	285	416	192	331	224	575	95	577	562	376	262	252	117	612	204	212	318	437	332	129	586	200	250	275	794	143	568	153	273	561	246	292	238	711	366	366	210	671	433	597	320	435	443
SPAG9	2821	842	1309	707	1069	650	1050	1284	2566	1192	1212	1455	1089	1578	1913	951	1229	686	635	1146	1284	624	926	1206	1084	518	1602	728	552	1139	2103	832	1368	304	931	1664	2479	818	639	2085	1078	1021	1135	1733	2307	1167	1362	1636	1387
CELSR3	57	30	110	27	62	40	123	543	87	52	20	73	34	36	106	51	46	42	10	53	30	28	35	102	37	30	86	30	21	40	71	37	70	26	26	64	87	23	23	68	43	61	58	62	76	83	348	81	15
AASS	801	220	332	224	143	20	322	177	293	428	360	180	281	283	645	32	100	242	166	262	218	149	201	138	130	95	136	111	74	53	369	12	137	7	224	260	242	187	23	383	324	319	259	193	488	59	126	123	199
PLEKHG6	24	2	1	4	11	9	4	4	3	3	7	42	19	3	10	3	9	2	8	5	8	3	7	25	18	11	7	4	1	5	8	20	23	1	2	12	17	0	14	11	6	4	17	12	30	12	0	19	10
SS18L2	109	20	67	32	50	34	49	58	52	51	44	70	38	56	74	182	60	23	17	65	57	36	55	93	35	27	74	33	38	41	135	68	70	55	43	83	102	57	45	79	39	43	48	92	87	61	74	134	67
MPND	109	72	91	54	80	39	101	107	64	108	59	138	54	102	147	111	50	68	34	117	76	56	62	61	55	35	83	46	66	74	111	50	86	46	55	128	55	68	49	89	101	100	64	99	94	106	184	50	74
MGST1	56	25	33	15	135	87	110	228	446	17	13	13	16	144	69	405	95	14	29	158	10	53	152	209	29	25	130	4	11	47	260	124	166	126	22	55	540	42	107	56	94	30	30	48	62	43	437	198	78
CRY1	1002	111	138	85	185	82	179	160	186	229	168	240	343	269	282	159	196	119	85	246	282	112	163	460	281	102	299	132	139	209	369	108	160	56	132	298	754	159	92	231	170	208	304	464	458	278	185	282	160
PGLYRP1	3	0	0	0	4	17	2	4	1	4	24	6	3	11	6	56	4	2	4	2	7	2	3	9	0	29	4	2	3	6	2	11	4	30	5	26	31	1	13	10	4	4	4	12	2	6	3	9	6
NFIX	988	1039	1361	745	624	245	1505	1136	2400	1944	752	1264	471	1074	2045	254	344	1199	481	731	856	755	663	530	673	437	840	538	731	761	1042	68	757	140	593	587	1427	1094	237	1298	1004	1567	657	691	770	974	1043	357	675
ST3GAL1	1154	205	255	122	803	850	265	324	429	224	253	930	319	918	549	800	915	161	222	1037	704	240	644	942	748	446	879	205	288	677	2044	740	1633	327	405	1603	2398	390	778	645	602	249	528	1188	1991	982	382	1448	689
MMP25	49	16	62	21	363	417	120	12	8	11	222	117	22	165	82	931	72	16	21	77	112	41	34	222	65	2531	81	34	42	199	122	421	194	395	87	793	460	44	320	113	17	271	81	143	74	102	44	770	519
IL32	411	65	72	46	262	115	70	170	52	157	51	767	98	158	182	921	200	62	77	550	1280	157	119	566	388	119	471	136	210	683	679	137	170	386	174	480	389	136	115	454	104	67	242	364	1237	649	168	315	286
PKD1	2878	2344	3769	1936	1459	650	2745	4346	2114	4191	2328	2940	2511	3037	5081	651	1089	2658	1433	1871	2214	1539	1869	1211	1736	1197	2196	1790	2087	1794	2644	515	1994	389	1633	2209	1175	2591	591	3919	2808	4225	1751	1793	2629	2419	3069	926	1596
MAPK8IP2	99	47	273	64	106	5	358	1580	244	16	92	10	37	54	70	178	23	8	7	9	28	5	68	9	7	20	8	2	20	1	171	10	12	62	9	9	169	26	5	69	2	57	4	24	13	2	1934	11	50
MED24	910	384	656	403	620	311	529	785	510	664	572	850	602	767	990	535	446	488	274	878	535	425	534	492	345	279	627	458	529	553	951	350	605	251	476	695	946	690	283	1089	593	727	399	660	889	666	985	673	645
RHOBTB2	2439	556	692	630	322	128	901	523	861	803	557	526	395	636	1487	159	236	583	359	354	476	288	435	217	514	229	284	437	410	257	827	71	294	79	332	864	312	698	111	772	732	1000	456	399	1010	286	992	236	643
HEATR5B	495	242	347	210	312	189	346	255	302	437	325	576	364	601	684	182	273	267	195	398	315	217	252	274	237	158	391	219	184	282	589	203	364	70	307	452	275	314	171	738	408	430	207	521	417	401	285	337	435
SEC62	2306	815	1092	722	822	490	1044	967	1952	1187	1258	1248	849	1333	1753	1112	925	759	460	1069	907	515	800	746	811	423	1161	583	583	669	1557	744	1079	376	700	1021	1327	829	454	1503	992	1216	716	1146	1255	838	1140	1069	1099
RPS20	2788	1292	1713	1193	2042	979	1565	1050	1098	1801	1112	3442	1667	2691	2957	3907	1810	1457	811	3545	2366	1408	1634	2642	1111	984	1926	1959	1695	1447	3922	1699	1444	1181	1944	2593	2072	2143	1030	3264	2014	2040	1353	1934	2787	1935	2626	2497	1845
CSDE1	7257	4166	4381	2909	2612	2146	4882	2372	3345	6962	4417	6971	3716	6296	9005	3365	3414	4323	1900	4463	5304	2706	3547	2880	2967	2024	3933	3237	3108	3750	6347	2030	3892	1211	3525	4680	4654	3931	2012	6893	5930	5897	3549	4558	6395	4508	3434	4418	4019
UBE3C	1123	464	592	353	734	429	590	406	469	700	595	764	407	1002	1053	555	810	483	338	860	770	431	533	572	574	312	964	379	367	1028	1311	479	848	203	585	854	814	492	436	961	930	765	497	1099	1223	1017	478	900	743
REV3L	321	242	219	123	264	143	234	284	319	274	206	440	175	366	394	235	415	157	172	341	410	160	201	302	233	125	327	166	133	209	679	220	340	71	234	398	357	206	135	406	295	175	245	402	580	260	282	390	223
TENM1	21	23	13	20	11	9	30	88	31	57	32	16	31	38	38	14	14	25	0	16	6	0	0	4	11	7	7	3	0	1	9	5	4	3	2	21	26	4	6	10	26	30	0	18	4	7	56	24	4
PAX7	0	1	3	1	4	0	4	4	0	0	0	0	0	0	0	0	2	0	0	0	0	0	0	0	0	0	0	0	0	0	1	1	0	0	0	0	0	0	0	1	0	0	0	0	0	0	2	0	0
MASP2	70	36	71	48	38	8	66	90	58	96	64	40	55	49	136	13	14	74	20	19	36	29	32	21	14	18	31	32	23	25	60	25	36	8	39	62	26	40	7	74	66	58	20	37	37	17	44	45	28
IYD	0	0	0	0	0	0	0	0	0	0	0	0	1	0	0	0	3	0	0	0	0	0	0	0	0	0	1	0	0	0	1	0	1	0	0	0	1	1	0	0	0	0	0	1	1	0	0	0	0
FAM76A	153	107	175	158	75	42	195	114	156	259	191	216	203	238	328	58	68	138	77	140	187	114	94	54	69	58	99	186	100	82	172	78	93	16	127	152	94	255	64	266	169	214	114	126	152	119	167	113	130
TRAF3IP3	60	38	40	37	83	145	79	24	54	30	109	166	2	173	97	647	143	31	22	285	38	21	52	151	87	213	264	27	55	153	335	468	222	225	194	450	169	74	156	236	30	64	50	237	47	154	111	956	168
POMT2	354	157	252	136	254	191	231	275	516	321	214	507	323	249	443	205	239	204	152	347	258	198	215	288	159	100	437	189	200	259	506	180	326	104	212	387	362	353	202	525	310	323	174	353	440	364	314	465	258
VTA1	305	123	193	113	192	128	160	160	262	203	178	296	132	258	291	321	205	119	124	244	276	141	150	140	157	94	274	112	103	254	380	154	227	75	165	220	215	222	127	331	230	227	179	249	315	193	178	316	229
MLXIPL	163	34	118	69	29	102	52	331	94	13	45	7	12	26	54	145	55	29	10	11	15	7	38	13	11	20	77	9	7	2	78	54	214	43	9	69	32	32	108	20	31	25	10	10	62	1	236	219	96
BAZ1B	1248	641	947	533	613	408	885	512	921	1314	911	808	623	1134	1752	456	586	693	395	985	763	478	640	472	619	349	854	457	432	689	1376	334	868	180	691	858	982	763	382	1196	1052	1262	580	893	1056	721	580	813	756
RANBP9	487	164	240	151	273	218	243	293	307	299	266	997	297	457	487	347	282	171	148	494	741	216	354	399	452	156	435	241	267	346	674	207	419	96	291	466	434	393	223	654	366	340	368	717	851	438	313	452	332
ETV7	32	45	20	14	24	4	43	20	11	49	34	107	62	50	65	32	21	25	34	70	208	52	38	38	16	50	9	76	66	10	57	9	74	7	68	49	65	172	5	131	29	45	38	23	169	7	50	7	38
SPRTN	121	48	48	34	75	34	72	47	91	63	61	97	43	97	118	78	75	42	28	115	91	42	63	50	55	40	90	46	31	96	137	45	83	21	64	88	81	61	28	135	83	60	66	130	103	77	55	105	83
METTL13	214	146	250	115	242	110	195	102	323	238	182	271	139	319	343	325	183	194	107	335	169	123	175	136	144	74	216	123	153	184	433	120	214	161	156	241	291	225	113	316	229	226	88	208	212	220	210	294	199
DYRK4	155	80	113	93	157	59	92	87	75	106	82	194	65	167	154	195	58	84	49	191	137	67	112	96	92	39	216	100	95	134	227	63	140	55	115	241	94	135	81	216	92	101	68	94	129	126	135	122	152
ZNF207	1522	595	673	492	822	470	624	560	639	915	727	1019	1259	1250	1466	870	787	567	380	1147	922	373	632	811	575	395	962	501	525	810	1577	781	1058	322	720	1118	1113	842	480	1292	834	869	595	1046	1211	628	730	1481	715
UQCRC1	1331	768	1065	729	1052	634	1095	808	915	1269	736	1362	784	1320	1711	1792	924	847	318	1091	1097	602	811	621	430	339	1040	758	777	922	1625	855	964	633	755	1119	697	919	589	1159	1252	1505	690	951	1342	1317	1339	1263	854
STARD3NL	426	120	163	96	289	167	171	182	346	238	168	209	180	375	358	415	223	158	75	358	182	96	138	212	155	88	306	110	101	243	404	196	341	109	154	297	393	208	147	275	238	219	140	299	412	234	229	382	262
CD9	1804	1031	1075	724	594	822	1168	523	1091	1848	1079	1955	2100	1819	2088	1425	1298	1194	728	1095	1724	799	1478	809	1412	520	1427	1387	1192	1055	2614	584	1090	496	1475	2640	1668	2277	776	2814	1729	2056	1986	1743	2653	1137	1002	1152	905
HHATL	5	6	37	2	9	1	109	304	357	1	6	3	3	4	38	10	0	2	2	0	6	3	1	2	3	5	1	0	1	0	4	2	0	5	0	5	145	1	1	9	1	3	5	22	7	0	287	6	0
NCAPD2	235	219	272	193	588	239	266	177	268	331	234	482	310	540	550	263	218	212	187	438	315	231	352	184	167	124	314	260	320	433	919	206	396	128	345	479	160	371	262	593	337	445	205	418	369	366	288	300	364
IFFO1	415	429	696	537	596	558	494	580	849	741	536	1611	746	860	1025	672	537	555	611	1227	914	734	952	554	509	451	1223	734	1101	1074	1419	906	880	273	718	1302	438	1146	527	1785	634	805	450	1091	1008	1163	875	758	718
GIPR	25	1	7	5	2	4	7	11	1	4	6	41	1	7	11	20	9	0	0	23	0	4	4	22	0	9	9	8	13	86	48	43	16	11	13	23	20	6	4	26	0	4	2	38	12	48	4	52	32
PHF7	27	31	48	29	35	23	43	34	44	57	32	48	51	77	103	17	10	39	21	47	40	24	26	40	24	13	38	26	33	33	83	30	37	8	42	67	15	35	21	52	41	39	27	33	32	46	33	54	27
SEMA3G	834	1330	1173	376	1432	15	1849	700	1655	2613	885	13	266	5190	5236	228	1754	1064	134	951	175	28	51	286	684	509	629	25	273	213	742	296	68	109	239	856	536	126	14	243	3314	1517	119	702	330	208	861	189	296
NISCH	2601	1664	2523	1551	1619	980	2252	2401	1416	2735	1957	2806	2444	3386	4359	1309	1201	2094	1356	3053	2220	1592	1826	1943	1439	1135	1877	1840	1803	1302	3531	1180	2437	540	1941	2867	1596	2680	919	4433	2438	3030	1521	1933	2879	1452	3538	1822	1773
STAB1	4922	1403	1495	990	6778	10361	994	621	897	1881	678	4696	298	6795	2884	11634	8907	949	533	12061	618	878	5699	5439	2821	1173	7793	622	1185	5806	13116	11589	17951	5175	2261	6929	2161	1625	9436	3414	4037	1588	409	4297	6250	3360	1314	8519	4112
FUZ	120	93	141	79	81	33	87	85	147	102	101	116	97	142	199	115	56	87	45	96	81	69	86	71	51	43	70	80	75	47	210	61	117	37	79	122	109	124	45	143	101	116	61	58	90	57	230	81	88
SLC6A13	8182	635	5739	3466	195	16	117	113	81	150	5575	7	37	788	2069	9	38	449	123	133	14	19	79	108	46	63	142	3	54	2	105	14	298	5	53	197	215	171	16	72	46	2274	12	260	261	9	498	26	8153
IDS	2495	1580	2819	1108	3023	1035	4765	9197	2438	2120	1538	2578	2225	2678	3682	1421	1315	1143	1255	1253	2395	1148	1670	1343	1465	1043	1511	1987	1179	871	2739	1657	1796	429	1469	2321	2142	2069	956	4509	1373	1782	2217	2147	3376	1016	10219	1573	1489
PRSS3	4	1	6	2	36	41	19	52	2	0	7	2	0	10	2	4	38	1	1	1	0	1	2	3	1	0	48	3	3	1	35	8	46	6	2	4	1	0	53	10	4	0	0	10	8	2	66	127	3
ZNF200	76	48	65	39	73	42	48	58	78	87	67	107	77	122	107	147	65	39	37	105	68	35	45	50	57	44	97	36	32	66	134	96	131	31	74	115	97	53	26	129	81	93	69	101	75	61	56	143	62
CD4	769	265	513	324	2687	1176	382	288	530	398	440	583	161	1550	674	1536	668	299	226	1867	464	1001	1887	1537	509	349	2102	1075	613	1354	2002	1048	2245	616	1076	2050	916	1464	1186	2347	594	647	405	1649	1251	2414	758	713	1930
LRRC23	107	42	93	34	50	28	48	81	121	49	54	108	114	65	150	62	23	42	26	89	83	63	84	50	40	45	39	84	64	42	117	50	45	18	60	89	153	119	22	142	51	71	73	68	119	57	181	42	72
BTK	47	57	73	28	115	272	38	38	58	24	31	74	4	85	63	407	224	16	16	137	37	23	101	80	46	96	387	20	27	157	178	326	312	117	99	287	141	52	257	128	37	27	33	176	137	205	81	223	213
HFE	225	81	181	104	136	106	87	35	106	116	210	188	84	210	248	84	47	89	94	181	76	92	138	82	85	60	185	103	86	103	292	56	230	36	152	166	91	148	88	335	104	167	87	131	179	129	81	85	217
SCMH1	707	368	417	297	251	155	469	243	302	630	309	557	415	601	773	207	254	375	191	415	477	221	246	291	194	165	309	247	259	238	484	116	431	81	326	374	325	405	147	560	594	528	274	549	569	286	410	320	349
FYN	1255	243	489	186	720	264	455	886	2086	276	359	456	211	559	603	971	390	153	152	964	299	258	483	966	362	288	454	167	318	435	1147	555	701	280	257	731	2052	346	249	630	248	364	208	864	530	292	1245	1082	482
HIVEP2	2944	381	582	301	373	208	549	569	365	563	544	763	645	798	903	302	386	375	285	744	863	315	283	786	602	363	477	312	239	307	804	256	697	125	367	591	2603	377	193	810	764	577	552	736	1429	360	407	837	539
FMO1	14	5	50	21	4	2	2	3	1	8	22	2	1	5	38	1	3	3	0	29	0	2	1	55	2	0	26	1	1	0	0	1	12	0	4	3	4	1	2	4	0	48	5	12	1	20	1	0	12
ELOA	692	221	377	233	401	229	305	205	274	424	314	436	260	480	529	531	419	210	174	469	367	252	346	315	290	174	531	238	240	471	653	240	510	131	292	500	727	297	223	598	374	405	300	426	532	502	287	635	431
LYPLA2	290	132	192	121	341	234	176	163	146	207	161	391	258	321	313	636	335	133	119	457	285	162	227	273	182	138	355	225	236	325	463	336	350	280	225	393	348	292	209	426	284	240	147	311	406	451	366	493	272
CLCN6	1016	286	527	324	247	290	450	527	669	634	451	361	395	479	849	201	306	347	206	439	290	197	300	219	203	164	414	232	254	276	494	321	451	77	290	389	451	425	228	579	371	590	214	310	453	226	554	503	355
MRC2	5218	1113	2920	1453	5205	1863	1066	483	776	1301	2245	6757	1983	2812	3026	1917	1292	1331	2146	6951	1707	2247	3210	7256	4307	825	7308	3679	3768	7127	6277	416	9289	905	2592	5295	1408	3739	1735	6595	1888	2965	3073	5814	6354	9013	997	1620	5783
SLC6A7	6	42	55	5	13	0	35	284	7	37	1	21	56	15	110	2	0	7	6	22	43	20	12	8	3	7	6	49	28	0	42	10	3	0	34	37	9	47	8	66	9	8	5	5	20	3	233	8	3
TSPAN9	500	761	809	578	1597	183	913	397	402	1334	585	1153	852	1286	1881	470	400	1068	488	1405	1056	751	977	795	567	363	685	844	784	532	1276	104	494	201	970	708	588	976	124	1561	1284	1485	496	735	1162	580	638	305	505
BTBD7	518	300	374	236	275	171	333	167	369	537	413	515	301	552	655	165	310	292	230	366	417	220	290	255	326	163	419	196	174	368	524	218	390	71	354	397	428	254	143	648	471	459	285	405	569	357	232	393	364
APBA3	250	118	157	85	142	103	115	123	92	137	104	209	104	176	223	175	110	105	85	263	206	103	103	147	102	106	164	123	127	151	212	111	168	103	110	216	147	180	72	248	111	135	89	163	165	134	136	168	118
MKS1	130	83	120	54	121	37	90	79	88	142	101	130	133	180	204	72	41	79	67	165	76	59	86	66	24	37	98	77	79	74	159	41	76	29	74	97	48	155	34	191	115	156	65	100	92	67	121	111	89
ABHD5	161	40	60	26	160	157	51	39	99	44	63	118	57	156	85	252	137	37	45	187	72	55	91	297	112	61	159	42	34	106	283	193	275	78	38	170	295	42	167	145	109	85	103	205	282	158	61	335	112
ANOS1	7	24	18	4	22	28	17	138	164	7	7	616	3	11	18	47	16	6	22	25	26	83	33	81	59	32	83	34	12	185	37	22	74	21	68	104	128	23	34	140	1	1	87	39	64	102	97	9	40
AKAP8L	589	265	455	280	371	221	320	446	438	516	312	632	435	540	793	312	327	312	260	640	454	341	349	347	243	212	393	342	446	307	668	330	455	139	389	538	481	580	233	889	465	517	320	420	607	437	685	520	431
MBTD1	132	115	132	82	138	87	112	109	106	161	189	222	131	221	277	123	104	83	89	234	121	74	76	104	86	75	179	89	87	107	266	110	170	40	123	223	117	177	100	355	114	128	72	143	159	112	143	214	139
UTP18	322	64	129	97	180	128	97	91	158	128	127	121	140	142	220	332	163	72	54	221	106	70	116	169	94	66	247	68	70	118	274	173	239	99	102	227	244	112	128	193	123	110	74	176	207	139	162	241	183
RNF216	992	464	617	482	424	311	688	373	511	938	500	712	483	989	1103	482	440	627	259	746	585	433	426	509	439	290	736	446	456	772	874	333	665	146	581	702	550	473	312	866	911	911	555	734	820	847	604	722	657
TTC19	1238	176	468	298	365	156	330	439	396	377	426	317	296	579	888	379	324	246	121	589	287	160	234	570	215	116	348	222	153	193	536	390	445	116	193	375	516	417	181	482	266	734	216	661	444	276	426	317	759
PTBP1	3064	901	1309	787	2016	1130	1160	678	741	1597	1003	1945	1484	1751	2436	1516	2043	1085	733	2178	1734	1080	1375	2071	1411	904	1865	1120	1138	1667	2464	1271	2122	596	1108	1842	2159	1548	1055	2326	1496	1801	1290	2174	2525	1592	946	2009	1453
DPF1	5	7	46	1	36	0	74	173	31	2	0	10	7	4	15	35	9	1	0	13	6	7	7	10	3	3	9	5	8	35	19	1	2	16	1	6	13	4	0	13	1	2	7	23	6	40	214	14	12
SYT7	20	29	226	9	130	14	196	1802	19	11	77	4	21	98	160	22	16	22	4	123	9	4	7	48	1	12	61	3	19	9	16	2	62	4	8	18	42	2	9	26	4	30	2	30	4	10	981	27	8
LARS2	308	90	204	97	190	84	165	175	354	138	158	130	84	190	276	134	145	87	60	173	145	69	106	97	55	64	124	66	74	144	217	102	159	67	97	150	171	133	75	210	171	175	42	185	199	165	325	143	201
PIK3C2A	537	389	337	245	445	139	406	401	522	460	439	499	475	789	774	272	561	276	244	737	531	159	234	350	515	173	400	212	182	282	837	227	344	99	390	697	421	243	134	781	460	408	345	433	747	249	486	474	296
PLAUR	2439	132	71	39	1402	3177	63	220	65	95	61	1609	470	540	246	5956	5124	30	107	1260	439	220	847	2946	926	553	2930	228	209	1106	1794	6737	3919	2193	532	1810	3911	287	3087	660	320	124	853	3647	3203	2257	63	2854	2118
ANLN	17	26	14	6	436	150	27	60	59	23	14	79	4	85	20	70	60	7	10	112	20	69	31	75	15	20	162	8	17	647	667	58	92	23	25	96	79	3	148	33	34	10	11	294	67	453	118	123	141
WIZ	688	458	587	390	635	275	608	572	462	673	343	735	349	789	875	334	606	481	261	836	672	462	473	374	451	312	573	401	460	635	776	264	577	170	422	657	655	565	231	845	659	664	373	547	679	579	951	496	407
RABGAP1	1238	947	957	749	448	196	1089	719	941	1786	1063	1572	953	1560	2230	299	458	1066	607	744	1438	1199	755	311	454	537	492	806	818	642	1149	247	400	117	877	885	705	1017	160	2093	1558	1680	497	832	1197	427	946	501	537
DCN	18537	7916	9314	7517	14209	7883	9895	2107	3426	12423	8615	22923	6995	24407	24423	6851	5147	9169	11256	24204	12989	21636	27989	29105	23541	5893	19532	10011	8092	2090	45902	884	23246	2088	7789	25540	10847	19446	7834	33670	21108	12538	26144	18671	42708	10839	5910	7027	5268
QPCTL	264	35	99	89	87	61	87	73	52	92	73	130	217	132	167	141	90	63	33	149	122	62	113	161	74	43	89	73	87	108	202	108	141	70	73	139	141	96	50	178	66	130	81	184	178	129	105	156	114
PPP5C	701	316	503	372	488	153	413	397	454	702	421	491	439	585	777	403	305	456	221	572	447	283	400	335	206	191	446	321	362	415	937	198	411	138	326	576	379	433	172	679	477	706	324	412	572	367	648	456	408
CEP68	483	345	503	305	309	97	497	337	450	768	502	405	366	1000	1166	211	252	500	210	464	328	167	253	172	201	174	218	202	187	142	529	161	172	51	330	366	375	406	95	666	520	578	198	246	309	150	411	244	228
MAP4K3	351	174	225	125	220	115	233	218	247	332	242	340	199	387	488	139	183	183	134	298	240	131	195	160	201	131	303	137	133	170	371	130	202	31	193	267	254	188	109	419	307	266	281	292	348	250	230	294	196
ZBTB32	18	2	5	3	4	6	4	7	7	4	6	1	6	9	7	8	3	1	2	10	2	3	6	35	4	4	3	4	2	2	10	13	1	2	6	6	86	2	0	12	3	7	1	11	3	2	1	5	16
TYROBP	520	222	314	193	759	2291	206	151	164	135	171	745	43	596	337	5972	2531	97	111	1370	206	115	676	663	470	492	2369	119	216	1003	1507	3848	3160	2505	738	2270	820	543	1960	654	222	199	279	931	830	1301	470	1945	1299
TMEM159	90	177	130	78	49	50	188	100	67	263	151	400	251	151	333	109	74	169	113	137	312	159	212	69	69	64	155	237	196	167	314	50	121	32	203	238	92	288	55	377	155	239	198	196	251	246	193	92	106
GABRA3	1	2	13	0	12	0	23	112	4	0	6	0	6	4	2	10	1	0	0	1	0	2	2	0	2	0	2	0	1	0	6	0	0	3	0	2	11	2	0	2	0	1	0	3	3	0	144	0	1
BRCA1	42	31	48	20	170	43	32	23	59	54	56	59	28	77	89	58	57	21	17	60	28	28	47	30	27	16	60	15	9	65	216	38	60	17	18	61	27	40	42	55	31	35	30	87	50	57	42	120	64
ERCC1	589	175	328	227	390	260	261	275	272	318	197	530	361	311	450	685	398	196	160	404	322	247	373	337	274	143	489	301	268	542	624	310	409	272	271	484	809	400	267	630	284	359	258	583	541	631	435	699	419
CD22	15	1	6	16	30	42	40	52	30	13	33	13	1	37	17	121	44	6	0	38	6	4	8	70	10	115	146	3	19	68	95	108	87	43	36	101	158	5	45	29	2	1	2	107	19	156	99	99	47
SEMA3B	2145	886	1776	1078	142	157	634	491	1243	1173	964	176	334	791	2143	167	164	977	176	333	195	143	261	291	583	246	216	160	157	127	302	43	726	90	424	432	658	562	131	401	743	954	330	335	612	140	696	131	832
MBTPS2	251	98	114	96	144	56	115	76	146	167	140	214	149	242	251	92	126	87	98	221	177	116	126	108	139	59	208	120	88	180	323	79	202	24	161	170	126	145	57	299	165	125	155	257	284	198	106	180	173
PRICKLE3	70	63	66	44	47	36	67	25	59	105	45	103	43	87	119	57	67	59	28	102	96	60	80	51	51	29	90	52	49	79	101	32	76	20	33	122	126	67	35	84	111	83	27	62	119	69	50	75	63
LTF	9	2	5	1	57	13	8	8	23	6	87	13	11	58	14	644	16	2	12	392	5	9	36	165	3	4	1	7	10	4	28	10	16	258	5	24	59	4	8	12	21	11	0	5	3	2	9	27	6
EXTL3	1047	618	905	576	772	322	951	549	849	1308	763	879	471	1156	1734	588	601	769	385	695	1086	488	599	341	404	368	580	554	632	545	988	494	634	278	603	795	587	651	315	1043	1186	1519	524	684	1087	605	826	807	640
NR1H4	0	0	0	0	0	0	1	0	0	0	4	0	0	0	23	0	2	2	0	0	0	0	0	3	0	2	0	1	1	0	0	0	0	0	1	1	3	1	0	6	1	0	4	2	1	0	3	0	0
ELOVL5	5350	414	748	459	750	400	624	466	1699	616	735	713	629	1220	925	829	728	359	252	1067	726	294	480	1435	697	364	1115	247	259	569	1251	462	1492	235	397	909	1889	528	371	834	842	780	580	1276	1621	706	555	1021	1278
ALOX5	172	159	135	68	269	1488	133	103	73	70	203	347	30	739	155	1682	1393	61	57	538	137	91	340	441	262	658	1095	58	159	824	843	2132	1359	719	350	1546	536	188	1464	408	490	147	172	429	567	489	190	2101	534
KDM5D	3	836	900	650	633	0	886	2	0	0	1	0	11	1508	2100	448	1	800	2	3	3	0	203	541	0	4	0	632	561	3	2	0	3	187	2	2	792	434	1	1	1	1308	0	2	4	601	1	1094	3
CALCOCO1	2708	2046	2218	1536	876	652	2303	1426	2682	3149	2664	2382	2370	3009	4664	912	787	2229	1167	1901	1918	1550	1675	1035	1269	899	1349	2040	1909	855	2930	754	1408	387	1706	2474	1053	2799	576	3826	2767	3666	1795	1421	3080	1165	1757	1312	1249
UBR7	529	137	212	118	252	153	194	232	310	253	214	287	206	381	348	252	177	148	110	259	240	164	188	168	176	140	258	143	127	154	412	92	282	66	200	326	309	248	139	374	275	242	183	294	361	201	304	295	231
MAP4K5	679	263	262	195	408	278	272	363	302	387	355	886	469	507	582	306	364	219	297	553	592	277	392	356	527	178	738	374	288	596	798	212	616	75	364	566	543	428	239	1001	385	310	535	739	899	683	366	655	517
EHD3	228	253	307	134	828	113	399	812	420	379	189	1365	553	585	534	185	282	231	429	836	684	781	674	243	405	284	473	1275	1003	1136	1012	63	355	82	970	628	344	1232	111	1906	479	409	563	672	782	545	749	218	352
PSMC4	1069	341	469	338	584	384	478	388	439	611	383	770	426	613	705	843	729	320	200	677	582	349	523	610	472	245	686	338	412	644	964	442	785	374	379	663	949	501	383	696	547	632	382	765	945	775	518	869	509
MAN2B2	1741	899	995	760	483	483	903	496	687	1121	931	1341	614	1392	1435	497	448	799	511	837	843	616	937	596	735	461	855	653	699	1041	1124	521	1008	227	744	1185	657	1050	442	1351	1436	1312	613	1031	1441	1260	613	532	996
SLC7A14	67	8	34	4	9	3	11	92	8	11	12	1	4	24	28	8	1	6	8	10	2	4	8	9	6	3	9	3	6	0	48	0	30	2	11	8	11	15	2	26	3	13	1	11	26	2	27	11	26
CLDN11	1942	544	1394	588	1820	410	353	168	264	566	1349	45	23	1111	1218	222	301	524	337	1675	80	927	710	1005	839	213	1504	182	242	9	2313	88	2707	70	204	1298	202	725	461	645	723	956	569	788	1496	165	601	325	1619
SLC25A39	938	394	616	429	990	602	478	457	461	626	609	919	478	1247	1045	1966	836	446	316	1182	646	368	509	679	497	293	816	639	533	706	1239	917	963	836	606	1160	815	628	594	1171	676	824	411	838	812	814	899	1120	754
MVP	2583	1075	1014	624	2946	1436	791	414	754	1005	879	3847	1163	2729	1727	3478	2147	673	814	3440	2888	1897	1864	2037	1474	1044	2421	1652	1851	2688	4287	1635	2548	1615	1397	3193	2102	2270	1376	2540	2583	1101	1249	2428	3560	2992	1143	2997	1873
NUB1	971	411	566	365	374	234	446	254	408	685	602	548	418	674	1040	495	330	429	252	720	671	354	394	320	335	225	486	349	390	357	738	266	490	170	536	686	423	607	233	907	549	753	400	576	840	485	424	494	604
PGM3	737	125	183	90	354	291	149	188	245	180	167	802	241	290	275	351	292	86	144	426	452	184	231	694	356	110	927	274	224	831	684	145	911	102	287	510	374	240	318	737	288	189	392	782	942	1017	187	661	455
RWDD2A	93	42	47	39	35	25	44	106	82	70	55	132	69	102	97	36	31	29	43	84	76	51	48	41	34	29	75	74	74	82	126	11	80	16	73	92	24	88	25	144	68	58	65	73	92	70	80	69	58
CLK1	2855	989	1377	925	793	920	1463	922	717	1582	1476	3168	2374	1732	2768	1835	1476	1088	906	1798	2248	1091	1382	2136	1520	956	1596	1373	1260	514	2747	2326	1647	539	1655	2582	1983	2142	977	4216	1181	1975	1670	2606	3009	1217	1234	3098	1498
POLR3B	169	40	90	45	50	40	71	57	75	111	64	93	42	115	129	53	52	68	28	99	67	42	73	59	27	14	97	29	46	94	128	37	81	29	81	76	62	55	27	122	78	95	51	71	76	79	68	79	59
ANGEL1	327	253	348	201	318	238	258	430	411	324	276	206	188	514	606	209	243	207	116	569	172	109	209	206	189	143	395	106	121	183	469	258	331	85	228	419	305	201	204	458	330	356	111	257	294	226	408	308	315
RNF14	646	236	369	227	257	176	339	271	337	443	366	549	306	518	665	301	207	285	159	387	444	203	288	171	276	109	430	253	219	376	590	149	358	73	292	483	306	359	150	626	434	482	304	420	494	383	358	368	364
DNASE1L1	220	150	165	83	173	116	138	84	97	196	99	315	99	297	324	191	142	90	88	192	169	107	179	105	188	97	238	152	109	498	274	108	158	81	167	309	139	210	104	327	186	168	100	302	205	411	160	164	288
DDX11	30	68	161	52	256	52	29	16	64	146	84	66	167	112	178	80	34	134	24	216	39	100	24	46	56	72	174	91	34	54	278	135	119	28	75	204	75	116	51	178	51	160	16	157	45	135	87	200	40
HEBP1	358	132	162	130	170	133	145	125	206	221	197	303	174	240	364	331	117	162	92	356	188	134	185	230	149	77	204	232	176	199	376	139	245	118	214	256	189	243	113	385	169	254	192	209	306	261	224	218	265
GPRC5A	5318	499	94	100	195	334	428	141	24	334	253	675	1806	757	976	653	1285	233	133	871	2066	174	400	4201	1106	343	320	412	224	31	782	240	1478	244	376	1443	2715	732	318	580	461	1608	1038	2224	5010	745	55	490	1301
MAMLD1	790	84	209	114	130	74	144	302	132	164	173	136	251	243	258	79	203	95	93	177	142	90	70	261	155	85	193	125	100	166	132	93	187	51	135	178	410	128	82	292	186	203	143	294	295	226	287	156	273
CD6	50	17	28	19	27	60	26	13	20	17	36	216	1	68	38	362	105	16	13	230	16	14	38	290	36	94	33	12	57	76	243	519	83	139	59	209	256	57	56	96	1	14	8	275	89	74	45	531	43
TACC3	62	45	50	25	441	290	57	32	40	55	71	143	15	215	100	392	190	33	31	300	40	81	101	179	68	105	288	40	37	298	497	462	257	182	68	335	191	32	282	109	63	54	52	264	109	276	57	436	161
UFL1	403	234	266	205	280	154	274	200	300	407	305	416	350	463	558	151	227	212	184	301	307	149	259	147	211	109	384	187	159	217	526	163	320	49	252	312	222	209	149	524	297	258	212	350	388	208	196	384	263
POLA2	85	35	80	59	137	57	46	35	51	77	81	106	72	123	149	117	67	63	37	151	89	56	81	69	54	36	95	49	76	96	272	72	127	39	84	139	59	94	47	123	71	108	41	103	70	127	105	171	104
ZC3H3	134	110	151	104	135	98	142	100	129	175	91	218	163	285	222	170	140	121	60	224	206	85	137	87	115	117	177	115	122	168	343	187	228	90	115	267	187	181	108	231	91	176	94	132	283	148	183	238	109
CAPN1	1186	986	1175	720	1455	888	1014	763	1129	1267	861	1488	766	1562	1676	1228	1030	864	524	1601	1023	761	1095	806	804	557	1405	733	858	1709	1743	731	1330	613	921	1473	1065	1151	888	1443	1407	1429	723	1406	1679	1798	1136	1248	1224
ACPP	7	5	9	4	7	33	9	4	0	1	6	13	0	16	11	42	13	2	1	17	6	0	15	9	12	14	22	3	1	21	17	14	49	13	13	33	10	10	26	5	10	3	7	12	24	3	0	33	36
MDH1	1445	409	772	503	672	345	592	1158	651	757	656	792	459	938	1081	1000	384	427	274	723	541	329	448	529	313	222	741	340	263	586	1065	376	679	360	420	667	429	507	297	825	712	816	457	696	772	764	1273	635	845
SLC30A9	817	294	466	260	410	174	326	462	498	487	497	530	392	690	709	307	322	285	192	544	400	218	322	259	373	139	528	280	197	410	706	214	459	109	270	488	435	346	194	625	420	425	294	523	650	477	511	465	505
MTMR11	698	471	538	426	280	133	495	228	318	843	486	736	977	934	1116	167	244	597	435	329	651	411	528	177	328	292	430	591	558	270	643	85	302	67	635	567	290	1205	105	1498	661	939	382	430	575	309	463	235	373
COX15	352	149	286	164	195	117	215	233	270	311	287	245	201	342	436	256	163	191	105	297	177	121	150	199	103	77	240	132	128	167	371	157	256	95	173	255	176	186	126	351	258	288	88	211	221	207	246	308	303
CCDC88C	55	77	82	31	192	106	109	64	95	77	98	155	42	266	236	245	152	59	23	379	27	13	43	293	63	137	128	12	88	120	334	262	173	113	67	237	290	47	104	128	56	93	21	247	71	133	203	449	100
YAF2	163	64	93	61	108	66	111	123	141	138	102	203	105	176	207	120	76	85	52	160	129	49	76	104	66	38	138	55	66	141	207	65	98	29	85	134	163	101	65	167	85	128	107	127	210	115	145	173	149
ZMYND11	1512	802	1047	644	556	252	995	860	1621	1475	978	1065	734	1206	1791	329	577	871	419	730	878	503	654	456	672	420	673	526	525	599	1194	238	643	123	658	922	969	696	252	1491	1079	1165	784	899	1284	656	900	649	639
WAS	73	56	82	59	177	683	73	42	95	47	105	223	10	225	84	1180	629	40	30	358	54	38	174	281	132	280	488	28	91	277	459	1110	699	547	133	628	383	140	684	181	59	72	82	312	215	270	145	689	250
DPEP1	2	5	0	0	32	0	0	1	0	1	0	0	0	6	3	8	2	0	0	1	0	3	6	11	0	2	1	1	0	0	27	0	1	2	0	8	25	1	0	0	0	0	1	21	0	22	4	3	1
BID	207	71	83	41	195	219	87	154	307	46	63	135	32	130	96	671	223	25	26	229	74	40	94	193	88	133	236	59	55	177	255	319	365	243	91	239	252	103	196	167	59	49	58	212	229	210	248	273	237
MATR3	2780	1227	1607	1041	1288	547	1428	1614	1648	2084	1816	2149	2063	2201	3152	1439	1272	1102	803	1829	2056	846	1286	1277	1080	725	1517	952	813	1007	2632	956	1435	461	1469	1731	1989	1619	596	2853	1479	1682	1255	1750	2236	1330	1890	1732	1524
NPC1L1	2	12	8	9	1	0	5	0	0	13	3	6	24	4	18	0	2	13	5	0	27	6	6	7	5	6	1	8	11	0	3	2	2	0	9	2	4	29	0	16	6	16	11	1	27	0	11	4	4
XYLT2	395	242	454	236	317	126	233	190	272	351	286	539	262	390	470	285	163	225	212	508	323	245	275	219	143	146	332	316	360	399	577	174	349	121	320	337	179	450	138	684	326	356	201	301	302	444	292	324	453
RGPD5	0	0	0	1	0	0	0	0	0	0	0	0	0	0	0	0	0	0	0	0	0	0	0	0	0	0	0	0	0	0	0	0	0	0	0	1	1	0	0	0	0	0	0	0	0	0	0	0	0
STMN4	244	9	89	11	19	0	64	449	50	6	4	5	19	10	24	79	2	3	2	1	21	5	5	1	1	8	0	2	12	0	18	4	2	27	6	5	24	7	0	10	2	12	2	4	4	1	620	1	25
NUDCD3	1511	687	1163	661	677	310	1141	1062	950	1293	966	1007	1007	1180	1773	754	517	915	383	1134	1088	506	677	488	507	315	809	677	783	729	1316	332	621	266	941	878	760	1052	284	1401	1084	1586	671	909	1338	921	1828	760	917
ISL1	0	0	0	0	0	0	0	0	0	0	0	0	0	0	2	0	0	0	0	0	0	0	0	0	0	0	0	0	0	0	0	0	0	0	0	0	0	0	0	0	0	0	0	0	1	0	0	0	0
CHDH	41	20	43	9	21	5	81	177	407	13	43	6	2	21	32	18	8	8	4	22	1	17	17	13	10	6	13	3	7	0	22	5	24	8	5	22	104	6	7	21	15	19	5	12	11	3	132	8	24
IL20RA	43	10	39	9	8	1	26	35	180	11	43	0	4	23	51	3	7	6	3	3	2	0	5	8	2	6	4	0	1	1	3	2	1	0	0	1	30	4	0	2	15	25	0	11	1	0	40	0	4
CLCA1	1	0	0	0	0	0	0	0	0	0	0	0	0	0	0	0	0	0	0	0	0	0	0	0	0	0	0	0	0	0	0	0	0	0	0	0	0	0	0	1	0	0	0	0	0	1	0	0	0
CLCA4	1	1	1	0	1	0	3	8	2	0	0	0	0	1	1	0	0	0	0	0	0	0	0	0	0	2	0	0	0	0	2	0	0	2	0	0	1	0	0	0	0	0	0	1	1	0	9	0	0
GLT8D1	463	177	301	188	472	190	256	200	322	297	305	775	377	438	550	408	169	258	216	600	331	296	353	367	294	138	761	349	302	480	825	138	476	119	373	573	270	490	159	835	397	327	349	557	561	633	368	492	425
ATP2C1	1048	383	570	333	674	411	453	581	649	538	663	897	447	759	954	609	600	388	288	897	514	310	434	461	505	242	998	346	287	927	1075	469	779	175	442	829	726	469	420	1072	645	580	410	1092	935	811	590	844	747
IGF1	19	31	49	22	12	37	21	41	12	42	19	24	13	66	39	10	15	28	7	112	0	8	21	203	41	7	93	18	6	29	63	2	270	2	54	47	27	36	39	94	71	25	31	61	32	18	45	10	55
SLC38A5	118	194	177	56	1791	28	224	242	92	53	260	22	108	1422	647	641	333	57	42	210	35	76	204	151	11	155	54	15	175	43	262	81	46	258	24	337	1069	46	37	87	76	79	14	383	34	265	991	283	87
RALBP1	637	571	541	289	473	283	503	358	678	587	544	927	241	759	911	412	427	429	234	651	578	430	448	302	327	287	480	376	338	649	832	253	478	162	445	616	645	541	270	680	761	771	356	574	569	693	502	468	451
RUFY3	606	238	431	231	317	169	315	740	614	453	414	640	437	607	775	251	245	270	270	505	405	239	356	314	250	153	416	308	290	225	653	174	399	84	325	538	489	411	160	848	309	345	296	428	525	282	783	274	424
CNTN1	71	73	116	21	22	3	253	926	1918	85	94	27	25	30	225	31	7	44	42	1	8	8	104	0	16	22	22	2	12	3	4	7	6	6	25	17	717	19	4	74	28	48	47	47	10	5	829	2	21
SLC11A1	812	101	76	43	860	6601	144	60	135	28	255	734	34	372	195	7613	10009	30	45	1334	446	151	999	1192	520	1360	2639	66	138	1941	3874	16480	4922	2878	511	4419	3925	112	6109	341	147	158	754	666	1483	1931	96	12025	1092
WWTR1	1600	750	652	419	2086	861	750	387	482	953	852	5108	1652	2355	1525	1502	1606	500	1340	2238	2266	1459	1509	1748	2354	766	2344	1756	1310	1289	3284	194	2677	518	1665	2163	2698	1393	958	4582	1714	847	1827	2857	3507	1614	663	2021	1081
AGPS	315	238	218	162	316	203	222	154	215	311	257	432	158	411	405	316	317	194	132	399	241	141	212	301	216	111	500	153	124	366	623	225	386	110	264	425	236	217	196	473	296	290	212	403	353	296	175	530	288
ZNF806	0	1	0	0	0	0	0	0	1	0	0	0	0	0	0	0	1	0	0	0	0	0	0	0	0	1	0	0	1	0	0	0	0	0	0	0	1	1	0	0	0	0	0	1	0	0	1	0	1
CXorf56	202	64	123	88	102	52	91	103	98	175	140	165	157	141	251	143	73	102	67	157	145	91	114	94	72	45	112	76	45	89	201	78	108	41	104	128	98	155	62	219	120	184	99	129	183	132	118	122	110
ATP1A2	70031	9696	66993	35323	4990	112	12829	14818	43523	10153	68308	181	1341	12192	36792	169	733	8868	1642	2617	373	1083	1487	691	1949	1087	815	170	1424	12	1647	242	1863	58	757	2971	9212	3834	148	2100	2898	29372	835	2239	2747	103	13146	157	50718
TTC27	172	86	79	83	117	33	99	30	71	169	105	168	140	129	189	122	92	95	54	147	178	68	90	115	51	48	113	74	72	140	193	45	102	49	105	114	95	112	37	166	141	149	60	126	143	110	97	161	107
ZNF582	53	25	35	31	24	9	38	30	58	48	24	35	2	41	58	53	15	21	22	30	41	15	16	17	23	10	33	28	10	19	54	17	23	8	29	42	33	37	11	76	39	39	34	24	33	14	28	22	25
VSIG2	19	30	30	19	38	17	54	20	34	83	14	43	42	59	107	17	32	33	15	48	45	34	15	23	26	40	12	38	21	11	22	10	4	4	23	29	46	44	8	89	83	125	23	40	40	17	30	28	12
PHLDB1	2660	812	1116	671	2064	671	1021	1188	2195	1398	744	3419	5160	2427	2237	694	1833	817	1636	2832	3334	1885	2899	1353	2188	1229	2051	2821	2927	2384	3950	382	1790	318	1698	2528	2434	3312	558	4944	1803	1114	2963	3265	3705	2568	1614	1358	1174
MARCO	591	248	250	254	239	1164	33	20	69	166	156	43	61	320	590	3823	463	153	20	135	45	13	225	185	75	71	324	2	53	274	564	1556	592	1620	193	481	84	367	1105	107	516	229	18	15	457	196	74	1741	529
CYP24A1	0	2	1	0	1	2	0	1	2	0	3	0	0	0	0	3	13	0	0	0	0	0	0	1	0	0	0	0	0	0	5	55	3	0	0	4	0	0	10	1	0	0	0	83	0	0	8	19	3
PRDM11	192	97	129	96	55	14	145	98	93	207	73	136	159	152	230	38	50	120	66	59	137	52	94	37	74	45	43	68	77	57	98	25	39	18	106	104	95	167	16	183	115	194	130	86	144	76	131	49	54
SYT13	5	6	78	6	12	1	84	600	6	0	4	5	6	8	10	0	4	0	0	0	4	0	3	0	0	0	2	1	3	31	1	0	0	7	0	2	4	1	0	16	1	0	1	32	0	81	562	0	6
SNAI2	151	67	103	47	228	49	60	27	19	124	114	384	198	83	204	104	195	67	102	213	244	126	411	242	82	83	273	88	159	498	671	43	71	17	133	204	156	209	62	308	250	64	296	538	356	281	65	404	228
CD74	12877	4230	8128	4954	5105	13583	2536	2824	5817	3692	3133	10506	1313	6694	6023	21976	6364	3035	1497	22618	1696	1792	6846	9986	6617	3412	19471	1830	3404	9583	13621	12348	20380	8791	10537	27880	13582	7755	12572	12796	2860	3184	4217	20649	14656	15261	6844	4269	24867
HGF	99	60	21	30	161	113	42	69	51	117	68	1042	164	221	116	194	178	42	98	489	178	67	218	142	307	104	566	85	117	81	615	109	362	89	189	246	203	182	113	512	178	66	74	178	196	357	40	548	78
ZRANB1	1133	359	452	280	271	199	581	436	476	667	485	729	434	744	972	328	359	444	224	498	509	216	312	513	404	228	381	397	295	409	663	264	438	133	414	538	570	456	147	760	514	629	441	686	803	485	478	523	437
NCDN	1473	359	1079	280	632	165	1029	3602	582	381	361	474	353	519	716	382	302	295	278	501	501	367	487	407	320	186	562	371	335	415	718	132	513	211	388	431	536	679	173	880	384	490	299	419	620	441	3985	319	427
ADGRA2	1680	2498	2616	1497	2639	457	2482	804	1361	3188	1821	1954	1272	5048	6007	237	894	2374	964	3303	1586	1406	1565	1240	1469	938	1868	915	1285	1389	1947	236	1548	161	1449	1532	1285	1819	409	2704	2374	3342	1367	1894	2076	1961	1333	316	1344
CCT8L1P	1	0	0	2	0	0	1	1	5	0	0	0	0	1	0	0	0	0	0	0	0	1	0	0	0	0	0	0	0	0	0	0	0	0	0	0	0	0	0	0	1	0	0	0	0	0	0	0	2
ZFP64	54	81	113	77	69	34	77	52	122	126	74	121	43	130	174	67	52	108	71	149	77	87	64	75	41	49	140	75	93	119	141	14	90	23	91	116	62	113	39	187	124	150	58	73	86	130	114	68	88
MNAT1	144	45	56	57	85	37	90	96	72	122	67	158	99	132	163	94	69	77	47	110	146	58	114	82	61	46	74	73	76	81	158	29	63	21	77	103	78	113	35	155	119	153	95	152	172	106	94	96	74
SAMD4A	2065	566	658	376	274	329	761	491	937	1190	567	977	627	838	1249	397	343	575	309	547	840	537	428	946	662	448	736	614	386	803	952	87	877	165	581	770	2281	496	331	1349	779	1108	420	1121	1414	1006	529	502	515
RUNX3	186	108	61	61	68	212	151	53	62	134	74	362	55	193	259	476	491	107	32	290	493	102	117	471	78	163	213	139	96	323	412	501	468	147	194	352	718	113	198	297	282	165	387	667	863	181	103	490	207
MRE11	107	46	89	61	68	59	69	59	67	96	77	160	59	95	170	96	102	59	42	103	101	40	70	104	95	39	103	52	79	84	174	94	86	22	63	107	59	73	83	120	97	123	93	95	130	87	47	191	116
PLEKHB1	158	408	675	182	498	10	1288	3711	9656	124	81	17	62	338	552	671	58	43	43	28	85	115	414	15	10	361	15	8	91	9	180	37	30	306	54	94	4773	161	8	146	71	94	21	71	19	11	6013	39	38
SERPINB1	1373	305	396	242	500	744	267	306	262	363	504	483	751	769	1072	1588	865	301	136	880	469	184	458	794	333	413	606	230	231	393	1008	764	750	531	316	883	1547	381	788	516	435	547	532	895	1046	378	285	1028	847
CYP3A43	1	0	0	0	0	0	1	0	2	0	3	1	0	0	0	0	1	0	0	0	0	0	3	1	0	2	0	1	1	0	1	0	0	0	0	0	0	1	0	0	2	0	0	0	1	1	2	0	1
SLC7A9	9	8	4	1	1	3	13	5	5	10	12	5	2	2	6	4	2	6	2	4	9	2	0	5	4	2	3	6	0	1	5	2	8	1	3	3	3	13	3	8	3	5	0	16	9	3	9	3	8
SPAST	139	58	85	48	120	105	84	96	114	88	102	155	70	146	143	219	118	44	54	158	108	43	69	87	101	50	141	72	38	110	198	154	161	58	77	180	98	93	75	195	68	81	68	144	144	116	103	252	130
NRXN3	42	35	99	36	17	5	92	443	20	135	26	256	86	34	91	15	23	58	33	96	89	204	51	29	63	38	44	30	72	356	59	5	17	11	156	91	8	62	6	203	58	82	32	52	72	159	301	15	98
OSBPL5	927	728	758	564	1176	281	721	356	394	957	571	1209	783	1183	1521	252	368	714	405	872	1047	860	961	590	512	393	567	703	677	450	1485	148	582	119	581	880	802	860	178	1154	1083	1132	626	747	1083	661	498	435	479
AQR	401	184	215	141	245	168	216	149	285	326	263	312	212	388	460	150	282	195	143	398	285	136	218	175	229	98	319	132	119	289	434	219	287	50	188	291	381	199	161	389	308	254	197	326	394	263	162	381	287
CPS1	111	38	58	35	133	20	67	41	93	120	99	103	55	177	126	22	35	72	53	118	98	48	73	66	32	38	82	43	39	56	216	15	100	9	57	69	89	52	20	113	143	102	42	43	133	39	89	74	102
C8B	0	0	0	0	0	0	0	0	0	0	0	0	0	0	0	0	0	0	0	0	0	0	0	0	0	0	0	0	0	0	0	0	1	0	1	0	0	0	0	0	0	0	2	0	0	0	0	0	0
FHL1	5707	4877	3824	4261	913	388	6300	2493	2516	9380	4022	14820	6581	8163	12030	813	1391	5489	4605	1041	7429	5955	5874	903	3271	3096	2384	7500	4065	10576	4730	212	1160	289	4778	5821	2266	7877	401	14351	9051	10950	8023	4462	12266	10526	3325	1275	3209
RTF2	891	450	560	380	514	341	586	465	703	635	474	710	391	750	1078	943	542	479	191	660	601	309	465	401	335	261	533	413	379	440	855	484	579	329	410	664	756	584	292	769	623	781	408	562	702	554	748	621	527
GABRA1	0	6	41	0	13	0	16	272	4	0	12	0	3	2	6	10	0	0	0	0	1	0	1	0	1	2	0	0	3	1	1	0	0	1	0	0	0	0	0	4	0	2	0	3	0	2	267	0	0
NLRP2	17	4	4	0	13	38	3	33	3	3	21	73	1	10	0	47	7	1	1	125	2	3	5	29	1	1	67	1	0	2	82	66	113	13	13	76	6	2	39	10	4	18	0	51	7	6	20	27	32
SLC45A4	340	264	234	172	183	150	390	229	332	375	292	162	252	1188	714	426	902	243	101	560	197	90	168	283	312	327	280	115	191	189	306	481	207	175	143	314	884	159	141	304	365	438	119	423	203	167	214	769	230
RNF10	1981	677	861	581	721	721	1003	765	852	1181	931	1183	856	1742	1756	1623	809	768	378	1419	1095	543	729	948	716	523	918	643	636	840	1493	713	1196	579	826	1378	1430	1084	658	1519	1316	1425	741	1197	1642	1197	1222	1249	1045
ZNF839	192	73	161	113	129	58	113	187	172	171	151	204	122	180	273	121	77	116	90	198	142	83	113	100	64	60	141	127	117	77	216	122	118	43	128	188	96	164	80	245	146	157	88	144	154	120	226	142	139
ZDHHC6	469	180	239	187	278	181	210	144	201	300	279	394	254	423	424	355	280	191	145	333	261	167	210	195	177	131	358	179	136	207	465	300	361	124	200	354	293	304	200	445	259	303	162	300	373	216	230	459	309
GRAMD1B	127	43	174	59	71	48	159	580	944	53	130	154	13	91	116	97	94	22	11	120	18	26	42	204	29	24	137	29	41	149	99	84	92	36	56	132	198	50	53	74	50	130	14	145	68	172	448	100	135
RNH1	2465	1240	1495	1041	1804	1336	1650	837	1451	1905	1088	2545	1772	2117	2427	2570	1621	1337	819	2498	2047	1253	1509	1499	1222	879	2260	1573	1613	2406	2372	1491	1868	1228	1563	2135	1582	2156	1197	2690	1595	2024	1263	2064	2416	2715	1547	1616	1530
NDUFS1	860	339	503	334	504	200	469	475	651	653	511	565	362	689	779	285	369	320	159	415	382	254	297	216	289	184	517	220	223	456	755	261	483	117	308	456	371	336	240	632	559	602	240	514	582	512	324	521	405
RB1CC1	574	314	253	157	339	217	328	466	299	322	327	610	389	447	559	403	375	200	228	460	483	184	232	317	359	148	387	233	174	361	806	216	516	135	374	580	338	265	212	690	293	291	302	421	609	345	572	462	289
ERP44	687	222	290	211	378	294	279	165	223	395	253	518	241	545	538	895	429	234	165	554	467	290	363	406	335	175	523	265	246	356	813	413	564	283	340	553	410	370	334	611	352	402	276	666	671	464	255	622	455
ALAS1	498	180	296	133	366	119	208	318	205	294	210	235	246	382	455	362	241	185	103	294	283	146	232	169	197	186	419	140	164	297	411	192	213	121	220	363	372	192	113	385	418	345	177	334	322	268	283	382	337
BIRC3	1244	69	87	59	50	135	75	205	39	144	104	201	558	232	191	829	288	81	121	252	999	34	109	495	225	177	146	40	84	92	278	367	226	274	158	242	2466	128	126	255	216	89	275	812	1405	123	90	772	331
AKAP11	629	346	396	254	360	201	343	566	469	430	456	542	373	467	687	236	369	263	294	481	528	201	274	281	391	157	551	288	209	347	941	200	556	74	437	582	336	402	198	782	365	363	335	469	641	283	716	560	436
GLRX2	33	12	16	13	27	25	26	18	9	13	21	41	22	33	36	106	39	17	15	48	64	19	30	35	22	11	60	14	23	43	69	37	35	21	15	51	36	28	18	57	19	19	33	53	26	47	38	65	19
SNAPC1	63	25	34	17	40	37	49	24	42	39	39	126	58	48	75	123	70	28	19	97	145	42	50	123	56	35	63	38	34	39	149	77	75	35	45	86	89	69	48	102	35	36	34	96	128	80	26	131	66
DERA	160	69	89	49	158	100	93	93	226	102	100	168	73	153	178	193	123	83	44	196	129	81	108	86	91	44	162	53	72	115	257	67	141	67	87	169	113	112	100	152	119	103	76	141	157	134	91	131	105
STRAP	1501	378	523	350	725	404	600	508	570	698	453	1023	628	961	1014	949	761	435	234	836	894	359	620	752	617	271	936	400	411	882	1198	437	791	275	479	866	1224	593	418	993	843	884	607	1253	1441	1108	741	1049	809
ABCC2	15	1	6	2	11	18	6	7	7	5	12	16	5	16	18	30	17	7	4	10	11	7	4	22	11	7	17	4	1	8	18	16	25	8	11	22	12	8	17	19	10	9	6	17	15	13	10	31	7
DEF6	110	50	106	51	201	314	74	60	69	53	88	234	6	177	94	806	297	35	27	285	52	57	166	274	80	175	312	51	67	228	398	705	454	376	122	435	240	106	332	180	74	52	35	253	184	164	150	692	260
PLEKHO1	1188	1323	632	685	414	613	1004	605	567	1188	510	1170	891	1805	1703	1683	881	916	314	1270	1086	422	359	718	524	539	949	535	650	761	912	885	1077	620	741	1131	770	963	549	939	1266	2149	419	894	1106	1156	738	1146	686
GCLM	332	49	57	40	262	174	47	95	148	65	90	246	103	162	100	203	142	33	52	318	205	86	72	477	71	97	245	40	33	56	280	123	595	53	71	115	441	50	178	177	98	52	59	205	370	57	125	375	105
UBR2	539	425	467	341	322	301	441	323	381	639	549	715	442	672	920	420	374	366	282	543	564	249	293	274	335	296	597	304	300	448	865	398	510	139	481	710	447	369	295	872	574	536	330	551	743	437	368	669	476
EHD2	1663	2324	2009	1197	1840	467	2379	644	1360	3900	1540	4445	2369	4424	4144	869	1641	2152	1496	2679	3849	2650	2082	1225	1329	1617	1620	2520	3189	4100	3296	326	1168	454	2402	2175	1736	3900	404	3582	3834	3608	1548	2142	2781	3323	1411	1675	1552
DEPDC1	0	2	0	4	52	12	2	3	1	0	0	14	3	7	2	13	2	0	0	12	2	9	3	6	2	0	19	0	0	60	60	11	4	1	2	5	2	0	20	2	3	1	0	25	3	28	0	4	16
CCDC28A	148	96	113	84	129	99	103	152	94	107	91	138	93	179	216	230	74	102	48	182	80	51	79	105	85	41	141	82	74	46	236	161	132	50	79	212	113	144	123	197	126	154	97	115	110	89	229	121	131
RRAGD	240	88	190	103	86	125	142	193	456	156	156	100	81	116	256	339	63	87	53	75	97	32	104	39	37	47	142	71	48	53	140	139	146	98	116	183	135	75	110	162	83	145	71	98	144	126	236	172	243
HSF2	158	65	109	78	66	33	80	113	92	94	136	120	106	113	168	53	57	62	57	97	80	50	64	64	45	38	56	54	47	61	141	60	99	24	65	99	70	88	40	139	109	133	67	82	82	66	103	147	115
PHF20	482	270	385	235	217	157	339	258	349	599	351	712	376	456	702	296	220	286	178	359	434	245	298	255	231	184	339	217	234	483	658	231	360	98	374	502	649	279	168	676	366	432	368	595	522	535	302	409	343
HSD17B6	16	10	15	1	5	0	40	155	179	5	9	216	30	75	38	7	5	6	21	5	29	29	18	8	9	11	8	52	44	19	22	4	9	4	3	52	15	40	0	63	92	8	64	8	51	24	107	6	4
NR1H3	121	106	136	89	468	369	108	84	131	165	129	178	80	355	335	464	70	111	52	479	58	123	247	187	148	55	394	47	118	113	479	458	328	158	322	725	190	374	418	315	223	145	60	199	288	431	264	123	315
TYMP	739	269	133	99	778	3058	130	61	67	99	117	2021	167	592	154	3788	3759	79	140	1599	866	307	766	1842	819	502	2680	528	836	1229	1767	6302	3519	1914	696	2012	940	1811	2688	789	216	83	399	1679	1904	2172	226	2234	1272
NCAPH2	655	323	339	276	371	210	391	351	368	453	342	543	510	409	723	496	326	317	162	418	417	232	313	406	263	158	322	348	297	338	601	363	351	192	306	445	421	500	197	559	328	579	320	457	593	499	554	432	331
TOMM34	611	69	153	118	225	72	103	136	122	146	141	165	172	219	209	412	159	92	55	255	125	82	121	163	71	46	196	97	81	163	361	140	210	146	107	171	367	124	100	244	179	157	93	186	254	244	295	330	299
SEC63	1346	468	621	439	535	343	658	423	761	839	671	984	604	854	1204	514	623	520	348	823	903	469	655	582	544	309	833	469	454	639	1258	321	832	178	538	785	730	678	286	1165	734	748	678	780	1129	802	493	794	713
KPNA6	1272	440	541	337	446	247	652	431	481	729	610	782	652	901	970	316	471	473	319	675	764	410	493	356	413	333	562	388	404	619	877	305	638	128	480	690	850	535	300	910	772	833	412	697	883	587	402	615	521
VIM	63135	21881	38106	21420	18125	13521	22889	6159	12022	36424	27418	48041	26559	30948	39819	32794	18329	21285	17229	25392	27032	19216	20291	24067	17701	10619	25405	19881	25663	43170	35375	17133	18161	11751	21255	27810	18584	31815	12628	43547	27274	41894	19539	36088	42816	54350	15997	17375	48087
RTEL1-TNFRSF6B	92	58	84	63	88	34	72	90	48	109	63	145	119	103	139	20	54	77	65	112	121	55	83	61	37	41	70	85	75	85	147	41	78	13	66	96	46	75	45	185	108	80	53	63	134	93	63	76	32
FAS	404	111	71	92	167	134	74	75	106	184	123	1133	503	311	202	254	158	83	293	503	465	311	367	225	238	211	242	342	296	361	661	109	308	94	609	503	294	475	114	966	233	179	233	572	660	738	192	291	207
RNASET2	170	87	256	137	210	625	136	282	197	74	181	173	40	275	175	1266	364	98	56	394	74	49	150	333	106	247	468	71	104	226	489	920	592	450	164	508	272	174	499	286	59	150	61	269	136	254	386	1209	442
CD44	2158	483	220	160	1506	3080	472	345	3559	639	563	3311	918	1947	751	7039	5127	509	550	2895	1766	853	1376	3622	1177	732	3739	818	792	2761	3558	5427	4847	2169	1104	2865	5107	700	2952	1967	1196	492	809	5353	4316	2886	725	6011	1583
KCNG1	0	1	4	0	6	3	1	2	9	1	0	32	1	0	1	5	5	0	4	1	5	3	3	6	6	2	38	1	9	22	9	1	9	3	5	7	1	4	5	7	2	0	0	9	13	10	15	22	5
AGPAT4	385	97	202	67	196	178	133	422	225	155	168	277	89	291	277	242	196	98	61	393	120	118	118	311	123	91	226	118	153	203	317	248	418	101	145	279	225	139	174	288	206	236	127	280	280	346	365	295	210
SLAMF7	19	11	9	5	13	54	13	0	4	10	11	48	0	19	18	88	18	6	2	60	15	4	20	198	26	36	149	14	30	62	74	67	85	27	110	150	131	14	52	92	5	11	3	219	98	180	55	38	148
BTN3A1	224	195	302	140	307	193	193	123	354	242	205	533	406	526	604	531	137	181	289	775	252	176	301	362	230	237	465	213	266	292	715	628	420	232	434	673	349	666	178	988	213	338	143	575	293	390	430	1083	338
MIPEP	124	49	209	53	91	41	62	59	79	71	78	93	51	96	93	90	63	41	32	91	65	62	54	56	46	27	123	36	47	41	153	26	95	17	68	92	59	56	43	106	76	78	35	100	89	132	68	117	78
PRKCH	468	92	138	81	338	89	86	79	65	132	231	127	65	423	347	356	232	80	56	893	79	40	108	365	270	146	138	90	82	155	413	222	164	129	115	376	581	74	69	265	71	155	68	374	280	174	203	343	228
INSRR	1793	174	1888	1086	73	16	60	19	45	110	1307	1	8	126	686	5	9	111	19	203	3	48	54	132	23	11	48	10	52	2	115	3	219	1	26	64	22	91	13	105	12	773	35	184	83	3	34	4	314
IFNGR1	816	409	606	364	681	1058	481	466	516	552	546	1043	389	1233	1057	2007	1201	356	277	999	781	335	641	590	590	431	1327	302	312	820	1726	1368	1324	558	600	1750	1338	579	1082	1144	716	604	722	1343	1617	804	783	1848	875
B4GALT7	344	128	205	165	231	124	195	142	181	195	148	396	225	301	334	437	192	185	107	454	252	161	214	276	177	90	316	193	182	395	452	200	282	159	215	354	149	271	88	376	246	209	183	260	291	406	276	296	232
SH2D2A	117	18	21	17	95	18	75	26	5	109	16	82	28	138	122	140	70	14	2	156	11	26	197	516	15	33	28	15	58	21	391	190	88	52	22	94	153	51	23	64	78	50	22	225	32	37	9	162	20
VRK2	127	68	66	41	87	66	43	23	25	83	66	75	41	108	101	75	102	43	31	95	82	46	46	59	65	37	117	24	40	70	136	70	128	26	60	103	78	50	72	149	93	77	50	117	135	93	40	95	56
TNFRSF1B	1495	468	339	234	780	2336	393	274	313	411	419	714	202	1411	965	6447	4972	272	73	1475	299	173	894	1307	695	834	1544	137	364	1092	2207	5032	3918	2578	468	2258	2282	463	2055	709	697	408	545	1865	1636	1257	426	3564	1561
VEZT	829	353	445	279	797	233	461	346	368	466	477	692	359	1063	946	235	327	386	313	706	464	246	285	500	491	185	750	326	295	464	907	197	750	96	420	719	522	437	258	1053	550	598	385	650	922	511	446	466	574
POU2F2	208	86	111	113	78	236	75	122	72	59	60	153	59	134	115	318	106	62	41	240	100	69	133	149	143	170	459	38	40	320	150	255	319	124	155	230	229	143	194	228	64	65	31	141	131	154	81	229	323
BRD9	469	269	293	214	474	264	308	261	334	389	291	511	354	555	581	431	318	280	164	682	324	240	293	423	200	163	401	264	326	394	658	383	415	194	280	463	444	433	234	530	384	416	213	419	447	527	396	493	317
SNX1	2560	876	1387	846	1053	647	1264	703	1112	1763	1265	1477	1245	1584	2200	997	861	1076	657	1227	1257	730	1036	680	717	595	1179	817	814	785	1847	846	1425	344	1012	1383	1160	1256	580	2052	1191	1864	850	1203	1487	917	1092	1038	1120
TBPL1	186	57	105	73	106	53	49	77	55	98	84	155	71	136	149	146	118	79	55	144	122	61	69	118	92	47	123	76	74	71	187	71	109	52	85	128	143	104	55	177	96	112	110	163	186	110	110	132	126
ARNTL2	215	33	72	19	180	75	35	63	14	22	50	475	164	122	77	200	152	19	75	187	427	80	78	137	220	44	188	93	77	260	354	53	174	40	91	206	300	83	77	248	157	26	103	415	518	302	57	216	160
BCLAF1	1423	552	693	456	763	437	752	529	648	996	709	1135	897	982	1354	705	869	562	418	1075	947	278	551	761	563	304	1040	448	352	709	1455	731	908	209	676	924	1069	617	476	1333	683	643	577	1032	1157	715	697	1195	823
SLC39A9	752	246	420	262	487	265	350	334	626	450	465	660	338	710	697	542	411	283	202	659	424	255	364	426	344	173	687	301	265	500	838	290	667	157	353	552	386	473	267	784	502	502	337	650	635	576	363	599	633
ANK1	188	187	192	126	168	60	154	176	70	270	106	273	105	410	324	83	158	187	59	124	139	109	34	85	133	100	92	109	106	236	256	22	260	46	136	180	88	148	50	320	280	252	111	517	261	208	135	71	128
IBSP	10	0	0	0	22	18	0	0	1	0	0	232	6	0	1	25	54	1	1	89	1	1	45	13	7	0	25	0	0	42	71	39	10	16	9	63	5	0	11	18	0	0	0	0	0	30	3	19	6
TFB1M	24	24	56	24	52	18	51	29	58	84	40	85	74	91	85	42	32	36	38	73	53	39	41	36	36	24	37	38	39	34	85	31	42	15	57	70	30	72	21	90	58	90	25	41	51	49	44	56	54
RABEP1	973	432	630	351	440	265	516	690	803	601	617	740	523	809	956	484	477	437	298	633	696	309	423	373	431	303	679	387	302	472	914	310	605	164	597	639	850	485	241	1076	641	613	433	660	842	492	803	631	678
HMGB3	68	21	39	26	155	59	35	98	75	29	24	73	14	88	54	66	65	13	8	157	24	25	20	89	27	18	101	11	20	119	166	66	76	25	23	92	65	21	51	58	45	18	11	62	54	110	97	70	68
NUP160	775	279	411	239	345	222	326	183	285	481	377	490	287	632	689	189	407	278	206	527	379	181	251	244	415	179	528	159	175	336	751	187	542	61	273	556	419	313	202	634	520	356	245	496	744	431	237	490	584
BAK1	97	45	56	52	105	66	56	41	50	84	55	135	70	103	103	153	91	63	27	122	131	36	73	100	49	46	135	59	44	121	169	79	147	60	86	131	118	86	58	122	94	100	63	130	111	168	63	113	116
MUSK	129	0	16	14	0	0	0	0	0	1	4	0	0	1	1	0	3	1	0	0	1	0	0	2	0	0	0	1	0	0	1	0	0	0	0	3	4	0	0	0	0	5	0	0	0	0	1	0	47
IKZF2	70	45	38	36	14	21	32	28	41	30	38	76	40	46	49	40	44	30	26	70	27	15	19	51	40	13	25	17	16	22	146	17	45	12	31	67	53	44	19	97	41	30	17	34	113	35	44	82	24
GRN	1277	1358	1261	827	4125	5366	1052	552	862	1168	970	3344	938	3424	2029	10774	3402	928	740	5755	1203	1055	1888	2901	2082	1137	6673	1469	1846	5273	5107	5898	6818	4769	3189	7367	1541	2120	4894	3364	1957	1634	1035	4578	3158	8727	1240	3260	4410
FAM13B	683	477	441	359	271	171	641	375	285	843	494	639	397	708	1152	200	277	488	266	342	553	229	289	220	367	245	457	343	181	314	511	218	415	48	461	456	264	347	160	826	623	586	486	587	606	311	313	417	360
ARHGAP31	687	317	488	185	772	326	483	370	1005	534	534	251	313	863	955	358	569	283	269	832	335	229	344	268	622	292	1097	184	236	599	772	231	748	129	312	742	913	278	388	820	554	572	304	759	882	573	496	543	482
CENPQ	57	17	32	25	55	19	22	26	54	18	35	38	16	51	53	40	37	8	7	26	34	15	35	20	26	6	36	19	6	13	83	11	33	8	24	50	31	22	20	66	22	30	25	39	38	30	26	70	42
SARS	2111	852	933	636	885	583	968	927	1425	1457	811	1867	1311	1381	1801	1353	788	870	597	1536	1791	635	1016	1007	795	540	1364	1163	1009	1160	2101	461	1112	490	1000	1402	1421	1369	608	1859	1472	1407	898	1362	1928	1435	1355	1308	951
RANBP3	565	356	538	367	437	290	470	385	520	590	394	584	447	665	923	436	377	446	248	612	498	313	367	354	279	233	488	318	445	445	642	338	479	179	355	509	509	582	226	700	508	658	251	404	511	496	682	455	366
ARID4A	198	208	184	128	165	142	171	130	176	259	207	276	116	259	368	198	209	137	123	245	171	93	136	169	154	117	279	131	120	137	380	218	205	72	215	325	199	187	136	373	171	172	130	241	250	172	171	346	209
EIPR1	160	56	122	46	166	71	93	153	211	81	64	150	69	134	140	210	117	51	42	177	87	59	89	117	74	36	126	75	58	132	213	101	120	101	73	159	94	84	57	91	107	91	83	141	131	163	360	120	122
PNPLA6	601	531	676	365	849	1008	586	673	706	628	377	1083	435	1049	1074	1783	1246	477	312	1160	657	445	572	701	630	367	1214	506	548	1010	1237	1294	1374	847	503	1182	648	566	894	1113	783	826	480	853	1044	1135	1085	1015	770
IFT88	243	66	112	92	76	44	90	73	117	120	122	145	109	133	171	94	77	75	60	131	128	55	74	54	63	41	94	50	54	59	159	37	108	31	75	105	104	109	41	151	96	108	55	108	135	71	90	125	101
ALG1	104	62	84	47	111	38	54	47	103	64	75	89	28	89	107	108	55	43	30	130	49	29	71	76	44	25	136	36	37	97	134	34	120	50	52	77	54	61	51	90	85	67	30	82	74	114	73	93	116
ZCCHC8	472	156	239	168	190	136	229	165	155	286	199	449	292	311	466	169	195	178	136	249	325	126	173	262	226	134	294	184	172	196	395	186	271	53	224	376	289	295	136	548	263	286	244	376	412	250	166	321	215
ABCF2	883	246	338	180	428	221	315	269	367	413	270	476	364	443	540	486	432	246	162	458	576	225	363	412	307	169	399	218	239	367	743	301	435	181	345	463	819	326	213	590	501	506	307	520	719	415	364	587	345
CHPF2	840	374	372	229	854	518	373	307	288	491	292	1446	573	843	600	723	663	308	419	1133	933	625	675	931	657	337	1307	768	848	1879	1561	460	1243	331	969	1147	520	671	425	1582	907	500	642	1486	1308	2395	439	1076	1002
LRRC7	11	8	46	9	7	1	45	318	28	16	5	6	0	12	22	3	7	6	1	5	6	2	4	7	5	2	8	5	5	19	15	5	3	3	1	10	9	5	7	13	4	6	4	7	3	20	256	1	5
FUT8	282	136	194	84	208	65	143	167	347	117	192	175	78	508	329	106	176	87	55	368	109	57	94	210	187	78	247	46	79	87	314	72	267	36	112	224	136	90	62	207	324	133	94	243	256	131	198	220	212
UBA6	280	150	175	112	297	196	146	145	175	234	221	415	322	330	303	457	394	120	136	386	260	113	188	310	211	117	437	137	117	310	563	331	369	116	235	441	465	197	196	516	195	176	181	353	404	305	230	656	259
GAB2	721	689	343	296	322	682	623	341	398	572	293	622	510	919	989	599	868	490	390	614	522	471	555	615	530	465	960	742	481	354	1051	699	1316	268	563	1068	984	730	640	1445	986	696	752	680	1112	408	595	1091	469
ATP6V0A1	1786	463	921	535	505	561	799	1516	1153	948	770	840	1055	1061	1357	723	465	599	372	696	835	428	763	683	414	376	846	688	521	670	937	626	908	309	709	1105	898	879	539	1378	652	1034	505	1117	1184	801	1616	821	887
PIAS1	230	143	250	161	126	133	190	86	141	325	207	176	113	193	468	195	182	204	75	191	170	74	120	128	128	77	217	80	63	138	314	169	253	61	122	279	221	117	154	289	201	208	113	179	236	122	132	267	198
SLC4A7	1308	241	157	194	359	256	306	218	95	373	232	274	407	331	487	306	494	267	146	388	400	103	127	455	292	137	510	102	124	205	771	335	666	90	259	515	788	164	250	568	218	268	158	429	875	170	149	1004	220
APBA2	62	34	129	21	103	25	173	917	356	22	36	133	6	60	72	157	56	18	9	151	25	64	74	145	46	48	112	55	43	335	242	87	124	76	71	177	266	66	21	171	27	30	57	213	137	236	682	221	85
MAP2K3	1895	240	235	199	485	399	419	379	176	332	203	1091	718	750	491	1728	878	193	195	642	997	385	477	1298	643	545	618	652	440	945	797	839	1025	646	391	789	1463	568	412	656	569	530	690	1645	2228	1225	260	814	654
EFCAB1	70	3	54	11	13	1	6	29	39	2	33	17	3	26	54	3	6	1	11	10	6	0	30	0	5	2	3	0	7	6	43	0	5	0	23	12	99	18	0	26	3	19	4	17	24	1	87	6	28
TMSB10	3486	1661	2017	1108	9106	4304	1499	2119	960	2021	1423	7382	1866	5039	3864	15383	4793	1432	1289	11593	2871	2405	3522	8537	3325	1850	7431	2560	3215	7564	11271	4062	6387	5332	2645	8035	4405	3976	3937	5276	3460	2144	2168	5625	6260	9451	4461	5954	3900
ASTE1	62	39	77	47	44	28	47	49	58	66	71	61	43	86	107	56	20	49	35	59	43	30	38	27	33	26	50	28	37	41	83	32	37	10	63	57	57	73	29	109	74	53	34	50	51	33	68	89	30
RNF19A	997	326	311	216	355	158	410	442	645	519	320	555	465	587	916	392	304	278	220	512	387	184	319	398	302	223	461	242	140	391	710	430	431	104	349	531	930	464	162	642	421	345	367	694	741	380	486	586	343
PEX3	127	38	82	53	85	22	84	50	81	120	84	101	100	113	163	65	52	63	36	83	96	48	67	53	65	34	89	58	32	66	113	39	64	25	65	78	54	79	22	175	104	120	83	97	113	61	69	82	87
GABARAPL2	1100	485	749	453	463	259	672	859	1499	718	625	768	499	955	1116	949	442	466	275	735	588	356	586	501	465	272	555	484	469	403	1165	290	540	267	558	770	957	758	261	1066	549	672	458	547	758	457	1251	630	604
MYOC	12	51	41	29	0	1	31	3	5	19	22	1	1	11	65	3	4	12	0	0	0	0	0	1	0	4	0	0	1	0	0	0	0	0	0	1	2	0	2	1	23	28	0	1	1	0	1	0	40
SH3YL1	218	145	178	166	162	99	208	219	282	306	231	297	191	336	400	119	119	174	149	260	150	114	158	156	144	61	284	147	116	123	273	81	174	37	189	197	135	201	56	476	237	218	106	178	188	144	283	187	184
FAM136A	130	97	141	92	184	104	100	122	123	168	145	279	95	185	258	231	151	104	60	237	177	115	116	141	71	66	225	101	118	203	287	166	171	71	128	212	118	138	78	274	191	160	86	154	202	216	173	265	165
VCL	17509	7900	6271	5240	3421	1003	9309	2112	2934	12666	6413	9444	6684	12590	15175	1075	2634	8007	3411	4291	7552	4994	4190	3040	3100	3119	3831	4292	3929	8874	6439	873	3317	413	5099	5715	5653	5342	982	9550	13627	12037	3726	7769	8554	8171	2027	3211	3883
DEPDC1B	3	1	2	1	42	9	1	3	2	3	0	5	2	17	12	5	11	6	2	11	4	5	4	7	6	0	9	1	3	16	35	6	6	1	4	14	10	1	5	2	0	2	0	15	8	17	1	15	9
DAPK2	39	12	31	24	50	27	23	44	47	22	46	49	55	38	64	92	12	17	29	67	11	29	27	39	21	50	37	20	32	16	97	122	85	27	23	125	85	92	44	75	9	27	39	49	39	22	47	156	22
NSMAF	573	206	289	175	299	288	299	217	256	345	318	342	220	485	523	591	366	247	154	440	334	149	202	236	262	158	474	169	199	301	574	416	470	154	262	443	405	259	299	491	412	441	180	463	523	310	274	487	344
ADSS	492	238	212	142	262	212	260	177	177	319	225	557	377	484	434	338	349	209	186	451	469	197	253	312	320	170	348	276	231	361	702	250	461	117	323	461	387	357	174	639	340	328	264	564	552	364	271	461	295
STAP1	0	1	1	0	1	4	0	0	0	1	0	0	0	3	1	4	2	0	1	4	0	0	0	40	2	11	1	0	4	4	5	12	2	2	2	9	9	12	1	3	0	0	3	15	2	5	2	16	15
TIMP2	6673	4559	4619	3291	3962	3087	5727	2458	2462	6686	5007	13805	6839	8102	9692	2457	2637	4656	5768	7275	8796	7405	8100	4699	8457	3423	6659	10802	7983	5263	11231	1421	7598	862	7831	10238	4432	11968	3021	16756	7841	7954	12644	8574	16903	7595	5024	3025	4936
RFC1	1398	373	1038	586	358	182	369	233	408	517	1004	573	366	539	977	258	280	350	354	551	469	256	329	260	350	155	434	320	274	359	706	152	513	81	309	477	338	408	182	850	438	707	225	451	636	402	357	436	1055
TBC1D23	599	177	296	164	270	164	211	168	208	268	318	392	265	429	444	255	254	169	138	350	247	141	158	254	275	114	409	137	120	293	496	209	426	70	216	349	321	233	178	433	258	227	268	457	367	362	188	423	364
CUL3	946	278	422	224	411	261	382	370	496	467	404	557	438	567	663	574	375	268	192	490	453	215	291	443	379	213	533	207	221	381	679	326	498	187	353	511	663	355	262	665	475	456	353	502	724	400	379	604	406
MYOM2	35	17	59	35	54	3	51	151	110	66	29	2	21	87	115	42	10	34	19	95	6	6	11	12	8	6	9	5	44	7	28	13	18	11	71	22	164	23	6	128	67	40	28	29	17	5	207	33	34
OTC	0	0	0	0	0	0	2	3	1	0	0	0	2	5	4	0	1	2	0	0	0	0	0	0	1	0	0	0	1	0	0	0	0	0	1	1	6	2	0	1	0	1	0	0	1	0	2	0	0
CYP46A1	79	20	123	38	70	8	189	409	235	19	39	23	39	13	72	25	14	7	15	42	11	13	34	14	22	12	20	14	17	7	40	4	23	7	13	35	93	20	4	62	8	24	19	12	24	3	857	5	36
AC118549.1	269	173	214	140	177	94	217	149	239	315	267	362	230	273	428	174	183	183	187	325	320	148	170	195	163	94	242	166	129	197	401	124	237	44	267	237	215	237	94	499	251	233	122	250	369	222	166	312	224
SLC18A1	0	1	1	0	0	0	0	0	0	1	2	0	0	0	0	0	2	0	0	1	0	0	0	0	0	0	1	1	0	2	0	3	1	0	1	0	0	0	1	0	0	1	1	4	0	2	0	0	0
USP2	266	104	171	112	15	5	111	148	321	193	117	13	19	136	353	46	77	69	13	64	73	8	47	264	22	13	14	42	8	3	85	15	54	23	20	91	272	61	7	34	73	385	27	66	88	17	172	64	44
CASR	0	0	0	0	0	0	0	1	1	0	0	0	0	0	0	0	2	0	0	0	0	0	0	0	0	0	0	0	0	0	0	0	0	0	1	0	0	0	0	0	0	0	0	1	0	0	0	0	0
TUBG2	261	211	362	227	175	69	379	439	358	434	227	370	281	296	609	104	84	297	156	236	261	222	250	184	141	105	170	307	323	141	386	56	200	38	327	305	154	474	52	620	269	420	156	208	234	210	756	124	178
RPL26L1	23	3	12	9	21	9	7	10	8	7	5	40	5	24	20	33	26	4	7	23	14	10	17	16	14	11	21	5	16	24	26	8	22	16	13	21	24	10	9	22	13	11	30	34	30	25	14	16	18
FLT4	163	202	234	67	946	19	313	120	204	334	134	11	155	646	610	117	304	253	10	640	27	25	86	237	66	110	94	1	64	44	228	111	16	42	43	137	341	7	23	51	371	277	6	137	8	11	262	297	24
NSUN2	987	286	424	271	556	294	417	405	326	676	474	661	598	587	680	448	453	356	205	695	574	257	399	603	326	249	718	243	314	552	858	420	579	168	425	626	906	627	297	819	391	536	340	652	811	673	440	780	479
FBXO42	374	242	304	225	189	152	313	196	317	370	299	400	305	410	640	341	182	311	174	358	329	214	248	171	189	151	335	271	207	255	475	204	286	105	320	364	255	354	164	628	393	533	258	305	391	291	371	329	303
MFAP3	264	129	172	75	404	137	172	116	139	216	172	333	246	483	376	197	491	135	117	741	256	112	221	271	379	166	423	146	95	377	647	151	386	65	196	436	368	150	163	361	286	150	156	381	409	269	145	549	268
MRI1	87	176	147	153	127	60	154	190	136	289	104	170	138	300	352	97	90	180	107	175	115	222	146	86	65	142	130	129	155	145	229	96	94	34	86	169	113	257	55	237	177	153	44	102	78	81	160	148	96
METTL1	198	15	42	21	87	35	46	37	32	55	30	118	84	47	46	129	63	23	25	130	138	47	71	105	55	24	108	50	45	82	165	75	103	52	37	87	148	75	48	92	73	50	36	96	158	124	52	164	62
HOXC8	0	0	0	0	0	0	0	0	1	0	0	4	0	0	0	0	0	0	0	0	0	0	0	0	0	0	0	0	0	0	0	0	1	0	2	2	0	0	0	4	0	0	0	0	0	0	0	0	0
AGA	171	88	106	62	100	64	112	76	229	125	78	209	78	191	185	151	72	82	46	109	86	58	110	72	101	27	158	105	126	115	179	74	142	38	140	144	156	172	51	267	128	145	82	162	96	148	98	109	95
PI4K2B	108	80	59	27	180	84	91	63	115	102	79	194	115	162	179	174	133	50	64	188	142	72	91	94	106	50	222	60	41	136	268	127	158	36	112	160	152	160	119	203	124	79	52	205	175	220	90	228	145
BOD1L1	964	483	686	403	399	380	514	375	485	704	666	708	577	654	1058	389	622	451	325	580	652	286	378	399	465	345	675	325	266	475	978	553	634	158	474	793	550	383	341	931	564	648	367	593	760	437	380	912	583
MAT2B	521	375	432	274	292	221	492	288	471	640	537	427	401	694	829	472	291	365	251	560	478	253	320	231	334	198	395	299	237	268	682	289	391	157	377	517	425	509	219	737	518	547	255	454	443	308	429	544	451
TLL1	3	2	1	0	33	1	1	12	0	4	11	0	18	49	19	19	33	2	4	150	3	5	1	71	0	9	6	0	6	0	68	0	1	6	1	13	32	0	3	10	0	10	0	45	0	1	6	54	5
EDC4	929	372	532	332	443	286	479	417	307	616	460	658	581	712	924	377	354	443	231	524	489	309	357	326	326	268	507	319	306	524	634	332	471	147	345	505	665	472	292	848	585	618	409	493	727	539	499	582	471
TRIO	3495	1322	1776	1007	2887	1340	1522	1180	828	2127	1128	2459	1010	2510	2752	876	1975	1154	828	1844	1341	1168	1851	1765	1636	608	3832	861	842	2669	3435	762	3662	306	1015	1846	2484	1113	1259	2668	2300	1787	2322	2797	2606	2272	1239	2534	1452
VCAN	444	362	408	145	1737	4762	260	387	579	170	548	29347	7091	1892	533	5411	10331	112	8100	5418	8755	9054	6242	4915	6554	3401	10381	11098	7366	11552	13068	4837	7524	1782	12812	8311	2618	9763	4927	22541	1727	651	8360	9353	10053	15752	2140	9603	3131
CLEC16A	355	136	245	162	231	159	218	251	379	336	243	302	142	351	399	224	228	167	92	409	250	131	190	188	162	109	320	121	157	260	304	173	309	102	169	282	361	170	144	315	311	337	126	324	287	268	340	223	194
MSR1	807	74	163	105	377	2487	48	47	116	97	92	591	44	257	146	1493	718	70	80	948	161	140	751	393	306	128	2387	75	74	673	1301	1461	1765	446	850	2545	376	173	2520	681	77	75	170	870	1312	832	55	1081	1571
CDH1	186	20	160	11	1	1	3	9	0	2	396	3	0	6	37	1	1	1	0	8	0	0	2	47	7	0	2	7	9	11	2	5	9	1	11	38	17	6	1	37	3	359	8	85	5	10	16	15	7
MTREX	606	304	349	261	284	176	311	233	283	446	354	409	414	536	719	273	377	273	195	450	531	228	288	153	225	147	379	175	204	261	638	202	329	103	283	352	406	395	156	540	444	366	204	372	537	283	297	452	329
DNAH5	36	6	11	1	25	13	7	19	99	1	18	45	0	10	14	0	19	0	11	13	9	9	23	7	10	6	12	14	7	27	47	4	14	4	2	20	102	3	11	32	2	1	31	17	14	25	37	31	15
ZFYVE16	372	252	184	141	292	218	240	295	233	291	318	419	290	472	486	495	489	142	159	410	344	117	194	292	279	166	452	142	119	287	630	479	579	131	317	556	329	189	192	566	281	268	212	491	529	329	300	563	307
RIPOR1	1916	754	823	545	1290	550	920	1036	643	1224	640	1249	1174	1418	1912	1169	1075	769	572	1396	1203	646	821	907	1043	728	1060	859	844	1036	1372	550	885	480	714	1338	1671	1149	532	1609	1204	1398	766	1290	1919	1251	1312	1271	942
C6	45	2	2	0	29	1	0	3	0	4	0	2	16	18	3	0	2	0	6	94	2	2	108	98	0	6	8	2	15	1	74	1	41	0	12	29	26	129	4	25	10	0	4	195	13	2	14	2	34
RAI14	659	430	458	319	721	491	497	127	193	535	484	1526	447	728	629	493	562	339	390	1662	1002	523	399	1051	553	213	1048	683	425	1822	1231	191	855	155	701	783	891	524	462	1084	619	675	395	1476	1263	1682	221	1312	782
SOX30	1	5	4	3	1	1	3	1	0	4	0	3	0	4	6	1	2	0	1	2	2	4	0	3	1	2	5	2	2	3	3	0	2	0	2	1	5	4	2	1	5	0	0	0	0	2	3	2	0
PNKP	451	246	324	234	368	275	253	216	218	350	268	567	256	499	485	323	350	268	191	551	255	191	282	340	235	217	356	211	269	337	604	343	381	163	243	433	319	287	230	534	340	284	154	333	345	369	374	455	277
BEST2	4	0	0	0	0	1	0	0	1	0	0	3	2	0	7	0	0	0	0	0	0	0	1	4	0	0	1	0	0	0	1	2	0	0	0	0	0	0	0	1	2	0	1	2	1	1	0	1	10
PHLPP2	512	151	258	171	126	74	194	302	353	300	245	256	206	226	443	71	140	135	90	162	170	83	143	107	156	84	213	108	85	140	247	61	169	27	147	201	302	146	69	309	273	267	156	219	307	183	280	160	228
SPDL1	88	18	43	23	136	106	43	42	48	47	49	115	34	78	63	70	82	35	36	129	79	46	46	65	42	23	159	41	35	199	223	34	118	17	57	62	43	35	91	91	51	31	48	146	81	204	50	156	102
STAU2	212	114	142	96	183	72	165	247	153	178	201	199	107	300	294	151	138	89	67	299	107	75	85	155	130	62	165	69	48	126	280	80	159	34	96	217	185	118	72	197	176	174	72	158	219	119	216	202	207
PQLC2	188	68	137	71	112	85	90	129	158	90	89	122	95	149	149	148	102	76	61	185	99	78	99	114	67	47	149	68	78	127	211	136	161	66	86	173	95	109	111	149	112	122	50	127	137	107	149	160	112
CTNS	360	127	158	83	232	203	111	106	225	167	162	226	133	207	314	321	177	103	90	359	151	100	170	265	119	110	325	107	72	214	340	229	391	131	148	256	159	159	175	284	186	219	109	215	254	265	137	235	216
RTN4R	29	7	84	11	17	1	40	201	25	56	35	5	21	22	35	3	2	15	10	8	10	5	40	8	2	8	3	10	21	5	12	3	7	0	49	14	4	33	0	57	3	23	4	7	4	10	254	2	17
PHF23	327	151	222	100	244	153	156	179	219	217	160	310	195	223	317	556	314	117	91	384	261	184	180	274	209	118	389	155	159	240	417	228	298	197	184	324	440	225	149	340	253	217	187	282	284	317	200	445	218
CDH10	2	5	10	0	6	0	25	105	162	0	0	1	0	3	1	7	0	0	0	0	0	2	2	1	0	0	3	0	3	0	1	0	2	0	0	0	26	0	0	1	0	0	1	1	0	2	85	0	0
INPP4A	497	299	424	270	348	273	556	542	554	542	370	532	352	635	770	345	439	317	305	474	329	289	319	340	352	239	438	330	281	286	745	405	454	108	350	703	538	396	271	909	465	485	424	552	633	355	609	555	373
RAB27B	48	4	23	2	54	29	17	67	0	1	21	30	17	27	8	16	23	0	24	35	19	16	125	32	48	6	18	19	36	19	106	6	43	2	8	143	16	24	23	88	21	9	12	64	88	11	104	119	38
PSMA4	845	287	388	312	693	333	378	269	273	513	421	878	416	766	815	1075	579	314	229	858	764	332	439	527	418	195	787	402	481	630	1126	473	695	348	385	710	484	537	351	808	520	552	359	738	794	707	428	869	554
MYO16	125	4	43	23	8	5	19	52	20	2	56	2	1	10	35	12	6	4	0	4	1	2	5	1	0	1	7	1	2	0	6	0	15	0	2	3	3	3	6	3	1	14	1	7	4	0	77	8	89
LSG1	733	226	280	160	246	120	236	164	311	319	219	329	274	353	431	234	264	203	117	345	349	183	190	227	208	168	320	146	262	270	568	277	320	116	188	379	513	240	144	473	335	322	184	400	457	298	248	457	241
PARP3	213	107	134	96	164	93	153	136	305	184	147	503	252	302	317	205	112	106	137	322	250	200	268	186	110	105	211	184	267	294	438	87	209	95	185	285	172	310	69	414	216	156	145	248	256	402	280	152	238
TNC	910	273	100	96	336	732	401	286	1002	414	156	2683	538	4396	282	5376	3463	156	48	15040	1138	448	1142	5272	392	227	2101	85	168	1906	1801	540	4527	2243	203	1003	5206	153	720	342	8719	453	164	1220	288	1636	713	4294	342
THAP3	78	97	101	73	65	42	97	68	84	152	111	122	120	136	172	138	48	96	62	135	132	75	91	62	39	69	84	133	124	56	204	40	63	49	110	122	88	196	36	180	114	139	69	72	95	60	159	113	63
RIPOR3	112	215	91	46	186	15	143	55	72	105	81	155	335	347	414	77	123	64	200	424	296	200	257	305	75	183	19	481	288	8	493	21	131	32	240	256	239	751	15	1137	156	73	367	152	496	25	317	49	27
TDP1	65	30	42	38	108	53	45	51	45	40	50	98	55	82	75	159	110	27	19	126	43	39	38	85	21	32	116	35	41	117	172	76	106	39	62	79	84	48	86	111	61	60	21	131	62	118	70	153	99
AIFM2	557	207	251	208	119	109	234	182	193	299	179	226	174	275	356	169	119	230	105	304	305	179	183	131	134	103	185	190	158	166	299	75	231	79	158	201	196	204	110	263	311	328	178	202	345	160	228	257	186
C2orf83	1	0	0	0	1	1	0	0	0	0	0	0	0	1	2	0	2	0	0	2	0	0	0	4	0	0	0	0	1	0	0	0	0	0	0	0	3	0	0	0	0	0	0	0	0	0	3	2	0
SPATA7	92	46	48	47	50	31	44	92	53	56	84	121	76	89	111	25	17	36	36	106	50	33	41	45	27	14	67	35	29	25	131	12	42	23	51	86	37	94	27	139	60	73	33	50	81	52	95	42	111
MED17	477	129	211	142	167	95	165	107	157	228	232	372	165	276	345	266	176	163	129	238	284	145	151	157	144	114	262	148	121	182	346	144	181	74	195	293	317	218	96	454	210	239	220	262	258	157	149	313	202
RETSAT	435	233	309	201	319	173	315	347	800	327	268	422	286	464	560	259	180	275	180	466	192	208	310	272	298	144	451	229	288	323	613	158	366	105	338	420	340	408	166	646	422	413	297	427	283	307	439	270	351
CAPG	325	513	381	182	1418	1795	266	196	406	136	180	1203	139	438	583	4033	1373	305	73	1105	275	221	834	453	461	211	2446	212	233	1161	1624	2996	1364	1616	1137	3432	752	232	1682	719	123	369	146	978	794	3258	554	1361	1194
AP2S1	408	233	239	194	855	392	200	212	167	256	126	807	164	405	302	1253	528	173	132	964	510	325	382	756	256	142	693	372	353	779	1152	576	781	470	310	665	254	332	379	510	385	240	209	388	553	849	431	565	395
USH2A	0	3	1	0	1	0	0	2	3	2	0	1	0	1	0	1	6	0	0	1	0	1	0	1	0	0	2	0	0	1	1	0	1	0	1	0	5	1	0	1	1	0	0	3	0	0	1	3	0
TG	20	8	20	2	18	14	12	23	4	9	7	11	12	15	18	15	13	4	13	43	12	6	18	26	9	11	18	5	7	3	44	8	43	13	10	27	15	9	13	32	21	11	16	26	22	20	26	36	10
ADAM28	121	75	135	86	74	208	54	121	99	68	58	108	12	103	131	213	69	48	17	133	17	26	85	151	50	36	207	36	35	96	262	114	326	67	132	292	217	64	200	194	25	32	78	260	138	145	170	338	234
BARX2	0	0	1	0	0	0	0	6	0	0	0	0	0	0	1	10	2	1	0	0	0	0	0	1	0	0	0	0	1	0	0	0	0	0	0	0	12	0	0	0	0	0	0	0	0	0	2	0	3
DCUN1D1	216	96	129	78	99	108	113	122	170	139	129	238	118	222	204	157	103	103	80	174	161	98	128	105	137	63	229	75	77	161	246	111	174	54	114	230	148	131	90	258	157	114	134	194	219	149	148	185	152
JADE2	483	681	924	553	287	181	741	352	375	949	802	610	398	601	1437	256	195	646	313	434	541	315	484	323	292	260	238	387	374	117	836	199	380	126	469	613	356	774	197	881	562	1056	508	452	555	199	674	291	388
ZIC2	598	236	1512	692	323	83	255	94	199	328	1261	11	16	469	864	74	112	398	106	161	26	147	77	127	222	54	229	105	64	7	308	29	143	10	78	195	98	212	64	366	227	610	90	151	128	29	271	141	916
LCP2	288	87	159	90	329	597	94	134	106	94	126	308	134	307	202	1240	876	63	38	608	112	60	263	419	219	270	656	57	85	254	643	1003	1068	414	200	689	849	187	557	292	131	101	163	501	522	292	128	1032	532
TRIT1	148	81	95	70	111	42	76	130	83	130	123	170	119	163	211	108	65	81	81	237	148	83	94	76	62	56	144	75	103	147	232	69	108	39	129	158	132	146	56	232	142	158	79	79	118	117	123	195	106
ADRB1	24	19	30	11	6	1	38	48	93	18	44	2	6	24	50	6	9	27	2	1	0	0	2	5	8	2	1	3	2	0	14	1	1	2	7	21	24	2	0	5	5	38	8	3	4	0	40	4	3
GUCA2B	0	0	0	0	0	0	0	0	0	0	0	0	0	0	0	0	0	0	0	0	0	0	0	0	0	0	0	0	0	0	0	0	0	0	0	0	0	0	0	0	0	0	0	1	0	0	0	0	0
CUL7	531	258	426	269	668	174	277	260	231	368	389	858	400	529	622	313	239	247	226	710	240	329	405	399	330	202	657	288	390	452	762	224	766	128	256	533	254	427	179	558	410	432	298	596	485	711	415	361	535
CTNNA1	4778	1872	2454	1579	2251	1413	2500	1273	2322	3522	2388	4009	2031	3956	4601	2201	2257	2016	1279	3748	3091	1983	2021	1728	2023	1244	2675	2086	2240	3314	3992	1102	2448	887	2229	2989	3983	2625	1345	4108	4025	3820	2235	3412	4200	3382	2187	2881	2322
PHKA2	490	177	326	262	179	151	236	193	292	342	250	350	336	376	590	339	240	258	139	407	234	113	224	207	138	160	264	164	181	215	338	272	341	135	212	389	250	258	163	521	266	388	135	289	300	276	299	395	302
CNTLN	182	80	100	92	97	36	113	64	70	159	116	103	48	181	275	66	100	100	43	153	105	46	76	67	76	38	108	42	34	59	139	34	77	17	73	106	63	78	45	118	116	157	70	95	145	83	71	110	107
EPHA3	124	29	46	41	326	35	19	64	65	62	93	64	201	111	128	28	86	32	79	423	25	227	208	113	93	55	191	17	37	5	365	18	294	10	39	142	127	55	34	88	100	32	80	51	205	36	71	47	232
HSPA5	7189	1366	2163	1454	4137	2533	1774	886	1667	2606	1918	3396	1869	3678	3179	10237	4722	1612	1318	5679	9221	2410	3633	7037	2877	1686	5029	1828	1759	5142	6653	2549	4447	3400	2520	3491	7974	2101	2615	4546	3219	2847	2154	5997	7952	5486	1497	5907	3570
DSG2	1205	60	514	306	15	199	8	4	0	25	570	5	2	25	177	36	128	36	19	54	9	0	1	80	87	18	268	19	4	570	72	30	514	13	14	157	3	33	227	59	8	207	44	87	322	14	6	353	739
GEMIN8	180	79	125	91	95	35	90	113	142	169	107	195	76	153	216	83	54	124	66	157	95	63	83	70	73	53	93	70	111	78	188	57	87	44	120	182	115	129	36	214	127	159	80	92	132	80	235	83	116
OFD1	354	150	151	107	154	99	152	181	181	322	203	348	280	254	368	177	124	165	101	308	242	116	169	208	120	107	181	134	147	140	309	149	190	55	200	298	256	203	82	459	220	183	168	296	282	114	239	349	140
GPM6B	202	534	786	197	656	28	2320	5979	11570	383	264	36	108	398	893	791	75	128	55	150	72	254	261	49	34	293	27	8	55	15	417	42	39	214	217	167	4084	129	22	344	154	100	128	188	25	13	5832	122	20
PREX2	211	200	180	145	322	22	338	317	412	392	192	9	102	393	416	136	191	198	20	347	47	48	74	168	122	43	147	20	36	37	363	28	16	35	32	186	668	42	11	133	164	257	31	161	85	61	262	337	111
WDR37	827	176	303	166	310	228	246	385	301	269	247	359	244	507	390	344	248	182	125	388	230	160	217	300	263	176	406	176	148	290	520	331	459	104	227	440	462	280	204	491	283	257	231	317	503	241	375	506	254
YTHDC2	658	269	257	210	302	180	281	307	211	466	327	520	515	487	660	262	332	276	239	518	392	176	223	463	290	155	424	246	202	325	708	262	444	75	320	493	348	331	177	694	419	291	201	453	623	301	239	432	299
CTPS2	179	112	149	89	100	28	147	72	140	219	178	187	158	187	294	70	69	132	78	190	115	78	71	83	92	55	118	120	93	141	205	30	77	35	129	139	100	144	50	270	149	166	118	157	174	90	156	74	131
ATP6V1H	530	198	416	164	268	211	283	641	468	295	351	385	202	409	472	452	227	196	112	361	306	168	239	207	196	139	359	230	161	283	552	188	377	138	258	411	311	294	185	453	305	359	205	392	399	352	842	288	399
POLR2B	1171	435	586	398	542	358	534	336	517	793	636	750	564	920	1180	575	621	456	283	723	746	394	478	517	459	330	810	358	326	500	1136	416	777	216	478	712	714	499	338	957	819	709	382	691	918	500	475	978	594
FAM214A	415	180	212	166	173	95	215	171	230	239	294	316	199	320	355	155	129	134	110	246	178	77	144	216	233	96	193	154	80	126	375	156	246	34	203	360	213	167	80	401	201	195	165	353	238	131	186	315	200
ARAP2	102	51	51	20	61	52	45	198	513	35	44	74	56	59	51	162	85	15	9	114	34	24	38	113	27	67	61	7	12	28	167	105	119	37	39	138	325	28	69	82	36	19	15	128	143	23	239	131	58
TPR	1398	839	895	595	1028	525	847	481	722	1343	904	1580	943	1368	1787	697	990	744	592	1352	1161	620	708	872	903	474	1275	665	539	983	2117	734	1208	251	964	1394	1131	799	532	1820	1302	917	726	1240	1698	1275	611	1374	1011
CP	2285	230	132	72	200	331	268	65	298	505	85	207	356	2123	308	195	487	164	494	1618	463	764	1502	948	1920	407	439	238	369	4	3751	39	2052	81	358	2053	2587	1469	276	1657	2917	256	800	1248	6236	179	239	394	413
KIAA0556	391	200	260	159	244	147	221	252	489	240	198	418	197	418	457	196	265	181	160	329	213	191	208	229	198	135	340	167	185	269	396	183	331	88	185	318	338	265	170	426	357	327	128	334	356	306	270	283	268
DTNBP1	179	145	168	109	185	59	175	217	196	183	138	230	91	202	287	248	108	148	73	213	171	94	116	116	90	66	107	123	100	91	233	109	116	79	115	163	122	189	71	209	185	252	67	128	189	129	407	119	121
XK	28	83	74	65	10	24	86	36	94	114	86	8	43	67	153	3	11	87	18	1	19	14	10	2	5	13	6	15	10	10	16	4	12	3	21	11	27	21	29	19	44	111	25	8	25	8	44	11	10
ANO2	407	52	160	68	59	9	43	30	68	52	139	7	13	117	223	36	26	58	24	142	17	9	61	48	104	34	10	16	53	0	119	6	65	20	50	115	211	106	4	157	45	85	40	106	144	16	66	27	171
C12orf4	198	90	105	62	222	108	107	105	92	150	97	225	132	239	225	183	110	87	69	232	190	88	113	101	118	60	292	79	62	165	297	99	203	50	134	231	121	178	99	267	189	138	117	225	225	199	144	231	163
SCML1	400	94	102	82	174	49	113	124	89	134	130	174	214	223	227	149	117	85	60	166	249	42	86	165	127	54	99	57	52	104	222	151	181	34	93	206	200	128	62	168	114	113	150	212	379	116	90	210	113
WWC3	763	697	631	427	443	328	848	383	549	1019	600	1506	733	1067	1367	431	601	647	546	1105	1215	540	731	557	893	504	778	879	747	694	1216	281	594	176	788	1100	724	847	299	1671	865	1148	900	1099	1300	1123	458	694	608
ARHGAP6	483	165	160	86	118	41	169	146	134	254	155	76	144	337	329	63	86	135	83	151	126	49	92	75	62	42	62	26	37	23	171	60	98	19	45	119	184	101	71	135	134	196	60	84	99	22	132	76	96
FAM184B	177	84	99	92	67	36	146	167	181	171	147	69	100	124	258	42	53	83	45	100	96	71	84	30	36	62	81	51	70	49	186	60	96	16	60	122	95	109	32	149	102	111	46	78	65	35	199	173	61
MAP4	7978	3667	4731	2962	3848	1930	4880	3354	5455	6812	4097	7099	3416	5963	7098	2406	2781	4047	1902	4516	4652	3746	3333	2509	3055	2143	4568	3662	3937	5360	5857	1041	3908	1052	3299	4341	6057	4782	1915	6549	5996	7208	3429	5661	5946	6477	5218	2972	4743
GOPC	317	269	273	232	229	132	262	192	268	394	297	675	417	410	630	217	236	228	230	424	412	192	249	289	247	142	661	233	243	365	607	160	346	54	395	468	209	382	138	920	337	300	236	381	392	377	309	413	339
ROS1	0	0	0	0	0	0	0	3	0	0	0	0	0	0	0	0	4	0	0	0	0	0	0	0	0	0	1	0	0	0	0	0	0	1	0	0	0	0	0	0	0	0	0	2	0	0	1	0	0
USP28	468	211	245	141	138	67	235	181	204	330	240	134	147	345	531	99	103	235	107	158	150	83	96	71	95	64	138	74	75	101	237	81	136	16	123	174	130	177	68	290	314	342	117	141	164	109	138	203	179
HDAC9	30	37	45	28	29	30	85	73	85	107	53	257	342	112	99	73	38	35	193	64	218	97	196	30	112	75	89	202	187	193	186	14	75	28	286	212	49	266	28	839	35	53	180	341	262	149	137	49	116
TSPAN17	310	241	244	132	739	264	218	404	202	246	144	448	239	425	385	580	358	180	98	528	296	234	250	305	248	168	526	213	254	485	615	316	426	208	247	473	237	338	235	551	389	302	149	399	421	616	399	526	334
NOP16	229	30	54	32	106	47	48	48	42	62	32	86	55	74	81	172	121	38	35	98	163	55	66	177	73	51	95	66	33	73	151	88	89	68	40	87	386	62	54	122	63	72	74	109	198	89	69	211	71
CC2D2A	342	437	377	258	188	24	459	160	361	598	332	445	299	616	664	110	93	330	216	258	246	271	265	157	203	146	161	254	234	200	433	29	175	31	262	332	207	336	27	632	502	541	259	305	363	193	235	113	200
RRM2B	308	114	167	107	172	163	141	150	290	174	225	1072	414	257	318	390	286	87	390	373	797	216	415	182	429	196	301	413	409	255	848	276	386	73	593	653	302	367	214	1301	185	152	542	522	737	299	242	337	378
ZNF800	197	77	73	58	105	71	85	49	64	77	94	141	122	142	138	193	106	68	65	175	143	52	60	184	104	68	145	63	49	102	214	128	178	47	112	189	186	81	69	177	84	83	113	181	220	131	58	209	123
TNFRSF17	1	1	0	1	1	0	0	0	0	2	0	0	0	0	0	9	2	0	0	0	0	2	0	17	0	2	1	0	1	0	2	4	1	0	0	2	0	1	0	1	0	0	0	0	1	12	8	0	4
SNX29	452	220	336	162	274	313	259	221	455	366	369	396	147	441	500	200	221	223	123	412	227	172	236	215	209	137	542	175	170	355	450	261	444	91	284	462	341	208	327	500	307	462	202	504	413	347	256	257	435
LMO3	25	21	106	25	46	2	192	807	661	179	31	1	31	36	132	19	6	40	13	0	14	10	14	4	11	3	2	2	18	2	29	5	0	4	12	25	167	23	1	36	41	111	30	13	6	9	944	5	0
MRPS10	172	76	119	73	114	69	108	85	86	160	124	215	122	173	212	165	112	100	49	179	130	86	103	89	75	64	180	72	84	139	288	76	132	60	122	159	121	109	75	218	159	132	99	172	139	134	113	182	124
GUCA1A	1	0	1	1	3	0	4	5	1	1	0	0	0	0	3	0	2	0	0	0	0	0	0	0	0	1	9	0	0	2	2	1	1	1	0	4	2	0	0	0	0	0	1	0	0	1	15	0	3
RSF1	470	371	433	251	338	165	440	354	378	561	434	703	442	533	769	226	362	348	301	495	590	204	285	233	392	222	455	367	331	400	706	192	359	105	450	484	408	400	167	809	492	452	332	436	595	419	342	438	377
VPS13D	2240	1752	1476	791	580	406	1352	926	1734	2200	1573	1244	711	2874	2789	374	937	1227	479	1153	1251	525	526	882	679	455	1014	445	471	553	1388	507	1164	151	694	1161	1448	659	410	1155	3116	1931	508	1010	1310	679	814	1168	883
CELF2	1147	336	563	383	353	621	479	984	666	476	569	384	167	613	882	682	447	302	117	548	138	151	248	498	284	342	631	115	95	287	1002	783	815	216	267	1054	1011	219	525	401	309	396	312	559	664	248	742	1154	713
FAM120A	1402	725	863	549	1201	718	693	516	961	1112	898	1405	764	1389	1450	1061	1167	598	450	1251	1011	589	749	839	805	467	1303	567	535	1237	1961	772	1261	324	721	1310	1269	591	679	1400	1231	1041	632	1305	1611	1300	650	1478	1092
R3HDM1	272	136	251	111	276	103	250	786	187	240	201	319	137	323	286	165	167	145	86	346	187	121	123	157	138	86	238	93	111	239	309	78	233	67	149	256	179	155	101	290	246	239	111	273	290	235	538	244	240
COL9A2	110	94	252	162	51	23	294	386	1696	307	169	212	56	69	227	118	15	111	39	47	77	85	68	33	56	67	46	190	123	25	95	39	36	53	95	129	237	96	22	347	39	164	85	100	99	34	529	162	138
KITLG	256	47	47	35	404	59	75	72	83	70	70	293	81	222	108	212	291	46	49	348	60	47	78	193	130	44	193	51	52	272	299	55	235	61	118	88	280	63	69	210	79	68	40	324	288	467	113	787	129
ERCC8	78	25	50	37	53	26	41	35	45	40	47	86	47	66	60	48	43	28	28	78	45	22	28	39	41	13	50	36	14	48	66	27	41	13	33	52	45	41	36	81	62	48	53	63	72	58	50	49	49
ADAMTS6	43	78	30	33	97	73	47	32	23	65	49	140	84	323	131	63	117	42	32	417	58	18	16	188	183	26	429	42	42	497	199	44	198	14	39	138	39	34	65	134	117	43	29	184	177	343	50	147	146
H6PD	2072	647	983	608	669	666	737	461	846	1245	783	1264	734	1568	1688	615	619	853	457	1304	1119	576	1040	898	468	440	1522	517	515	817	1649	544	2191	271	731	1362	761	685	606	1341	1356	1007	743	1046	1466	1016	515	929	796
VAMP3	1359	649	901	543	821	531	883	450	765	1137	908	1416	945	1369	1766	1065	729	771	480	1020	1046	653	820	529	641	428	826	670	567	865	1516	456	674	343	799	1132	1086	1114	476	1506	1020	1231	923	1066	1201	907	864	851	1025
PER3	451	601	1084	770	268	65	902	440	763	1266	863	316	648	1120	1819	67	293	838	104	327	200	172	187	185	187	84	120	344	32	14	213	60	281	37	126	168	257	309	60	319	571	850	298	463	342	61	639	134	279
UTS2	0	0	0	0	1	0	0	0	0	0	2	13	0	0	1	1	0	0	0	3	1	0	0	2	0	1	0	0	0	0	1	0	0	0	0	1	0	0	0	1	0	0	0	0	9	1	0	0	0
TNFRSF9	47	1	5	4	1	4	3	3	0	4	7	1	0	4	2	11	4	0	2	3	6	0	0	9	4	7	8	0	2	2	5	6	13	2	1	19	31	0	3	10	0	2	5	7	20	4	1	5	30
EPN3	1	4	11	5	3	1	10	22	12	1	5	2	5	6	13	26	0	6	2	1	1	1	2	0	0	1	2	1	5	2	6	3	3	9	1	4	1	6	2	5	0	0	1	2	0	4	7	3	2
LTBP1	3745	5441	2746	2564	2154	1358	4996	1198	2384	7738	2801	17212	12866	10560	9675	1746	2785	4460	6824	3450	11429	9320	6511	1697	4929	3792	6017	10414	11046	7493	9631	713	4703	539	11119	6360	2141	13114	1315	20602	11089	7234	8549	7428	11891	11510	2683	5356	3816
RCN1	659	197	177	126	515	284	219	126	359	269	197	845	227	499	404	498	282	164	165	979	533	276	302	943	384	142	915	229	266	774	1033	139	911	181	318	485	429	364	263	706	504	225	329	797	699	932	218	471	423
ELN	2995	4105	4090	2232	2105	2049	3800	1013	2667	8089	1762	26497	5374	4779	6579	1229	4052	4623	5281	1346	7395	16451	9281	2536	21706	5258	6500	16176	29593	44766	13420	573	4546	535	37654	13540	1117	13971	1910	37710	6141	6114	13347	15956	9621	41998	3406	5055	8317
RFC2	177	80	84	52	166	84	92	78	79	101	76	141	119	140	147	216	110	71	26	181	174	72	93	97	68	44	124	58	56	143	297	87	115	58	82	151	125	104	96	111	146	107	45	125	202	120	124	151	127
ARID1B	897	563	681	384	460	329	695	487	623	1021	705	790	464	970	1263	275	465	549	388	758	713	373	473	526	489	311	552	319	430	473	834	343	643	124	565	628	668	621	276	1164	831	931	467	730	919	515	480	563	437
CLPTM1L	920	435	536	316	668	398	508	342	427	666	403	805	397	792	875	893	735	451	291	920	668	385	556	795	460	289	729	432	384	763	1244	589	837	376	451	800	647	589	431	884	689	767	407	767	903	945	510	851	580
NEDD4L	77	36	138	32	98	69	105	419	96	41	88	26	14	111	87	140	41	24	11	137	11	10	32	100	67	19	101	21	18	76	98	79	83	61	67	117	202	29	67	94	35	51	64	183	85	87	301	151	112
FOXP3	8	2	2	7	6	9	6	4	8	6	9	7	5	17	4	18	2	2	2	32	4	1	1	19	1	5	9	2	12	3	32	27	10	4	8	13	17	4	7	8	3	5	0	9	7	0	10	25	10
PPP1R3F	151	72	168	71	91	15	189	362	112	104	85	97	111	110	185	61	52	80	44	54	138	43	102	43	55	46	38	68	87	39	132	21	49	31	74	64	68	101	10	137	83	124	81	61	116	36	548	48	70
HEXB	918	307	416	292	763	1048	393	189	281	478	432	1017	348	874	753	1760	827	302	275	1288	454	337	636	833	520	248	1319	367	373	816	1481	1234	1629	511	733	1457	489	550	1006	972	617	486	495	1038	903	1263	329	908	993
PTCD2	43	41	60	35	37	12	46	25	52	52	52	58	37	60	89	25	28	45	30	56	63	36	31	27	28	16	43	19	17	24	90	16	39	11	37	49	37	52	19	60	58	38	37	39	48	20	47	35	46
NEXMIF	21	2	18	12	9	1	19	92	24	32	14	3	8	23	43	5	9	13	5	1	5	2	5	4	5	2	3	1	5	0	11	8	5	0	5	10	2	7	0	11	12	33	8	4	10	1	55	13	10
JKAMP	428	137	278	194	241	163	213	138	226	258	287	410	172	349	401	276	174	168	153	302	222	151	188	377	206	102	430	156	137	312	492	132	333	79	184	369	147	235	127	490	298	246	194	401	384	368	217	334	399
DKK3	3437	1911	2354	1555	1948	416	3940	4286	10092	2497	2174	11920	6053	4964	3275	2579	763	2207	3988	1519	8845	4239	6632	1498	4090	2062	1131	7728	9638	3576	8556	142	765	1025	4915	5536	4266	6599	384	12439	5033	4080	7331	14239	7860	3640	5852	536	3388
ARHGEF5	55	9	15	14	15	4	8	4	5	7	16	24	2	26	19	9	10	6	11	38	16	17	13	18	7	8	18	25	14	5	25	5	16	6	7	20	20	23	1	33	10	30	20	15	32	37	21	16	42
NFE2L3	62	38	67	49	41	64	37	26	31	54	45	51	19	56	94	71	74	49	24	108	39	7	25	141	131	30	182	33	27	28	134	92	144	31	52	134	95	40	63	158	53	69	40	177	172	80	40	76	133
MCUR1	108	54	78	30	106	57	74	73	171	66	36	141	64	118	131	126	72	35	44	89	113	77	79	67	56	44	88	58	39	108	164	56	83	62	52	97	84	83	49	102	86	115	63	96	115	115	121	94	111
LIMA1	2548	761	751	626	1054	543	694	377	483	1231	810	2803	1384	2361	2025	573	856	748	773	2420	1242	856	922	2453	1432	627	2137	954	917	2323	2258	206	2873	197	1415	1830	748	1372	494	3150	1791	1024	922	3363	2917	2650	589	1229	1357
LETMD1	460	323	474	290	275	148	373	398	418	492	489	478	360	597	673	330	177	335	178	511	293	227	306	206	166	144	358	253	199	206	664	216	330	92	358	406	216	394	143	657	387	435	233	269	338	257	532	405	331
SLC4A8	30	6	29	8	29	43	14	155	230	1	14	21	13	19	15	30	50	5	3	12	4	14	27	15	11	0	51	1	3	44	52	73	36	12	26	66	54	10	40	35	8	3	5	34	34	43	55	47	63
LAMC3	801	595	959	565	3974	174	2120	320	855	1386	284	222	555	1771	2400	765	622	847	1174	733	547	2432	3469	563	3341	312	2304	1638	2013	6	3485	118	326	348	313	1596	1357	1581	138	3890	1365	1713	5862	2287	3000	88	1044	647	134
PTGER3	5	9	5	0	2	0	11	15	2	11	3	256	1	10	6	4	6	2	1	13	12	13	14	36	2	3	2	20	2	0	17	1	2	2	9	13	3	4	1	38	10	6	1	50	8	5	43	7	2
TNIP3	29	1	1	0	1	0	0	3	0	3	3	1	8	1	0	8	2	0	2	9	6	0	1	23	5	1	5	2	1	1	5	4	17	1	2	0	6	1	1	4	0	0	2	8	28	2	1	9	3
MAPK9	344	225	352	179	320	168	401	628	377	381	268	440	222	456	506	278	251	232	153	382	283	164	232	242	211	119	358	212	155	320	550	194	328	95	245	373	267	239	112	460	360	425	287	406	480	400	651	363	299
COL23A1	82	8	69	16	20	15	26	92	61	11	81	94	7	31	66	60	21	15	19	216	61	27	20	42	120	30	9	54	53	48	84	19	30	42	66	160	38	36	11	85	13	129	50	48	57	14	102	35	14
BCAR1	1122	623	449	335	1034	238	666	694	405	767	271	1709	1299	1407	1058	677	672	521	680	2041	2137	791	905	1501	874	764	668	1123	1117	1949	1541	96	890	350	856	1315	3095	1242	199	1746	945	736	985	1161	1818	989	901	690	613
FAM160A2	749	378	651	452	382	338	491	275	475	749	674	673	786	735	918	424	368	529	328	834	488	357	514	356	382	286	534	379	297	373	711	344	584	145	435	658	450	689	304	1052	564	768	369	497	670	467	556	546	509
HERPUD1	2226	928	2063	1064	468	1160	696	291	862	992	2436	1320	632	2342	2564	1590	1062	1012	486	1264	1870	520	828	2279	896	443	1531	688	446	1013	2645	1175	1487	536	738	2138	1983	1134	1148	1725	1260	1548	964	2030	1954	1313	1333	1026	3978
HOMER3	118	82	61	47	128	210	101	78	241	80	54	270	66	145	136	455	257	62	67	291	150	79	116	138	113	52	301	125	178	247	261	311	309	206	114	228	135	170	156	227	97	66	88	149	153	220	177	270	120
RAD51	3	1	3	4	83	23	2	0	4	0	7	12	7	20	1	47	25	3	0	32	2	10	14	27	6	5	38	2	8	56	71	14	26	12	7	22	2	4	27	12	6	4	0	42	13	54	5	43	29
POLQ	0	1	3	1	61	24	1	1	1	1	0	12	0	16	2	15	15	1	2	10	0	3	8	13	3	0	19	1	4	23	67	11	23	2	3	19	0	0	22	0	4	0	0	35	3	27	0	26	9
PIK3CB	346	140	205	117	168	170	221	235	246	238	210	207	113	287	440	472	247	161	103	252	205	101	131	178	166	94	259	138	93	192	375	282	283	139	140	293	278	178	165	295	203	217	178	323	296	206	282	538	266
CYBA	649	264	404	200	1149	1434	253	141	213	313	254	760	224	667	440	2924	1309	178	102	1575	802	337	717	976	404	569	1387	228	313	1036	1740	1988	1485	1254	498	1666	870	346	1267	583	479	335	175	840	729	1386	459	1480	909
THOC3	13	2	12	4	21	5	10	7	12	18	14	13	3	8	24	12	10	6	3	21	12	4	11	6	13	5	13	11	2	6	27	6	9	9	8	8	6	16	10	12	6	12	3	10	10	13	19	11	9
HEBP2	223	152	136	110	148	125	142	61	91	173	125	219	104	283	222	338	128	126	58	231	149	104	116	132	98	74	164	91	87	154	271	124	167	101	119	222	160	84	92	177	247	214	91	132	179	137	82	269	172
MPHOSPH9	102	69	99	55	163	51	103	131	144	90	103	187	93	168	161	69	108	48	63	172	85	55	76	84	101	36	141	34	54	130	263	75	118	26	68	169	94	70	71	212	97	73	53	162	133	115	97	175	101
PLEKHA5	473	155	318	200	327	44	148	272	177	239	349	178	155	288	439	32	78	140	82	241	115	120	190	250	116	66	158	86	75	65	267	34	200	12	112	203	235	160	66	277	214	212	122	289	216	91	237	100	229
PRSS8	1	0	1	1	0	0	1	2	0	1	6	5	0	1	5	3	2	0	1	0	0	0	1	1	0	0	0	0	0	1	0	5	1	0	0	1	3	1	0	2	1	0	0	5	0	0	2	3	1
SIKE1	247	196	172	101	232	120	179	131	209	239	193	346	170	312	322	204	218	161	138	237	228	144	148	160	157	99	298	130	98	219	447	147	239	69	206	291	196	191	84	417	233	171	228	269	270	224	155	320	188
RRP12	767	64	123	78	319	354	141	171	159	152	107	383	237	178	248	886	334	78	98	499	423	105	185	1117	235	224	467	115	129	380	379	616	370	332	134	342	1209	150	308	270	201	192	194	877	1670	781	239	584	436
FNIP2	492	316	292	201	230	356	374	253	223	564	367	1519	475	671	723	525	500	305	273	750	892	384	328	835	613	268	705	584	261	1051	930	359	809	156	646	812	1431	431	333	1023	553	287	724	864	1201	779	288	949	357
MSMO1	1763	210	178	98	153	66	206	304	1428	144	131	169	231	227	244	261	169	80	179	229	410	157	109	105	209	140	230	133	112	132	205	66	138	76	139	200	356	410	64	296	284	135	241	177	409	118	329	226	162
TTC17	1038	427	648	459	539	282	540	394	509	833	773	910	633	886	1282	416	468	559	338	816	664	319	467	458	423	281	676	388	387	451	945	406	674	131	537	653	489	663	268	1112	669	848	447	838	1004	634	490	618	770
ALX4	589	620	1009	572	90	52	758	116	114	1196	754	40	71	526	1463	17	139	729	42	76	21	45	45	44	138	33	194	43	77	3	188	19	198	5	56	131	35	113	32	178	454	1014	104	123	37	23	104	101	210
FSTL4	82	7	68	22	0	1	6	154	7	6	168	1	1	3	18	0	2	5	0	0	1	2	0	0	1	2	3	2	0	1	0	1	2	1	0	1	2	1	0	10	6	364	4	9	1	0	42	3	21
FOXN3	1015	1039	865	536	352	297	1137	450	787	1420	1002	497	321	1255	1847	300	510	836	316	578	575	411	334	354	421	361	501	348	312	505	687	307	617	98	530	686	634	364	295	875	1141	1307	487	566	837	380	422	502	475
METTL24	44	48	29	21	3	2	20	7	34	33	47	13	14	40	66	1	13	26	8	26	19	6	10	13	15	10	23	6	6	1	24	1	29	1	14	23	3	14	0	25	45	46	20	7	26	1	9	1	36
AKR7A2	395	145	310	198	342	107	209	172	339	226	189	308	141	315	380	331	118	154	102	289	149	148	213	210	140	89	230	150	115	180	432	76	273	109	172	263	224	265	104	292	213	253	135	207	319	260	428	137	294
MRTO4	344	74	161	94	238	108	135	187	189	141	103	288	123	130	211	457	242	101	66	334	316	102	150	205	113	79	195	105	105	191	448	173	157	162	112	200	468	143	81	197	173	140	97	208	346	260	300	345	115
NNAT	13411	340	6763	3008	86	33	229	538	29	206	4520	45	46	253	1408	41	100	542	150	90	60	33	40	47	191	85	288	16	73	17	193	21	610	20	100	508	83	458	37	273	27	1962	87	79	450	20	791	65	6722
USE1	247	128	172	82	184	94	143	141	181	162	117	282	113	224	265	275	173	87	72	348	162	99	119	200	120	49	231	138	176	133	268	227	210	145	123	185	210	185	88	274	170	150	116	181	216	233	349	185	144
MCF2L2	17	10	46	14	45	9	158	543	8	4	8	11	21	62	34	10	11	0	2	24	28	13	20	17	6	18	9	5	7	8	41	7	12	13	3	22	14	8	6	65	5	11	10	16	9	2	324	7	19
NRIP2	479	470	537	489	120	8	627	202	284	829	538	215	317	964	1045	17	67	467	70	229	216	121	169	46	90	106	92	180	166	27	176	43	22	1	367	131	107	419	18	349	554	815	41	76	114	26	214	56	184
LAMA3	43	69	145	32	321	16	137	185	90	183	223	104	241	857	611	56	295	153	56	217	394	84	358	88	194	119	46	83	243	18	220	29	86	24	169	261	291	155	14	356	334	99	129	189	213	20	197	44	34
AP5M1	302	99	137	101	155	103	117	119	163	145	116	191	100	276	248	129	110	90	65	234	176	71	117	111	119	78	225	74	80	170	238	100	214	52	129	197	119	120	118	260	179	162	84	193	229	178	147	171	192
ANAPC4	280	189	242	169	225	173	265	184	219	317	319	396	292	373	609	320	184	255	140	379	280	167	219	202	174	103	349	203	198	198	465	279	313	78	298	372	182	319	154	575	285	329	164	362	420	198	249	349	232
KCNQ1	61	37	78	55	112	148	30	37	24	31	31	41	14	68	63	191	54	26	16	129	17	15	94	73	45	53	118	6	25	70	107	129	145	81	48	167	61	65	132	68	46	31	36	95	95	77	102	75	149
TRAPPC3	435	250	357	230	362	192	295	239	298	380	285	642	252	502	559	638	274	297	179	525	536	300	352	293	234	162	399	304	288	345	641	260	422	186	305	469	291	414	217	585	448	425	251	344	514	429	375	462	358
THRAP3	1745	765	933	561	1105	554	1007	693	929	1339	968	1470	857	1477	1716	647	821	784	511	1389	958	656	806	732	703	456	1346	621	786	1001	1689	748	1239	249	762	1306	1380	999	596	1552	1252	1386	715	1126	1186	1186	803	1339	880
PHPT1	499	294	366	361	480	245	340	339	397	463	216	1237	734	455	561	736	289	364	262	793	713	488	586	492	355	245	488	519	684	448	813	290	411	279	611	643	397	840	230	1064	515	448	338	381	597	742	788	361	406
ENTPD2	65	72	149	76	15	1	98	254	334	156	73	3	3	72	149	9	5	78	8	6	0	6	12	3	10	19	3	1	2	2	7	3	3	11	13	13	216	7	1	4	32	154	10	6	2	2	279	3	8
LY75	69	65	20	30	44	47	55	28	29	53	73	129	42	75	72	106	23	50	10	97	45	14	30	43	29	30	52	12	53	18	92	57	47	23	69	100	69	55	61	63	52	77	22	99	43	15	61	113	49
ARID4B	628	320	369	264	320	179	368	247	277	537	392	558	439	558	676	309	369	269	264	499	476	188	272	344	373	219	500	249	212	262	672	316	454	114	366	502	579	326	224	724	393	297	320	496	659	295	258	589	321
OPN3	26	9	20	5	19	42	21	11	21	14	14	32	0	24	28	35	33	11	16	35	14	10	8	36	23	3	59	12	3	44	48	47	59	18	36	58	26	22	33	30	21	19	22	54	29	41	9	32	21
SDCCAG8	194	111	152	110	193	167	157	184	228	184	164	315	154	258	303	288	183	117	115	385	223	137	209	219	151	75	324	190	140	198	454	173	223	89	205	306	223	260	178	448	184	176	165	291	284	261	235	298	206
PTPRN	8	6	52	5	23	5	64	489	5	0	8	0	4	19	11	57	13	0	1	10	1	1	1	21	0	1	28	0	2	0	10	10	82	21	1	6	5	2	5	2	1	3	0	10	0	1	356	5	6
HHAT	66	18	57	32	40	25	23	70	47	28	51	68	60	93	68	16	16	16	30	72	51	35	37	37	39	16	71	19	28	24	81	18	54	11	39	69	46	61	19	97	39	42	28	83	54	40	69	39	87
KIF1B	1965	560	915	385	730	360	1452	3378	2838	882	844	767	536	1156	1369	517	658	451	313	660	682	317	477	701	496	311	835	365	293	610	1017	438	980	141	461	859	1730	438	354	1222	817	716	423	1008	1196	708	2339	797	738
FOXC1	2345	1170	1576	996	672	286	1418	383	410	1819	1831	1540	1857	1459	2796	341	928	1395	572	1094	1632	818	1128	947	1435	585	1047	843	866	264	1760	131	1258	98	742	1365	596	2123	278	1586	1259	2371	1381	1436	1846	863	473	673	1649
TBC1D22A	355	213	295	182	327	315	216	179	203	270	214	446	199	426	448	479	265	232	135	530	335	236	239	352	261	147	333	236	240	307	613	305	422	196	234	489	286	286	259	423	337	294	167	380	436	357	310	326	353
SYNE2	1732	1534	1389	838	786	236	1414	516	744	2035	1697	731	1195	2373	3233	387	998	1077	725	1348	1712	763	853	495	714	768	297	459	681	260	1824	458	452	147	817	1772	1457	1039	213	1505	1978	2135	694	1048	2348	311	859	1202	1055
PLEKHH1	59	45	94	24	87	17	96	383	286	62	43	37	17	67	138	18	53	27	18	24	22	36	58	22	27	35	23	8	29	7	58	15	32	16	35	96	147	18	23	54	58	37	10	112	42	32	444	76	65
ATP9A	1860	837	1024	449	517	249	1196	2023	2113	1080	1128	874	685	1423	1682	230	523	702	679	519	823	604	679	385	828	429	860	637	597	381	1233	76	935	87	688	922	1436	789	233	1537	1184	1492	782	1085	1245	405	1795	448	685
SPO11	0	0	0	0	0	0	0	0	0	0	0	0	0	0	0	0	0	0	0	0	0	0	0	0	0	0	0	0	0	0	0	0	0	0	0	0	0	0	0	0	0	0	0	2	0	0	0	0	0
CBLN4	6	0	27	0	1	2	32	130	1	0	18	0	0	3	9	1	0	0	0	0	0	0	1	6	0	0	0	1	0	0	0	0	0	0	0	0	0	0	0	2	0	0	0	0	1	0	62	0	63
CHRDL2	1	0	3	1	1	1	2	3	1	1	0	4	6	13	1	6	1	0	0	5	8	0	1	160	4	0	2	0	0	0	5	0	15	2	1	3	2	0	4	2	23	1	0	4	7	0	3	0	0
FAM168A	1012	764	1004	641	689	438	1219	1790	2609	1210	803	1361	680	1329	1620	602	610	778	496	789	777	521	699	527	555	395	919	530	563	714	1176	506	932	211	701	892	1978	797	440	1436	899	1262	653	944	1106	642	1576	786	834
RELT	381	58	61	28	171	387	81	120	85	61	21	116	107	112	107	423	430	29	29	283	116	32	97	369	102	101	332	40	53	253	262	636	407	167	65	290	758	55	313	108	51	59	102	326	407	191	84	432	201
GALC	338	158	271	148	229	333	193	255	527	206	242	264	140	343	347	479	208	145	78	330	134	115	265	171	195	92	466	110	105	213	411	413	498	110	276	432	286	182	390	495	220	175	118	327	334	281	228	291	376
NOP58	853	176	258	180	336	197	297	220	222	347	308	536	530	383	515	518	374	186	140	442	591	190	260	596	279	172	399	227	192	290	688	359	348	172	277	383	976	347	168	535	271	345	277	523	697	343	268	700	348
SZRD1	1445	667	730	510	1038	567	818	390	636	903	607	1598	834	1121	1349	1139	925	714	551	1350	1057	638	826	818	625	383	1044	722	686	1299	1624	627	1263	439	696	1233	1083	1000	564	1323	1207	1254	721	1221	1654	1521	690	1012	969
KCNH2	12	12	49	11	22	3	62	222	24	3	16	1	8	17	24	22	2	8	5	3	0	2	5	3	4	3	3	5	6	3	12	3	12	15	2	8	139	1	2	8	6	8	11	6	4	1	214	11	24
CUL1	1078	492	559	353	373	205	593	377	464	779	546	575	446	822	1154	521	406	502	316	579	701	326	310	426	365	253	528	316	435	330	842	262	472	187	536	583	735	550	227	775	830	803	402	673	821	531	485	605	484
FAM114A2	243	108	152	103	161	97	156	76	134	191	125	229	167	241	285	210	135	101	77	306	193	106	157	157	155	68	227	125	92	178	315	113	180	59	129	220	128	161	101	286	218	187	130	209	219	232	126	225	198
CYFIP2	846	1273	955	756	290	152	1621	2091	1659	1425	502	1622	878	1934	1706	837	252	985	319	304	1509	1058	370	326	314	493	225	1572	1095	316	949	503	333	294	1086	820	856	1097	137	1259	2106	1692	709	478	1224	616	2728	853	270
TAB2	1471	418	881	454	448	459	529	403	587	759	875	826	418	799	1245	748	494	460	319	657	545	338	497	506	541	330	789	363	336	608	976	514	782	217	600	732	1181	613	471	1163	650	842	573	793	985	616	630	835	1150
GINM1	703	286	335	273	358	183	358	227	338	443	416	774	466	707	660	365	289	269	211	475	571	336	380	377	366	155	373	343	322	286	853	194	455	96	385	513	423	503	186	800	552	462	439	564	725	411	264	323	531
EIF2AK2	573	454	400	258	515	205	400	352	562	563	423	750	292	672	877	290	373	344	360	508	584	340	314	272	363	181	598	561	298	494	849	252	667	96	496	643	436	1598	203	921	471	397	372	647	619	428	401	441	534
USP36	2977	367	607	463	488	473	781	649	534	977	530	911	1084	889	1499	682	864	528	318	938	904	347	597	2162	461	394	698	490	448	405	1117	1325	1168	333	450	834	2223	591	420	912	564	1195	687	2046	1631	839	626	837	745
KMT2C	1000	639	785	409	498	499	781	838	1281	1124	731	799	594	1097	1610	499	899	600	497	798	853	317	437	630	512	371	949	364	328	734	1120	739	1061	155	726	955	1025	462	501	1319	817	896	425	947	1177	616	582	1188	693
MCOLN3	122	6	82	38	12	19	2	4	0	8	114	27	10	5	27	5	10	4	7	34	2	6	24	31	14	8	26	13	13	3	43	8	106	7	16	86	15	23	16	35	1	37	0	47	10	5	35	18	46
CCDC85A	21	36	46	6	62	2	95	149	35	31	14	10	17	67	88	13	28	17	5	18	3	8	30	7	11	15	2	3	5	3	32	1	2	7	15	39	240	3	2	19	17	10	7	39	12	2	271	3	3
PUM2	1054	754	756	541	643	427	853	645	726	1175	908	1113	890	1311	1678	736	770	697	505	1023	965	457	536	559	658	445	818	525	390	659	1350	705	902	248	784	1025	901	656	475	1561	894	861	675	978	1215	645	828	1344	729
MRPL43	271	223	301	201	241	116	186	177	273	286	229	372	213	347	455	322	192	238	110	342	305	225	235	212	152	131	247	274	243	216	391	136	221	114	250	279	172	368	88	409	288	352	123	226	315	281	339	204	226
ITIH4	45	50	71	53	10	4	46	28	35	89	72	47	25	62	116	4	9	45	22	16	40	15	17	13	8	11	12	32	34	4	28	9	19	1	16	21	6	28	10	34	75	74	9	13	24	5	20	15	43
ITIH1	16	9	13	9	1	3	19	2	7	18	12	0	2	96	20	5	7	8	2	2	0	0	0	0	3	1	3	1	0	1	2	2	3	3	0	3	1	2	1	2	56	14	0	0	5	0	1	2	4
HPF1	170	82	128	81	135	44	114	84	95	123	104	171	86	166	194	111	78	81	53	148	135	60	85	69	58	42	126	73	61	97	207	33	92	42	74	103	64	123	48	154	146	149	58	113	121	108	125	119	100
ZFR	883	484	643	357	547	357	650	730	799	726	551	715	448	740	1111	481	543	400	283	640	639	319	490	307	524	256	792	346	318	699	1156	295	775	136	438	694	855	409	296	982	686	511	523	739	932	578	727	725	578
ZNF280C	39	26	37	24	47	18	25	27	33	32	22	61	36	50	52	13	28	17	31	64	40	22	20	14	26	17	43	28	15	26	74	24	36	10	39	48	30	19	20	70	29	23	34	26	40	28	33	42	25
NPFFR2	1	6	3	0	0	0	3	0	1	15	0	0	5	3	1	0	1	2	0	0	0	0	0	0	1	0	5	0	0	3	0	0	0	0	0	1	0	0	0	0	13	10	0	5	0	0	0	5	0
PHF21B	26	4	32	13	8	1	23	89	95	6	14	0	4	8	25	8	2	4	4	1	2	6	11	4	3	2	3	0	1	0	8	2	4	11	5	3	39	7	2	8	2	6	3	6	14	2	62	2	12
TRAF1	1587	245	401	302	182	257	334	341	458	491	296	1237	961	542	597	872	356	384	515	480	1601	504	732	355	634	387	688	687	827	419	1136	463	701	315	989	780	843	680	231	2020	417	503	743	1086	2978	572	450	914	605
RC3H2	617	330	388	202	436	244	362	312	346	465	424	799	350	535	696	414	479	240	255	660	586	252	308	366	429	203	617	331	198	608	953	317	553	134	407	625	521	282	258	818	456	366	357	661	764	472	356	800	495
IL17RB	44	18	49	12	29	17	85	171	500	27	21	22	16	37	80	58	32	15	12	22	24	28	25	28	15	8	36	13	12	19	69	25	38	25	12	35	77	23	6	38	29	22	20	35	35	23	179	37	19
TRAF3IP2	382	100	120	82	166	94	83	129	208	109	118	271	190	235	185	240	154	66	76	310	352	108	145	250	92	80	140	119	133	152	391	123	236	88	117	253	536	150	87	186	241	120	97	200	398	197	154	372	151
GYG2	207	22	70	25	25	11	33	83	552	44	33	25	1	56	74	16	14	11	19	98	8	19	32	86	24	11	20	14	16	18	68	8	109	3	15	68	292	26	7	58	42	37	10	166	65	9	150	13	57
DCBLD2	358	219	246	163	553	307	234	120	151	332	288	618	367	334	626	580	296	218	250	685	289	231	275	415	316	121	1593	271	253	709	759	119	1090	201	420	427	180	341	316	894	339	296	341	647	642	698	147	834	545
SERPINB3	0	0	0	0	1	0	0	0	0	0	0	0	0	0	0	0	0	0	0	0	0	0	0	0	0	0	0	0	0	0	0	0	0	0	0	0	0	0	0	0	0	0	0	0	0	0	0	0	0
SOAT1	532	157	192	130	403	514	165	104	200	222	232	402	204	366	356	763	430	117	124	449	312	127	297	268	262	193	722	129	117	526	674	667	599	229	314	617	509	226	570	437	260	211	216	465	543	692	156	700	518
PKP2	4574	186	2206	1001	27	200	109	36	31	108	2474	12	20	166	691	32	98	212	137	259	50	97	105	205	258	83	283	69	39	18	490	7	724	10	64	421	84	185	209	203	269	1036	280	238	540	33	79	135	2528
MSH4	4	0	4	2	1	2	5	2	1	5	5	7	7	5	7	2	9	4	3	6	4	2	2	1	1	3	3	4	1	3	11	1	4	1	8	12	2	5	1	11	7	7	1	1	4	5	5	1	2
F7	30	0	17	7	0	0	3	6	3	4	9	6	3	1	10	0	3	1	0	0	1	0	1	1	0	1	0	0	0	5	0	0	5	0	0	0	1	1	0	1	1	7	1	9	5	2	3	2	4
GDI2	1527	482	670	464	1300	866	659	468	792	815	689	1855	577	1227	1243	1785	1133	565	368	1604	1150	670	880	1097	820	452	1956	658	536	1415	1963	950	1437	636	838	1350	1352	986	777	1522	1084	921	658	1506	1593	1490	640	1543	1222
PRDM1	94	39	19	13	192	163	35	28	32	22	21	214	232	78	65	253	182	11	37	630	177	38	115	417	87	143	267	64	97	173	284	211	164	82	147	204	436	77	155	292	48	18	100	301	248	111	46	201	149
ATG5	251	128	160	113	159	120	181	93	125	252	237	378	185	294	366	274	193	182	120	278	292	145	164	152	149	95	232	159	124	183	353	141	194	73	236	216	194	239	96	381	245	236	189	277	357	218	198	236	180
TMCC3	112	75	104	46	126	160	90	76	220	81	142	127	57	584	240	306	330	50	39	258	54	36	92	116	174	100	124	44	48	83	240	244	260	89	90	376	537	54	169	173	119	90	139	280	119	82	148	301	161
PITHD1	566	175	318	192	260	196	305	524	321	354	262	402	272	342	505	571	248	237	124	430	361	149	218	347	207	116	345	255	278	226	562	291	372	180	241	398	409	363	190	497	278	384	246	384	484	346	646	384	285
MTA3	468	220	376	205	230	59	431	659	314	308	280	294	207	326	511	161	121	228	112	386	209	152	158	187	144	80	191	144	194	148	372	62	214	60	209	227	221	217	79	404	256	387	177	210	339	178	846	136	240
USP13	348	224	217	170	216	52	254	126	154	353	234	313	242	365	426	77	145	199	91	300	274	159	175	165	134	71	203	146	70	253	439	40	118	37	217	244	233	155	41	310	348	291	158	236	315	251	128	176	179
ATP11B	413	219	202	134	222	250	211	148	128	303	250	501	212	370	419	395	410	164	173	472	387	148	195	314	246	158	480	172	124	397	649	327	479	124	303	488	361	220	252	489	319	253	233	508	582	390	137	709	318
LAMC2	79	4	13	6	73	371	10	8	4	5	10	45	22	33	22	17	110	9	19	111	47	7	17	37	40	5	355	31	53	36	935	9	28	15	32	148	447	22	371	91	8	14	11	54	145	120	6	208	19
CDK14	342	88	196	121	134	136	179	335	253	191	174	141	20	187	272	154	162	107	61	244	65	68	123	254	141	56	300	34	44	105	286	132	302	48	129	168	215	74	128	202	126	201	114	109	221	91	359	250	173
SEC61A1	4300	1053	1641	1091	3756	1984	1234	764	1456	1515	1402	3625	1598	2894	2420	4333	2559	998	948	4299	2393	1586	2150	3731	2101	928	4551	1758	1444	4360	5287	1723	4398	1667	1644	3061	2671	1937	1848	3955	2398	1862	1586	3877	4351	5324	1451	3893	2903
PPP1R12A	1195	1832	1216	1137	611	266	1627	613	1000	2677	1508	1593	1738	2372	3228	615	1016	1413	812	910	1828	629	600	582	696	623	860	764	566	830	1258	445	644	158	1130	1180	660	1167	292	2456	1790	1845	865	1013	1552	771	743	1028	525
RASGRF1	9	20	67	6	13	3	96	232	22	4	0	1	7	9	19	5	9	0	1	2	2	0	2	7	0	6	6	1	1	3	10	2	1	2	4	5	13	1	4	8	4	3	5	7	1	3	256	4	4
CAMK2B	87	29	249	36	75	2	323	1673	720	31	40	4	27	22	93	33	12	9	5	3	14	6	14	2	9	11	8	15	11	12	37	1	17	9	6	14	244	10	9	56	2	31	21	12	24	7	1812	8	47
CROCC	410	480	691	347	439	161	409	386	314	623	369	835	557	559	926	154	201	519	251	627	530	337	357	377	254	244	368	519	558	250	703	141	363	107	377	445	237	626	110	823	327	610	211	326	391	255	474	255	247
POLR3E	902	228	375	239	254	172	319	270	309	453	215	462	370	462	571	306	364	267	177	392	446	177	346	451	295	168	358	203	234	243	609	389	367	103	247	419	690	317	167	587	343	487	306	561	717	343	297	392	283
ATP2B4	2856	2992	2493	1745	1324	663	3209	2040	2561	5397	2770	3357	2002	6520	6473	1299	1920	2528	1171	2515	2850	1353	1453	1249	1464	1149	1895	1172	1581	3364	3159	777	1703	477	1829	2355	2426	1750	663	3352	5179	4993	1377	3138	3322	4025	1875	3103	1858
ZC3H11A	1027	523	648	392	675	354	650	498	648	859	717	1334	728	1122	1348	624	652	550	459	1004	885	485	552	756	613	426	856	516	483	741	1265	530	931	213	689	1007	1012	636	415	1351	793	665	659	1124	1336	1074	594	1196	756
RIOK2	219	77	108	80	116	60	130	78	98	136	128	222	73	171	223	240	102	104	68	179	182	88	118	104	105	70	218	74	85	176	263	72	154	63	121	140	190	144	71	221	147	119	109	198	162	193	109	169	118
YIPF1	264	84	124	93	169	121	100	82	134	107	112	270	87	223	220	395	143	82	61	296	202	81	128	162	111	82	212	104	85	132	398	163	266	141	123	274	165	170	137	227	231	171	122	208	321	212	156	261	190
NDC1	146	64	91	57	146	80	67	70	102	112	101	134	68	157	180	165	120	82	57	140	131	47	102	87	66	54	151	58	34	100	302	85	146	49	91	133	100	73	90	184	96	115	82	139	133	97	106	227	119
DGKG	165	331	251	171	72	32	436	301	744	499	328	51	166	513	623	99	74	223	79	77	112	86	63	29	47	78	72	56	69	78	146	32	49	42	88	154	289	86	37	179	295	392	82	124	122	33	284	86	51
FLYWCH1	654	626	846	743	554	345	959	1012	776	1008	549	1157	722	608	1497	294	240	963	561	1188	910	610	655	330	489	475	597	498	668	616	947	516	515	141	668	756	441	1402	283	1312	457	775	373	570	923	480	910	692	678
UNKL	274	233	282	221	176	190	301	260	361	323	252	358	291	359	557	142	178	280	183	315	327	198	250	196	149	163	222	224	213	176	452	238	305	54	198	276	191	347	160	468	237	279	147	172	274	146	350	298	175
TBXAS1	150	79	113	77	180	869	87	63	108	65	61	212	14	176	124	1281	448	41	20	367	51	38	144	188	122	152	595	22	52	340	500	661	734	453	135	546	350	86	753	168	104	87	95	313	257	322	177	647	344
PARP12	302	215	196	109	356	263	190	94	156	233	229	831	215	468	540	436	262	208	225	575	470	286	271	350	317	211	550	575	462	586	682	472	510	147	584	670	306	1526	203	916	260	258	200	537	601	720	351	450	481
ALDH18A1	808	229	328	198	655	255	297	218	233	371	262	1074	351	533	521	449	288	223	246	779	494	416	390	568	482	186	1023	403	467	1035	973	136	799	116	440	526	473	424	239	1008	649	502	441	856	829	1474	305	470	636
TARBP1	433	176	406	230	335	110	321	836	358	317	396	364	187	434	487	101	146	213	129	477	216	109	147	319	176	74	367	181	163	279	497	187	282	51	219	408	225	202	122	425	253	292	146	357	357	247	598	255	377
GATB	127	45	107	74	134	49	82	126	189	106	85	111	99	136	201	168	81	53	41	140	61	46	114	62	55	42	103	60	90	77	167	74	105	51	81	130	131	97	68	155	117	112	45	108	99	87	362	131	100
MXD1	328	131	147	93	134	2263	254	132	147	150	375	943	149	437	309	3061	3390	96	118	652	347	110	328	985	628	712	1100	163	111	608	986	4420	2108	961	346	1458	1732	214	2237	727	216	316	619	1458	871	817	110	2540	925
CDK17	453	134	187	90	369	111	177	383	316	239	136	394	302	444	287	255	312	132	125	649	319	153	192	401	384	210	309	162	142	270	525	180	251	80	229	408	963	222	128	469	215	156	179	541	644	294	355	502	246
DNAJC25	137	26	41	24	50	36	43	44	39	52	54	98	50	77	89	61	57	44	28	112	90	29	80	80	50	23	109	42	42	45	117	46	95	15	46	75	109	54	53	101	64	44	65	89	123	88	58	138	59
SLC2A3	2981	464	806	699	974	2222	630	405	60	871	662	3118	2294	789	1759	4401	8116	479	1116	6814	1909	849	1423	6069	1476	1161	1401	818	1258	646	2403	5124	2049	1487	795	2642	5795	1660	2145	1871	1059	1618	1588	4809	4335	2399	263	3209	3194
PSD	77	149	637	93	776	17	1801	3211	28	10	18	34	60	189	322	135	48	16	15	46	53	16	58	37	8	73	31	24	81	13	138	29	57	71	20	49	98	69	16	160	16	34	17	26	31	33	5679	9	30
CTDP1	255	146	199	117	213	172	195	103	164	173	104	274	138	243	288	207	176	171	119	310	240	124	154	282	137	117	228	136	182	213	363	225	295	108	155	233	285	177	142	272	198	196	116	240	230	149	183	234	131
YBX3	5114	1281	979	764	880	796	1413	581	484	1886	1113	2474	2890	2214	2848	1906	2348	1183	555	2138	4281	675	1171	2911	1736	1089	1064	900	799	589	2239	1186	1326	648	1000	2271	5337	1427	797	2132	2450	2264	1330	2434	5680	1268	544	2154	2234
STYK1	1	2	5	0	4	1	4	50	1	4	1	6	2	4	6	4	1	2	1	16	0	0	6	10	5	2	5	1	0	3	17	0	6	2	0	9	4	0	3	4	2	0	0	8	6	4	52	4	6
WNK1	3101	1215	1629	850	1540	1136	1761	1621	2285	2197	1481	1970	869	2338	2933	783	1410	1360	769	1969	1509	924	1106	1434	1423	794	2421	823	777	1424	2585	928	2814	302	1160	1941	2628	942	1085	2497	2147	2241	1104	2270	2618	1448	1535	2007	1787
RPS17P5	2	0	0	0	0	1	1	0	0	1	0	0	0	2	1	1	1	0	1	1	1	0	2	0	0	0	0	0	0	1	3	0	0	0	1	0	0	0	0	1	1	0	0	1	0	1	1	4	1
CCAR1	726	332	351	258	540	313	327	334	350	477	413	814	386	649	743	498	471	284	265	798	600	308	387	385	447	211	718	285	320	478	956	419	632	189	419	620	430	327	349	919	402	444	313	643	723	581	393	866	450
OGFR	712	411	500	306	558	456	372	595	356	529	352	581	489	502	626	896	514	346	319	781	615	397	426	411	323	289	745	765	522	455	834	599	806	452	501	753	613	873	400	923	406	443	202	386	638	410	719	600	447
GNA15	133	24	41	24	99	325	21	29	11	24	16	193	4	69	33	675	517	20	14	163	16	25	97	155	49	39	234	21	21	103	222	601	402	268	46	132	158	63	280	83	41	14	41	195	200	126	60	274	97
CREB3L3	0	0	0	0	0	0	0	0	0	0	0	0	0	0	0	0	1	0	0	0	0	0	0	1	0	0	0	0	0	0	1	0	0	1	0	1	0	0	2	0	0	0	0	0	0	0	0	2	0
PIGV	254	45	126	64	51	38	61	73	123	79	135	113	65	136	186	110	33	57	36	96	87	51	76	33	47	29	100	34	39	82	138	28	93	28	70	116	104	86	37	110	99	98	57	104	100	71	107	74	95
PTPRU	1346	266	1136	413	334	209	291	184	226	479	950	255	353	312	839	203	186	368	252	463	287	245	462	388	378	158	486	250	249	22	778	47	732	77	339	540	257	601	183	835	468	786	309	364	667	69	381	370	1683
SNRNP40	278	80	150	98	221	98	162	89	153	212	166	252	175	229	295	279	150	109	63	297	194	98	142	164	110	75	211	102	135	141	344	121	200	87	145	204	230	206	111	285	201	212	100	185	218	156	216	260	157
RIMBP2	7	13	73	7	16	3	110	519	14	7	9	4	0	40	43	11	10	4	3	20	0	5	6	38	21	11	16	8	5	6	20	1	50	6	2	17	19	14	9	39	1	5	9	29	7	21	345	8	12
COL11A1	2392	299	1156	594	398	1333	225	219	191	224	839	465	67	718	854	330	628	149	607	1853	121	385	559	2284	2695	339	8469	599	393	3122	2637	95	8194	128	318	2833	116	271	1254	1661	621	559	2120	2239	4711	13742	241	791	2843
QSER1	189	125	161	105	229	150	102	130	225	140	134	267	118	208	254	181	207	78	134	240	179	76	95	150	122	61	327	127	52	249	462	155	256	65	163	263	178	120	130	344	157	128	100	237	280	188	154	264	202
MPC1	377	173	293	174	160	108	291	260	565	317	253	284	265	225	367	255	130	204	106	231	204	140	197	173	142	112	227	143	155	130	323	136	181	70	169	279	392	278	136	354	192	296	173	248	250	215	338	235	260
ACAA1	376	253	365	237	317	348	300	410	530	326	292	453	223	453	527	768	355	221	132	461	279	209	290	279	211	249	423	206	255	304	533	442	419	259	301	553	413	386	336	514	336	413	231	382	486	427	548	491	344
BCAT1	163	51	49	21	268	571	32	112	56	29	20	786	30	120	51	878	627	21	41	963	124	86	128	605	236	49	1107	131	49	986	830	762	796	255	272	826	199	75	555	317	55	14	98	443	383	1000	106	853	530
HDAC7	1841	978	1043	629	2131	789	956	737	686	1473	887	2124	1264	2364	2102	1314	1175	991	840	3557	1720	1120	1493	2037	1161	1100	1628	946	1182	1666	2831	715	1742	556	1103	2282	1344	1734	726	2490	2040	1497	866	1446	2484	1510	1234	1924	971
LZTS1	31	54	59	24	1336	87	195	142	218	55	36	385	57	135	130	175	226	26	39	1236	366	377	214	372	149	123	494	107	149	333	652	38	273	74	236	312	490	149	84	256	150	36	116	525	332	292	475	319	94
PRDM6	490	166	251	157	5	17	111	20	16	224	236	56	28	120	270	1	18	153	25	35	50	7	8	29	57	8	23	19	12	2	25	2	87	3	34	33	1	52	20	54	83	202	34	13	34	5	10	19	208
WNT8A	0	0	2	0	0	0	0	8	0	0	2	0	0	0	0	0	1	0	0	0	0	0	0	0	0	0	0	0	0	0	0	0	0	0	0	0	0	0	0	0	0	0	0	1	0	0	2	1	0
SPAG4	543	20	44	40	57	18	56	38	12	44	52	78	69	96	160	84	43	15	11	75	81	13	80	192	24	16	23	34	23	22	133	62	95	50	12	66	151	92	23	56	35	128	42	136	131	51	38	106	130
NCKAP1	1775	1333	1018	630	947	296	1262	964	1092	1764	1331	1867	1238	2192	2506	770	1123	922	780	1212	1743	808	904	753	1205	529	1169	844	568	1441	2077	236	1092	202	1118	1449	1375	884	326	2168	1817	1291	1193	1606	2396	1389	1194	1347	1142
MRPS35	244	126	172	122	204	115	177	141	200	220	139	280	168	244	280	323	175	150	84	249	239	87	144	155	98	61	277	130	101	195	376	129	193	79	157	207	236	178	100	258	233	240	105	205	236	242	211	348	177
GUCY1B1	264	712	470	292	281	38	648	572	415	1110	637	526	411	1321	1282	83	371	523	113	652	374	160	195	227	194	191	181	150	234	79	372	78	128	19	307	305	185	344	35	476	917	739	126	306	276	93	480	208	116
SFSWAP	705	309	525	285	499	239	441	507	508	587	418	641	431	602	791	338	336	414	227	651	430	280	349	489	320	230	517	353	330	300	753	327	528	129	351	651	619	441	251	836	482	561	267	593	596	368	480	438	423
TNK2	626	860	1406	773	1103	523	1469	2715	1448	1282	805	960	859	1009	1705	755	480	769	427	1118	489	469	793	606	404	521	868	662	862	709	1035	835	812	345	675	1007	638	890	470	1552	714	1145	445	669	631	557	2657	739	753
MON2	762	404	455	307	374	245	412	386	307	658	444	865	601	670	849	330	484	303	298	548	704	269	375	447	422	200	609	310	216	428	821	403	512	94	522	623	425	504	217	1048	471	490	474	595	923	511	367	607	474
CDH3	64	5	28	1	21	2	11	31	4	0	45	60	7	15	9	8	9	1	6	84	37	15	37	120	16	9	49	12	54	7	50	5	18	2	45	89	21	32	7	204	8	83	6	28	59	37	36	9	8
ARSF	0	1	4	0	3	0	5	15	167	0	0	0	0	0	3	0	0	0	0	0	0	0	0	0	0	0	0	0	0	0	0	0	0	0	0	0	17	0	0	0	0	0	0	0	0	0	20	0	0
GPBP1	1314	413	561	417	423	284	492	428	624	672	624	721	552	789	1019	914	428	392	275	717	631	291	371	607	360	302	533	319	335	323	890	442	649	289	499	704	888	656	296	942	482	606	421	783	867	455	625	786	579
DGAT2	6	0	8	1	9	120	22	36	1	2	33	21	1	22	15	406	133	1	1	20	22	1	12	49	13	78	31	4	2	34	50	231	97	131	11	74	161	6	98	18	4	26	22	20	18	19	45	278	49
ZNF112	41	26	53	42	28	9	51	31	43	54	42	51	44	86	91	9	18	37	27	58	59	23	34	10	22	22	43	20	26	33	76	2	31	3	32	47	22	36	11	103	55	47	32	25	30	10	42	24	28
CS	1046	454	569	329	659	384	596	553	608	706	500	765	454	917	993	582	651	499	238	766	578	336	446	467	371	266	695	335	299	629	1004	389	583	194	403	676	831	484	339	797	676	919	382	717	980	627	628	754	633
LTK	18	5	17	13	32	9	27	55	15	45	10	138	71	12	27	13	19	20	12	64	39	56	19	52	14	13	18	63	35	29	53	59	20	9	88	38	14	28	5	63	10	16	20	109	21	50	58	8	17
MRPS24	512	160	253	165	283	106	237	158	216	261	130	349	189	320	363	419	186	195	91	364	487	173	184	473	154	98	213	226	239	212	389	121	176	184	265	234	218	278	97	298	185	266	153	205	530	225	347	162	160
ELMO2	769	353	498	312	324	256	521	592	756	601	502	601	340	617	881	348	318	399	254	492	495	275	380	228	295	272	504	244	334	519	682	315	458	134	433	596	700	542	245	888	573	714	329	435	551	588	642	557	461
WAPL	614	299	288	188	354	254	283	189	307	431	309	526	288	511	575	414	451	209	203	490	469	164	266	344	347	181	542	225	185	457	680	275	539	138	332	526	525	280	272	639	334	308	271	468	662	464	261	639	398
VMP1	3231	1013	519	590	1396	1336	941	633	306	1005	464	2578	7536	2070	1957	3045	1736	941	1433	5074	4355	2109	2535	3020	2029	1716	2187	1412	2244	2000	5839	1805	3219	876	2288	4248	5687	3651	1393	4741	1685	1974	2443	4648	3996	1187	735	2973	1846
APPBP2	599	238	327	194	288	153	291	273	374	402	356	426	356	446	556	234	249	222	174	357	318	168	196	255	255	128	372	181	147	308	539	161	374	78	308	396	290	303	134	541	305	328	291	448	412	295	300	417	382
POLD1	83	67	122	55	274	204	79	41	78	105	63	193	92	157	173	292	253	87	42	285	97	53	131	142	77	45	303	44	82	185	335	317	277	132	74	261	127	104	193	157	94	121	56	222	126	222	109	243	124
SEZ6	5	3	83	4	11	6	57	414	381	4	7	3	6	3	11	8	3	2	3	1	2	3	2	5	3	4	2	2	1	2	8	6	5	4	4	3	16	1	1	6	1	0	0	6	1	2	387	5	1
EIF4B	1277	875	1015	678	945	492	990	492	633	1269	1098	1551	785	1269	2441	802	580	906	426	1250	750	563	716	775	549	408	888	709	523	519	1600	567	820	294	797	1020	939	1058	464	1497	1272	1369	613	875	1189	671	781	904	1104
SLC6A16	88	79	79	76	38	5	99	30	86	119	111	75	152	105	221	16	16	85	30	51	83	39	50	18	20	21	18	30	37	15	83	16	26	6	65	48	46	116	9	105	69	113	31	49	64	24	75	30	28
BICRA	195	143	179	105	145	120	165	122	111	182	108	208	106	168	206	96	141	124	69	258	159	130	151	166	119	98	134	96	125	169	238	135	208	60	93	187	126	202	97	216	126	169	98	117	154	112	162	112	97
SPHK2	196	124	220	111	152	78	223	203	185	157	123	149	62	152	279	91	84	151	93	177	133	106	128	96	91	64	161	115	150	104	265	65	148	71	105	156	94	189	69	228	95	168	69	73	123	97	292	77	114
RPL18	2574	1719	2086	1492	2683	1411	2079	1307	1422	2511	1345	3305	2075	2608	3410	4362	1959	2099	907	3983	2873	1631	1787	3518	1238	1058	2095	2240	1823	1615	4348	1942	1830	1731	2167	2738	2672	2750	1314	3473	2317	2294	1412	1790	3266	1933	3331	2473	1570
CA11	1851	357	1346	536	717	32	1279	3046	243	235	693	147	165	563	942	240	93	174	82	187	134	124	233	118	155	62	74	111	89	8	363	38	315	88	69	239	149	375	38	302	74	401	83	135	177	25	3222	59	837
ISOC2	314	100	305	149	388	105	145	164	187	164	169	359	110	225	231	412	195	118	79	399	184	139	170	271	165	75	337	182	104	301	336	101	251	220	172	226	161	200	100	327	152	211	95	262	210	445	342	191	220
U2AF2	1701	766	1084	728	1193	712	922	789	977	1247	785	1359	898	1267	1658	1240	1101	851	433	1552	1124	732	923	1089	836	596	1206	664	772	952	1608	944	1283	521	720	1199	1561	1024	626	1526	934	1298	613	1119	1392	1084	1005	1409	883
EPN1	767	530	832	351	1104	593	792	1047	526	587	355	780	343	814	874	1089	704	459	235	1407	549	422	516	793	486	331	761	488	532	977	1108	493	996	519	489	816	616	640	484	817	445	543	368	530	614	742	1966	520	549
MED29	1322	346	724	470	494	335	653	683	1065	651	517	529	402	699	1135	464	429	496	255	578	538	295	432	499	332	256	413	330	316	332	739	420	529	186	338	552	776	584	321	801	583	847	402	700	866	373	944	434	729
AHRR	24	10	42	11	22	12	21	151	11	35	13	87	8	32	30	324	35	12	73	114	52	77	7	38	71	93	23	139	102	46	60	4	99	163	103	60	43	67	7	245	23	23	85	49	57	16	85	44	11
GSC2	0	0	0	0	0	0	0	0	0	0	0	0	0	1	0	0	0	0	0	0	0	0	0	0	0	0	0	0	0	0	0	0	0	0	0	0	0	0	0	0	0	0	0	0	0	0	0	0	0
ZNF275	694	179	311	219	234	84	288	243	692	319	272	328	118	330	566	79	142	218	143	302	234	118	164	257	213	99	362	172	158	312	403	81	373	42	172	296	340	235	104	431	289	294	220	341	431	386	233	266	312
MTMR1	463	147	270	210	115	124	306	366	332	333	236	324	231	298	444	208	147	207	115	256	277	124	173	194	160	136	187	198	152	217	344	106	245	66	182	278	295	210	97	397	221	324	171	292	379	232	301	229	238
GPC1	1690	584	704	343	1468	699	786	2399	512	832	443	2561	936	1041	945	1054	1010	431	613	1058	2595	1177	1300	1104	810	551	2125	994	1183	2616	2220	282	2083	470	972	1359	1478	1007	610	1816	1234	800	1462	2901	2633	3969	1727	1691	1626
ADCK1	92	40	93	60	82	55	54	108	80	50	60	55	25	81	111	124	47	24	22	134	40	44	56	80	38	38	109	41	50	85	145	71	120	41	43	126	42	37	50	76	55	66	22	121	68	143	126	60	83
HAGH	486	247	378	228	211	130	324	346	339	361	245	409	248	358	516	381	165	236	122	274	364	213	247	212	191	151	267	332	323	253	490	215	306	123	253	435	300	384	140	477	284	346	230	257	423	232	499	239	268
RNF4	583	240	368	239	376	267	343	249	316	397	279	499	313	491	552	425	346	309	189	510	457	237	333	336	282	207	515	215	266	458	776	290	509	167	316	546	848	401	334	633	394	478	250	455	614	501	381	674	362
CASP8	123	46	70	54	120	241	77	43	60	72	161	146	27	226	154	244	196	48	56	250	58	70	87	211	65	159	194	48	85	131	245	253	258	60	96	247	202	99	212	189	81	140	53	147	138	76	73	503	168
LIMCH1	715	178	426	225	361	57	357	799	1489	560	412	1388	270	512	644	214	321	201	272	564	429	196	423	246	539	201	153	794	466	200	680	35	105	90	306	842	1122	431	51	1401	335	290	953	477	958	188	729	138	298
INTS13	162	77	113	45	151	80	85	63	88	113	100	197	100	159	152	183	108	92	53	198	115	92	120	131	98	56	207	78	67	157	246	122	157	71	86	171	162	92	80	217	106	92	74	165	195	183	99	272	149
TM7SF3	345	219	295	176	344	194	295	229	389	352	308	556	227	444	566	325	192	239	189	350	294	181	390	223	230	130	410	207	252	455	597	206	387	86	341	459	278	385	207	742	350	388	217	515	397	558	296	283	408
DLX3	3	4	13	7	0	1	14	4	0	31	7	53	26	0	19	2	1	4	17	0	16	11	253	2	24	6	1	56	42	0	49	0	17	0	47	27	0	40	1	173	6	11	41	25	19	3	30	1	7
SPA17	32	16	21	12	31	7	13	20	39	15	15	26	14	31	33	25	17	11	10	23	14	15	20	18	11	7	13	17	8	9	46	4	19	11	19	23	47	17	5	35	25	15	6	23	27	10	33	14	21
TSPAN32	39	30	28	18	38	57	29	22	43	25	31	47	19	57	43	81	41	18	11	80	22	15	32	83	26	62	57	17	46	47	76	72	61	34	44	80	37	33	42	68	17	33	12	84	11	26	38	107	43
WISP2	41	109	12	67	2	12	28	15	18	31	21	351	251	660	584	5	17	173	11	167	959	689	173	52	17	848	4	713	396	6	394	10	11	4	59	87	57	682	3	78	385	45	137	73	249	17	25	20	5
DMRT3	0	0	1	0	0	0	0	5	0	0	0	0	0	0	0	1	0	0	0	10	0	0	0	3	0	0	0	0	0	0	0	0	0	0	0	0	0	0	0	0	0	0	0	0	0	0	1	0	0
ST3GAL6	120	39	65	60	152	103	57	68	76	41	98	41	36	134	209	221	105	66	21	173	36	26	54	125	34	55	247	8	26	130	144	128	97	72	77	144	109	42	120	92	39	75	24	152	45	84	105	261	180
ATP2C2	3	6	13	2	6	4	28	77	49	7	11	11	3	3	15	3	9	2	4	13	7	7	3	4	0	4	4	4	11	1	39	9	4	2	2	11	5	8	2	19	7	3	0	3	3	0	52	24	4
NGFR	198	405	180	115	32	175	409	49	76	381	114	131	59	266	616	152	73	279	119	66	121	56	225	85	342	112	409	73	82	2	156	2	369	67	185	165	98	359	171	376	487	301	452	277	283	30	118	76	169
CDON	144	31	73	16	9	11	34	56	155	39	184	20	4	60	60	17	41	18	18	17	9	3	18	36	98	15	42	14	7	9	45	6	41	4	21	40	26	9	9	75	33	264	13	78	32	17	19	10	55
TAF2	425	175	186	117	223	129	196	145	147	263	177	341	222	319	405	128	259	163	126	291	267	101	175	214	198	91	356	144	98	248	436	139	273	36	195	263	224	157	116	348	245	194	200	341	407	250	132	306	200
HIPK2	3179	534	1238	533	1124	921	1172	2398	3691	651	1099	724	405	1010	1121	719	1193	411	314	807	1002	424	590	940	532	668	819	278	346	1226	1982	568	1343	289	539	1475	5232	336	900	937	750	1082	549	1113	1083	719	1829	1673	1129
TNPO3	507	244	341	212	303	240	369	191	320	397	320	341	196	442	600	247	302	271	151	388	349	174	222	184	226	170	397	138	166	370	452	193	418	120	261	348	405	254	218	483	432	523	181	386	430	415	258	402	363
BORCS8-MEF2B	0	0	1	1	0	0	0	1	0	0	1	1	0	1	1	3	0	3	0	1	0	2	0	1	1	1	1	0	1	1	2	2	2	0	0	1	1	1	0	3	2	1	0	2	1	0	1	6	2
RFXANK	138	153	169	129	254	114	144	106	221	191	118	238	168	244	288	402	126	147	62	348	165	94	128	136	85	68	153	127	158	149	287	127	150	138	136	230	168	183	84	257	201	204	62	170	166	239	258	216	140
TMEM161A	224	148	178	157	220	85	151	120	152	242	163	270	182	240	298	250	162	166	98	334	224	118	175	184	154	85	207	118	141	136	349	117	215	120	151	233	118	199	97	265	196	228	137	162	254	148	278	180	182
LPAR2	106	46	77	50	105	327	66	64	31	32	154	172	44	137	114	919	128	16	29	191	54	36	74	194	53	265	233	45	100	142	156	687	296	347	87	392	278	72	274	175	33	77	63	151	100	191	113	628	196
CTSA	1347	884	869	585	2040	1856	688	660	619	802	683	2261	602	2211	1262	2856	1178	539	509	2838	833	842	1401	1865	1107	528	2494	828	1039	1883	2792	1816	3308	1104	1180	2481	947	1359	1763	1733	1619	918	792	1580	1860	2944	841	1257	2004
SUGP2	1091	402	862	468	787	598	582	1384	934	778	639	1011	533	948	1098	483	778	470	354	979	535	414	573	654	465	305	1251	433	453	886	1267	724	1052	203	498	951	852	407	572	1297	662	871	371	1052	1011	954	1059	1081	728
SLC12A2	218	151	147	47	464	70	119	162	156	160	237	214	232	508	350	204	241	85	76	471	142	60	107	220	207	99	287	84	80	275	384	87	269	52	128	289	238	141	62	295	135	222	123	300	340	288	214	247	170
SNX24	219	67	94	50	98	86	67	75	91	89	125	121	72	160	151	136	95	51	38	143	106	50	60	104	57	47	156	36	33	86	178	109	189	48	78	176	69	77	106	128	126	127	58	85	111	103	66	107	128
EYA2	906	45	163	59	27	92	49	71	222	48	204	98	31	89	163	62	94	41	69	180	19	24	57	187	132	44	115	24	18	8	339	9	372	17	53	303	201	83	75	124	77	169	148	97	403	75	105	141	336
CNN2	1977	651	1104	1178	1443	760	865	210	268	1101	768	1765	1062	1174	1740	1265	730	871	509	2149	1109	1084	939	1529	595	889	1521	953	789	1945	1608	906	1236	583	887	1467	1216	1699	799	1610	1059	1622	649	1162	1011	1626	556	1113	1351
ABCA7	392	128	212	137	224	428	146	161	102	105	282	396	68	480	238	551	157	57	65	667	162	68	349	593	241	445	454	70	136	121	613	875	390	275	163	765	483	96	361	318	121	299	101	660	182	327	249	839	376
SNCAIP	1528	395	491	323	25	11	477	105	173	530	750	91	104	616	986	29	60	453	94	99	126	20	43	44	142	39	60	41	58	4	91	15	139	11	49	109	52	144	17	190	310	652	83	76	119	43	105	52	673
DDX20	138	75	107	65	120	63	112	91	91	176	113	120	94	147	185	130	104	111	64	146	121	70	73	65	54	56	128	62	35	103	188	76	111	45	100	155	128	96	50	206	123	113	74	153	110	103	101	206	115
BTBD1	703	205	336	190	491	279	340	466	763	372	377	516	245	545	536	417	427	199	157	545	352	212	307	380	368	172	598	190	195	441	699	315	551	120	296	634	669	298	332	684	409	287	317	581	682	504	454	531	523
FAR2	27	19	18	22	107	40	28	35	15	19	35	33	26	36	34	58	39	8	5	109	9	21	38	56	30	17	83	19	17	114	99	44	67	24	29	72	81	27	41	56	21	9	37	86	58	67	37	65	49
BCAS1	12	27	46	16	197	8	175	385	217	4	13	2	16	64	46	430	16	0	20	2	32	8	7	3	0	27	2	5	36	0	294	13	6	124	12	16	580	6	3	53	0	7	7	8	2	0	383	20	2
POU1F1	0	0	0	1	0	0	1	0	1	0	0	0	1	0	0	3	0	0	0	0	1	0	0	0	0	0	1	0	1	0	0	0	1	0	1	0	0	1	0	2	0	2	0	1	1	1	0	0	0
CHI3L2	27	468	3	1	276	34	3	23	49	9	12	17	22	578	8	1360	34	1	9	51	139	51	1321	76	19	85	7	0	6	1	64	10	69	440	9	93	286	3	36	25	168	7	4	12	208	12	87	35	138
SBNO2	2714	416	271	193	1310	1104	401	438	252	422	188	2120	1011	957	791	1550	1993	279	290	2683	2988	688	1327	2097	1523	1499	1182	452	590	1012	2237	1328	2657	815	515	1764	3529	469	995	980	1257	446	784	1226	2919	1017	307	1653	767
PMS1	148	65	115	70	106	37	84	73	88	103	121	161	80	137	174	125	76	82	57	163	124	62	86	95	81	44	135	68	68	87	220	62	97	54	90	131	90	80	50	217	85	89	46	109	128	80	99	134	77
HMG20B	449	364	391	282	547	278	489	178	312	558	321	936	416	635	711	481	349	339	287	665	544	425	490	481	320	254	451	517	566	496	859	307	421	212	423	567	350	703	228	896	457	513	368	507	658	489	443	388	354
CALCRL	166	240	134	91	505	42	221	113	132	425	365	677	499	559	500	320	493	213	255	1525	241	150	205	438	728	184	246	92	99	229	644	40	84	62	358	484	512	225	35	599	268	191	249	320	412	353	126	576	236
TAF11	264	112	145	115	190	95	153	126	117	185	156	334	298	264	353	300	136	129	90	311	276	120	137	140	117	85	206	155	114	139	333	171	183	85	185	244	166	251	81	400	212	203	151	188	261	172	180	285	145
ANKS1A	544	396	627	358	426	240	542	449	347	734	564	463	250	789	1203	247	278	491	225	387	349	231	415	276	228	171	400	296	298	319	546	237	408	95	299	588	710	383	227	698	533	778	413	483	585	311	739	245	386
AP3D1	2246	933	1391	797	1435	919	1112	1114	1273	1421	1030	1812	996	1534	1986	1344	1305	927	615	1872	1351	863	1076	1167	880	606	1754	889	946	1845	2039	960	1763	546	995	1482	1510	1134	856	1888	1365	1697	726	1452	1874	2378	1567	1600	1335
ZNF76	688	392	504	406	330	220	478	401	420	626	469	590	529	766	987	326	265	440	206	567	406	286	361	353	277	183	354	299	389	241	644	285	414	116	329	550	306	505	171	839	602	738	268	454	584	388	538	404	373
SLC9A3R2	692	1034	1359	584	2193	103	836	459	729	1707	827	801	513	1698	2379	904	1007	1035	321	2211	626	507	537	605	635	489	337	529	849	781	1040	164	240	439	451	980	347	811	84	968	1238	1096	395	614	586	497	1375	381	530
NTHL1	60	88	164	90	93	14	76	65	95	140	70	121	89	149	241	85	41	121	28	107	65	55	68	41	47	40	51	96	72	39	153	24	33	35	73	71	26	129	15	143	83	132	46	33	71	42	180	40	67
UHRF1BP1	619	143	419	208	194	235	161	171	286	275	452	186	191	327	418	168	156	149	90	244	346	97	147	109	122	89	317	117	84	229	297	183	364	59	192	261	234	143	194	370	303	323	99	236	398	249	135	167	564
GNAI3	1020	335	411	249	669	439	466	309	441	525	446	1014	550	810	782	1033	747	344	245	867	711	330	439	691	485	282	823	292	336	739	1122	492	772	266	437	747	856	530	441	824	620	649	490	988	930	867	344	986	664
IPO5	2161	665	882	544	918	500	868	830	982	1217	857	1949	908	1254	1612	848	911	762	392	1074	1171	525	718	856	666	359	1115	549	539	1933	1875	432	968	266	733	1085	1894	687	478	1409	1218	1174	544	1757	1678	1853	980	1570	1267
OAT	1688	739	794	544	646	352	859	732	965	1238	865	1445	610	1071	1695	501	467	739	322	780	883	475	600	694	788	310	1155	699	530	882	1273	283	786	141	700	911	789	798	342	1317	1007	1396	831	1406	1468	1469	726	648	984
WDR3	257	96	146	90	178	94	138	83	128	204	169	206	124	198	285	235	189	139	77	293	210	82	130	142	112	86	242	69	104	183	360	97	170	55	119	181	509	113	101	231	218	199	76	138	236	157	146	351	136
PKN2	431	263	299	178	274	140	273	226	226	380	354	403	271	458	557	305	312	220	172	364	352	136	185	215	308	154	328	161	113	237	486	199	317	92	286	396	266	282	189	545	297	255	237	396	422	249	252	539	318
WDR18	220	120	140	95	254	127	94	145	115	104	131	228	131	209	196	201	189	85	109	313	209	101	151	226	104	85	119	133	206	303	259	133	330	114	104	142	176	206	88	216	109	117	90	199	149	237	225	130	112
TRAM2	1535	586	648	421	1139	395	665	235	263	1023	629	1862	926	1261	1539	412	694	714	665	1540	1502	1055	998	998	754	480	1305	909	894	1644	2045	212	1510	139	1006	1374	1136	1248	404	2158	1493	1203	739	1672	1674	1701	355	1154	891
NTN1	557	1659	998	699	185	24	2734	434	1048	2653	890	102	383	2288	3356	417	273	1560	125	102	160	170	117	158	341	144	183	163	136	11	153	71	59	199	71	278	628	226	28	222	2163	2648	138	105	286	36	388	89	91
GLP2R	1	1	11	0	5	0	3	47	1	0	0	1	2	1	2	3	2	0	1	0	0	0	0	2	0	0	5	0	0	0	3	0	3	0	5	10	5	1	1	6	0	4	0	2	0	0	12	0	1
MCM10	2	3	0	1	89	15	0	0	0	1	3	13	3	13	2	27	23	0	1	17	3	13	6	11	1	2	27	3	4	41	95	19	32	10	4	18	2	1	18	1	2	0	1	28	13	40	4	70	18
DGKA	386	181	210	113	242	333	216	326	117	268	209	1288	514	522	363	603	581	131	244	835	666	399	493	552	399	359	423	509	518	656	1173	956	548	266	579	718	603	458	279	1197	369	279	440	969	629	863	534	1049	421
ERBB3	114	67	77	161	7	13	100	120	51	431	110	12	27	25	194	13	19	191	18	5	6	3	3	4	19	63	2	2	1	13	13	5	18	10	134	52	26	57	22	16	147	107	67	232	6	13	150	39	6
ROPN1	0	1	0	0	0	0	0	1	1	0	0	0	0	0	0	0	0	0	2	0	1	0	0	0	0	0	0	0	0	0	1	0	0	0	0	1	1	0	0	2	0	1	0	0	1	0	2	0	0
ANKRD44	30	33	28	20	58	64	30	27	35	63	42	220	123	63	66	95	88	19	128	105	119	59	60	65	71	56	111	113	66	110	228	132	128	43	226	204	87	59	104	395	37	28	55	115	153	77	45	196	58
KARS	1041	503	608	418	665	377	602	362	528	737	587	877	389	948	1024	1137	616	527	216	886	799	334	490	532	392	294	727	367	485	612	1232	451	659	402	464	722	869	623	425	857	792	818	359	714	889	812	681	994	624
ADAT1	211	97	105	68	106	66	96	100	127	144	81	169	103	193	203	99	117	83	64	215	125	89	108	98	94	72	201	67	77	162	271	98	145	24	89	162	149	106	86	203	136	158	38	178	182	154	103	170	109
PDIA5	118	107	109	86	261	141	148	42	82	232	112	504	143	292	268	183	111	143	123	409	268	242	243	462	138	99	421	291	313	411	512	77	426	55	313	269	100	279	130	667	307	241	237	449	289	717	68	157	182
TBC1D22B	311	92	114	89	99	92	141	116	108	147	131	281	188	211	230	155	134	91	81	205	259	72	97	202	172	78	166	113	73	130	189	68	231	65	122	185	221	172	78	283	205	197	151	217	333	258	121	141	144
NDUFB4	471	191	318	260	267	147	277	275	340	338	203	375	164	419	495	342	235	269	112	389	317	197	204	234	155	88	225	188	135	212	460	157	277	93	204	300	306	316	131	391	254	303	174	217	306	212	370	310	260
SPEN	2789	1081	1423	833	838	725	1543	976	1301	2298	1429	1685	1352	2023	2934	469	1332	1290	760	1091	1979	867	1146	1055	1033	819	1172	791	755	1017	1707	845	1233	250	943	1389	2866	1326	752	1932	1859	2146	1168	1451	2067	1179	932	1391	1000
MYLK	3568	7069	5030	4626	883	149	9428	2103	4243	13721	5049	8528	5102	9671	13551	487	2517	7435	3567	2107	7881	3356	3608	862	1770	2209	1918	3205	3746	4177	3732	513	427	164	4035	3649	3010	3930	141	8035	11977	11833	4160	3809	7324	5046	2741	1952	1613
ZC3H15	773	206	280	187	318	189	316	246	257	333	270	442	292	384	474	406	347	197	143	435	431	167	260	313	274	152	434	159	204	306	601	234	383	139	238	424	649	296	166	534	335	342	260	447	600	390	296	464	340
MAP2K4	458	128	226	134	147	106	205	360	147	239	239	292	239	273	367	212	181	135	131	246	263	117	147	165	154	123	220	146	114	185	382	142	237	66	187	245	283	198	104	363	231	245	210	287	303	205	338	318	233
TMEM206	21	24	40	19	72	85	21	40	106	30	25	62	9	63	57	122	90	17	20	107	29	17	30	43	42	25	123	12	16	66	77	85	98	46	34	80	61	20	91	51	39	19	17	68	57	55	70	71	61
SNAP91	201	39	170	35	40	1	173	924	101	22	104	33	36	41	80	19	5	18	4	7	9	5	24	5	10	5	5	4	12	0	11	1	10	2	16	12	64	21	0	58	17	58	14	12	21	0	672	5	93
SLK	1057	591	466	347	555	310	513	301	390	625	513	892	632	803	918	460	600	347	486	713	1044	346	455	444	643	300	727	482	342	465	1433	365	727	154	586	842	833	524	328	1197	653	493	530	660	1423	502	457	880	512
CYB5R4	107	76	78	41	100	280	91	59	57	83	66	213	67	216	156	368	276	74	46	179	122	33	113	100	75	84	284	53	41	165	219	329	266	103	61	250	157	68	279	116	136	98	75	130	175	219	62	388	188
COL17A1	3	0	1	1	10	2	3	13	3	0	0	1	2	18	0	12	7	0	3	86	2	5	6	34	12	1	3	0	2	1	12	3	0	2	2	2	3	1	0	4	4	0	1	1	9	1	5	4	1
GSTO2	18	6	17	6	9	6	14	33	29	6	22	27	4	23	13	21	59	5	2	9	5	2	13	43	13	4	16	7	9	8	11	9	1	4	2	15	18	4	4	23	18	21	14	31	49	16	27	9	9
SEC61A2	133	60	85	71	76	47	114	261	151	103	84	110	105	116	142	51	55	64	43	117	72	56	74	59	47	42	127	76	36	64	161	52	77	25	55	111	142	82	44	186	109	111	40	86	94	39	232	117	90
PRKCQ	21	2	6	1	7	14	11	26	36	6	15	22	1	25	9	49	13	4	3	42	1	1	5	46	7	23	1	1	4	9	42	59	17	25	12	36	33	9	11	23	2	9	7	26	21	5	19	99	18
TLE2	366	124	368	131	166	37	232	408	139	280	171	651	156	179	496	172	105	190	108	267	321	145	642	192	210	128	76	217	106	94	382	25	113	65	130	273	196	380	27	382	125	223	116	140	544	82	465	110	139
ASB1	848	430	664	440	331	206	619	525	579	745	510	763	585	634	1103	447	366	520	271	472	744	364	410	406	271	249	552	453	363	668	698	196	433	168	493	520	359	572	206	1028	571	799	398	738	754	575	643	738	421
FAM107B	1368	496	372	277	520	776	690	350	303	787	423	654	573	1668	853	1076	1563	441	154	786	496	192	286	1093	692	403	1074	195	221	365	914	1311	960	335	444	944	2525	338	879	732	1017	897	408	1398	1325	783	330	1330	709
ME1	345	77	113	91	94	95	138	226	149	106	115	491	85	279	237	91	67	61	65	258	118	91	149	155	108	47	108	144	145	402	290	48	302	35	177	199	140	111	92	267	119	149	92	283	225	405	194	91	168
TBC1D1	1113	1383	1086	671	874	567	1619	678	1103	2496	1167	1584	1142	2267	2863	921	1062	1096	579	1508	1540	830	978	744	685	606	1079	1058	956	1404	1685	454	1093	326	1132	1408	1609	1211	517	2033	1851	2161	914	1443	1561	1402	984	1012	773
CDK13	613	269	397	270	355	242	399	310	347	578	503	594	422	579	748	276	326	322	296	609	515	299	318	416	312	231	581	327	291	474	639	258	521	93	460	505	388	460	219	895	427	547	305	589	601	527	446	516	443
MTHFD2	539	268	273	215	253	308	335	129	384	620	276	602	250	245	497	457	304	342	112	334	1074	187	271	354	258	142	651	159	180	535	861	234	395	164	228	437	1021	311	265	287	487	504	295	667	841	593	134	546	309
SLC9A7	63	10	41	13	19	22	19	54	24	12	22	109	22	18	31	33	31	13	13	34	9	2	16	25	15	13	88	25	18	70	41	45	87	12	29	48	19	9	34	78	9	23	13	43	22	36	33	21	50
FOXJ2	455	320	396	285	250	194	476	283	290	614	413	507	435	602	824	233	315	421	181	426	435	213	272	276	261	180	344	303	205	314	496	246	375	87	341	402	331	412	179	713	547	531	331	441	408	265	321	488	313
YBX1	1226	720	757	542	978	853	949	384	589	1201	577	1206	692	1198	1379	1624	1302	847	378	938	990	675	682	857	585	442	1144	567	864	1015	1660	905	1060	530	764	1316	946	841	831	1143	954	1020	747	902	1209	1109	701	1360	839
PDE4A	573	230	291	152	289	355	211	404	176	203	178	550	160	274	387	394	732	167	127	365	302	246	251	475	246	142	342	349	224	276	603	634	709	144	304	503	358	349	340	637	269	196	319	597	501	428	405	317	288
PPP2R5A	166	179	212	184	163	89	263	155	224	375	211	240	221	401	412	360	125	219	103	304	227	148	170	128	115	128	107	193	110	121	266	123	114	108	267	241	167	281	68	332	252	324	123	148	205	166	253	211	141
CTNNA2	16	76	148	22	105	4	333	776	1038	15	14	0	20	36	150	36	15	1	6	1	12	8	47	7	9	32	14	7	17	5	24	6	4	15	10	14	854	13	0	37	3	7	9	15	6	4	1199	0	2
ELAVL1	730	329	404	268	436	216	439	266	402	547	410	547	439	573	713	425	397	352	242	582	491	271	313	346	289	179	463	318	342	403	738	242	478	149	363	492	567	446	231	750	485	573	308	474	537	485	390	522	364
TIE1	307	664	482	160	1681	63	826	321	422	785	329	21	317	2176	1460	882	835	575	82	1801	124	70	186	540	636	292	424	107	204	264	993	140	141	399	244	622	1099	140	78	517	948	574	133	671	329	497	891	684	267
DIP2B	629	209	397	220	252	211	191	305	295	271	446	287	181	411	458	289	324	145	110	426	206	131	191	241	201	114	380	121	84	238	490	282	499	95	244	405	393	151	221	443	221	351	183	436	426	257	315	538	544
SMARCD1	558	255	363	262	481	196	407	346	361	465	389	529	404	634	708	376	372	315	191	629	400	232	298	378	312	190	483	276	249	463	616	278	396	175	309	480	543	435	201	670	461	519	256	511	511	451	454	543	358
KDM4A	312	167	277	187	277	138	239	227	274	278	209	364	184	388	520	188	187	205	112	383	228	153	180	190	179	111	314	148	161	229	380	141	315	61	208	266	183	257	161	425	300	436	180	250	266	290	248	248	310
NFYC	363	263	320	287	324	251	336	245	290	483	323	441	352	457	632	390	289	339	181	500	335	230	263	228	251	198	393	223	218	310	495	395	351	135	260	427	279	441	228	556	301	472	194	328	378	270	361	364	283
ZMYND12	22	7	13	5	13	7	12	21	28	12	24	16	0	13	13	5	2	8	4	16	4	4	8	15	7	4	6	7	2	2	8	5	15	4	10	7	37	14	5	18	6	19	5	14	12	4	25	2	36
SLC9A3	207	35	153	82	67	37	37	95	159	98	85	59	36	81	133	41	27	23	56	65	19	42	40	69	32	38	98	20	37	77	56	52	126	22	58	45	31	39	42	107	17	109	30	62	37	28	95	48	51
NGEF	73	17	159	10	104	91	244	787	107	4	74	25	36	44	43	105	103	1	23	6	11	48	28	24	66	25	83	92	87	5	112	9	51	49	21	78	87	14	68	126	5	45	30	79	45	14	530	86	59
ASPM	0	6	2	0	150	21	2	2	2	1	0	26	0	19	1	24	9	1	1	48	3	17	7	19	8	1	46	1	6	97	187	18	22	7	12	24	0	1	42	5	4	1	0	49	10	62	4	11	37
CD84	163	103	124	62	265	1090	84	136	93	85	78	181	15	138	111	437	362	36	31	329	52	40	193	131	104	71	1289	15	38	467	467	913	937	154	303	680	196	43	1060	244	62	60	39	201	299	301	143	594	468
ELOVL1	452	310	312	210	628	412	326	242	443	481	302	833	706	677	613	899	709	297	362	779	788	535	545	413	515	287	901	663	572	980	1060	581	685	355	528	901	587	724	395	1196	718	523	595	843	1028	937	547	923	584
SPI1	279	83	162	101	387	1413	137	120	104	80	174	384	25	345	157	1894	1128	65	73	711	155	111	357	430	232	579	1180	73	114	709	577	1510	1341	940	396	1095	451	263	1252	343	130	148	112	439	391	452	171	916	644
ZNRD1	81	39	69	45	50	42	39	25	35	58	34	86	62	64	123	230	72	48	21	95	99	48	66	74	24	33	55	63	67	38	123	101	48	51	69	83	92	100	34	101	59	86	51	71	95	42	77	108	51
MPPED2	126	62	136	93	33	4	86	85	74	102	152	5	10	113	196	18	15	79	2	42	3	16	9	15	10	23	7	9	15	5	18	3	16	3	15	33	35	15	11	71	38	141	12	21	13	0	81	19	85
CLDN18	8	8	4	4	10	5	5	0	5	7	9	8	14	15	11	0	9	10	8	15	3	8	6	4	7	3	25	8	8	12	38	2	24	0	16	16	4	5	8	23	14	8	4	7	22	4	2	6	0
ZBTB11	195	118	117	86	174	103	87	125	111	134	167	224	201	185	261	189	177	88	95	200	202	86	95	200	104	90	242	103	95	167	331	179	203	55	142	249	263	116	101	363	137	122	150	224	323	175	137	337	144
ATXN3	249	169	137	76	103	77	159	96	109	207	181	248	270	255	318	130	133	119	90	189	226	74	125	87	180	74	209	120	88	126	258	125	171	46	128	238	131	127	87	265	196	182	142	182	202	119	90	184	143
GOLGA5	394	238	289	137	367	234	244	151	241	341	218	613	200	471	477	314	297	235	158	516	376	252	301	344	311	158	643	288	244	516	598	126	570	88	302	450	269	355	231	642	433	379	277	534	515	548	265	442	429
FGFR2	1539	208	641	291	67	6	406	531	2172	310	513	31	35	250	539	25	48	190	51	72	30	26	97	207	50	30	24	33	46	3	76	3	94	8	44	63	250	38	7	174	105	501	112	64	194	8	321	10	451
LRRC40	136	65	79	47	86	67	97	92	88	110	109	154	94	137	157	78	114	82	43	123	118	67	60	69	84	54	122	46	50	115	169	75	96	25	88	152	105	86	81	163	102	94	54	148	144	129	104	133	93
ISOC1	141	30	58	28	48	34	44	68	49	49	58	59	28	91	77	62	35	39	21	48	39	34	36	61	37	24	74	9	18	41	65	41	42	24	36	50	64	33	22	54	56	75	24	53	56	38	65	80	74
EML1	236	173	190	102	325	73	170	143	152	202	149	540	164	588	439	120	255	94	198	310	341	228	368	149	303	146	304	254	193	271	521	46	217	44	222	497	161	267	64	752	373	216	329	447	577	378	253	224	189
TRMT11	167	72	91	98	75	53	78	91	79	120	102	191	295	142	207	73	57	92	65	139	186	78	109	74	52	45	66	82	78	62	180	44	87	27	97	133	104	119	38	202	90	147	111	132	183	71	125	98	101
THUMPD1	572	287	360	214	237	144	368	242	234	471	412	469	406	490	666	248	249	307	239	357	475	165	266	202	248	144	348	192	164	252	600	212	302	43	309	385	274	376	147	757	324	338	287	293	394	225	274	353	365
MSANTD3	230	40	53	27	119	73	57	50	41	52	59	221	66	130	83	146	143	28	33	176	144	79	70	198	72	54	131	69	61	184	186	49	158	45	82	155	260	50	70	173	96	63	93	181	208	169	72	200	100
KIF26A	359	242	532	190	413	27	165	178	153	342	177	11	48	525	561	25	202	215	42	553	23	33	50	136	155	84	94	11	71	46	162	36	179	15	19	139	64	117	27	56	246	193	30	79	37	17	152	29	329
ATG2B	663	279	433	304	353	190	375	403	369	516	431	551	560	630	798	210	312	303	247	540	442	223	275	307	293	223	422	300	195	358	731	282	429	62	375	583	309	367	201	796	494	455	323	571	646	305	408	459	421
ARFGEF1	595	305	374	208	358	280	359	278	287	464	332	539	306	548	639	391	477	299	197	553	451	240	251	330	333	182	561	207	192	459	668	409	517	119	343	588	496	302	288	657	469	439	275	632	605	496	276	621	428
ACSM2B	0	0	0	0	0	0	0	0	0	0	1	0	0	0	0	0	1	0	0	1	0	0	0	0	0	0	0	0	0	0	0	0	0	0	0	0	0	1	0	0	0	0	0	2	0	0	0	0	0
ZFAT	81	71	65	39	49	31	79	47	63	117	54	70	43	140	161	42	41	70	39	72	80	43	60	39	27	25	59	43	63	58	103	52	63	33	55	75	80	55	39	72	92	115	35	85	79	59	70	46	45
MTFR1	263	65	103	60	89	64	87	52	118	108	90	175	80	138	142	105	104	93	37	156	164	52	91	100	78	52	151	66	84	149	219	70	90	47	83	120	123	81	55	161	136	121	84	152	201	120	55	180	115
STAG3	121	30	62	43	30	22	28	59	79	20	50	19	24	52	58	8	25	27	19	37	23	20	24	21	13	17	35	17	12	14	71	19	55	12	28	48	53	29	19	57	32	35	19	41	21	23	63	47	57
FECH	196	107	185	120	178	84	125	125	181	201	159	188	75	186	293	137	98	111	59	192	133	104	124	94	102	52	200	100	75	155	288	95	170	37	142	225	96	143	82	265	175	216	99	156	151	201	183	126	198
MYO9A	509	303	335	206	222	111	325	272	378	534	335	501	354	492	733	150	294	283	212	326	443	170	273	171	246	148	337	233	184	284	549	106	239	53	313	388	310	241	110	541	447	400	238	441	460	293	264	327	211
DDX3Y	3	599	917	658	593	2	945	0	0	0	0	0	6	1096	2030	814	3	697	0	2	0	0	201	1156	0	0	0	698	396	0	1	0	0	261	0	3	1857	408	0	4	1	1283	9	1	1	636	0	1454	4
PFKP	1036	721	920	669	637	355	1220	1147	2086	1252	560	1656	817	974	1943	1244	603	873	292	935	1612	819	736	567	610	314	641	971	1159	1917	1412	540	546	557	743	899	1605	824	301	1120	1091	1472	672	1609	1208	1378	900	1560	862
IDI1	2939	271	553	275	243	170	448	463	1057	398	348	412	380	350	908	544	305	231	243	397	690	183	192	407	328	199	352	264	209	188	436	221	259	176	296	429	723	675	181	519	354	617	564	529	872	280	465	372	444
SP100	814	456	328	265	598	395	360	161	213	523	440	1441	498	858	895	579	559	308	391	1068	938	465	630	529	496	308	594	620	524	531	1414	485	734	216	519	1002	982	1447	382	1077	620	543	417	936	1024	574	338	871	588
KLF6	9398	1456	1538	2042	2257	3120	1959	885	712	2321	1240	6389	2743	2965	4114	2602	2991	1969	2054	4959	4657	1497	1955	7493	3636	1861	3834	1979	1771	3619	3854	3449	2072	911	2095	4158	9690	2193	3205	6203	1919	5173	4499	9477	13514	8637	665	2268	4993
PLPP1	610	210	267	160	286	104	273	129	315	516	236	589	292	696	666	224	312	283	189	584	410	294	350	267	432	169	265	397	508	222	1034	67	322	85	398	703	320	487	71	675	444	348	427	318	569	304	225	179	243
NEO1	954	405	731	383	441	118	747	508	1171	870	793	934	782	703	1682	118	215	493	660	474	731	663	798	266	852	371	626	1032	660	438	927	61	641	50	977	622	461	1182	101	2070	549	1004	1436	656	1462	462	625	277	512
TRAM1	1297	507	527	333	718	629	531	249	507	751	661	1101	380	1091	1068	622	811	436	395	988	773	481	584	721	790	343	1314	410	406	1055	1673	448	1286	187	611	1075	769	491	628	1235	886	574	804	1234	1325	1148	298	1030	963
PHKA1	904	45	258	117	66	13	135	188	473	89	232	97	20	111	181	49	41	58	23	72	47	11	39	33	36	13	52	17	20	31	122	16	75	6	25	134	239	34	27	75	93	185	55	118	118	117	143	40	471
TNFRSF1A	1622	564	603	322	1411	1043	574	442	788	677	552	2284	989	1290	1002	1961	1527	434	490	2080	1865	799	1205	1031	933	715	1219	725	757	1108	2359	1393	2011	770	799	1714	1769	1056	845	1370	1423	734	981	1159	2016	1079	584	1595	1048
CACNB1	187	175	296	148	71	72	330	622	453	315	149	349	361	198	392	120	102	199	105	194	218	111	138	115	105	80	174	164	229	219	223	108	107	49	152	218	189	235	57	386	220	377	134	214	195	317	633	152	143
EVI5	366	151	171	115	158	129	187	156	200	238	228	417	141	314	303	222	228	115	168	308	256	178	165	283	250	122	348	250	149	298	435	123	337	82	313	327	215	214	151	573	241	176	263	328	376	344	181	312	242
STOML1	160	137	212	89	158	67	151	327	175	178	78	363	221	231	270	207	93	139	112	234	319	141	263	87	128	103	212	235	215	163	426	46	124	77	193	259	119	328	64	357	251	142	147	189	275	199	493	144	144
PKM	10151	2506	4504	2848	9267	7313	3384	4265	6327	4125	3589	13776	3999	6929	6309	17908	8636	2493	2515	11076	6221	4791	7049	11239	4658	2484	9955	4658	5836	11959	14362	7292	13239	7321	4276	8636	7394	5255	7106	8899	6050	5046	4047	8635	9988	13213	6543	16676	9106
DHX29	373	189	234	144	262	142	245	141	175	309	215	396	230	335	422	230	239	203	147	407	285	170	216	167	231	101	362	204	169	341	574	139	338	75	261	318	243	245	144	472	335	268	205	335	482	312	237	440	266
DNTTIP2	784	197	293	206	318	225	286	228	285	447	326	459	403	471	718	777	562	270	135	399	532	164	282	696	280	191	428	228	267	256	622	474	521	250	286	354	1241	299	201	446	377	403	345	626	811	293	295	602	320
METTL22	181	99	120	86	167	99	99	103	84	162	119	258	190	196	261	116	140	106	84	197	150	81	126	148	89	64	184	104	102	159	216	167	196	61	143	182	136	149	86	255	181	173	94	195	190	210	148	149	139
TP53BP1	1033	349	659	349	573	269	427	477	572	645	662	814	405	888	928	345	462	350	314	763	454	261	404	590	452	191	792	287	312	512	903	317	907	167	330	577	656	349	264	1051	580	776	331	800	691	801	468	710	764
TRO	662	291	552	296	474	161	364	712	435	462	444	723	401	699	825	160	174	311	253	545	278	359	352	494	303	183	678	372	289	316	563	47	541	87	421	420	277	562	127	984	393	552	267	526	456	531	731	213	581
RRP15	269	102	104	83	142	65	133	98	117	177	140	235	144	158	212	162	160	105	66	170	240	90	141	114	111	64	144	85	123	119	264	83	93	48	141	162	217	164	54	210	158	155	66	201	239	113	112	230	92
RHOA	6145	2869	3185	2210	4686	3387	3496	1839	3059	4728	3303	7819	3983	5980	6724	7081	4358	3105	2154	5987	5075	3630	4689	3971	3225	2162	5761	3953	3841	6107	8298	3329	4856	2216	3882	6245	5234	5902	3293	7417	5446	4886	3997	6455	7062	7076	3646	5758	5141
DHX8	693	298	375	229	365	265	372	216	293	484	361	492	400	518	630	390	398	280	176	556	424	243	294	246	299	213	459	222	226	391	680	309	445	169	297	501	432	396	275	584	497	541	270	454	518	385	357	521	390
PMS2P4	19	5	11	9	3	2	10	10	8	7	8	6	5	10	21	0	4	12	3	11	1	5	7	4	8	2	2	6	16	3	10	0	3	0	5	12	6	7	4	10	9	12	5	3	7	5	13	2	8
PRKCZ	125	17	118	43	71	18	183	386	22	9	56	31	10	34	46	53	14	5	6	52	9	12	24	39	16	11	26	14	10	7	65	21	30	22	22	45	72	8	12	53	2	30	26	50	17	6	679	53	57
ZFY	1	84	79	49	70	0	64	0	0	0	0	0	0	132	160	70	0	48	0	0	0	0	10	54	0	0	0	67	24	0	0	0	0	20	0	0	69	37	0	0	0	53	0	0	0	75	0	145	1
IARS2	749	438	591	348	542	264	574	393	513	752	513	807	427	920	1100	500	512	429	301	687	534	349	448	285	345	254	591	338	385	651	1023	294	551	184	515	632	342	469	309	918	795	842	332	796	649	861	527	744	619
SYT1	52	21	270	12	51	14	102	2055	146	23	17	10	142	87	71	32	18	1	1	24	8	11	25	17	18	17	23	6	9	19	19	5	29	15	10	22	121	4	10	35	52	18	8	57	22	14	1469	33	20
NAV3	72	24	63	23	137	48	53	257	272	31	40	136	44	43	45	49	23	5	93	196	63	50	37	114	40	36	134	54	16	273	152	19	132	18	58	80	86	41	42	176	54	14	51	139	166	196	268	157	82
IDH3G	556	330	493	325	453	271	415	371	367	540	289	665	448	554	748	657	361	379	232	625	511	295	403	356	271	177	490	397	487	387	767	420	453	267	380	532	333	571	263	707	503	568	275	387	553	495	638	476	374
ROGDI	310	288	520	298	289	117	372	632	493	348	364	352	189	436	504	402	118	216	74	266	135	113	123	121	123	90	293	128	181	241	252	163	263	180	149	261	169	267	132	229	185	388	116	178	210	321	939	120	375
PDZD4	1166	1275	2110	1126	1048	73	3816	3475	1226	2287	932	584	654	987	2929	292	180	1450	372	171	548	508	516	180	346	445	212	915	706	17	587	69	296	168	639	558	579	979	70	1387	947	2153	369	273	775	91	5917	127	231
ATP2B3	7	5	45	3	5	1	36	344	14	4	5	14	10	7	9	2	2	2	7	2	23	5	4	18	4	2	3	6	5	8	7	0	4	3	23	5	6	2	4	21	5	4	8	5	15	11	190	0	2
ROCK1	525	1038	654	496	378	342	876	318	480	1522	653	987	675	921	1421	379	856	724	458	528	921	363	472	329	510	316	712	392	269	724	1088	367	517	114	567	970	632	421	282	971	810	670	577	664	1042	580	300	830	372
CBFB	375	132	136	83	359	287	149	127	280	196	157	400	235	274	258	422	366	92	104	395	299	169	319	292	266	155	526	190	147	298	656	287	395	122	231	458	435	248	261	528	226	148	256	497	508	359	178	548	285
PDK3	75	66	36	34	33	32	71	13	9	75	38	139	45	158	92	107	43	58	22	63	109	37	40	71	57	23	50	43	52	26	148	48	55	46	42	108	52	46	35	112	130	120	62	81	120	63	27	97	53
HYAL2	431	356	407	165	1828	117	294	133	260	627	243	170	254	1025	1175	1172	631	329	120	1434	163	177	231	590	676	189	452	134	301	377	1304	149	297	468	195	893	480	200	107	447	715	442	204	545	414	367	399	464	377
HDAC4	941	234	507	278	271	207	266	271	273	357	435	311	184	378	579	293	242	240	142	292	372	189	240	249	235	148	257	143	135	153	474	178	370	111	187	422	317	242	204	392	308	451	247	315	571	135	294	466	346
RASSF1	601	391	367	270	449	378	371	185	186	425	254	936	841	638	881	742	578	346	214	1023	1208	407	570	710	324	338	710	721	581	684	923	472	522	304	492	924	971	705	356	959	497	665	466	980	1187	883	349	750	568
FGFR3	337	672	1184	383	244	20	1774	3904	8661	1763	724	27	86	777	2123	65	265	677	114	85	91	89	232	33	286	154	67	104	144	43	143	39	53	41	120	232	1315	57	18	470	609	1081	125	211	248	55	2591	64	97
IFI35	540	279	263	164	403	158	188	86	205	199	180	462	196	415	532	528	215	187	162	439	681	290	254	276	230	108	251	404	334	157	520	232	356	212	295	428	324	2109	121	427	347	293	191	354	586	237	320	177	395
HEATR6	205	130	220	116	133	88	136	93	142	209	237	190	74	253	359	118	91	136	96	198	144	106	138	63	66	55	247	89	117	172	247	96	212	32	130	201	103	185	75	292	221	259	73	162	169	130	112	177	201
COASY	380	276	382	237	490	293	312	285	332	412	356	436	298	535	618	609	382	294	162	619	308	236	344	337	212	171	461	306	305	349	800	384	549	250	279	532	367	401	233	567	423	393	168	338	417	368	484	585	351
PLEKHH3	300	569	850	520	297	54	448	199	324	1050	484	755	770	402	1119	120	163	646	410	679	785	492	654	252	265	248	201	603	919	316	606	60	217	58	652	452	123	1451	48	979	393	719	252	243	414	258	429	104	261
MEF2A	894	542	703	437	590	508	734	563	500	1045	651	988	770	932	1465	370	625	586	647	766	757	393	599	503	643	388	1349	610	471	922	961	475	800	133	690	952	900	779	527	1725	747	774	675	1019	999	811	556	853	719
OTUD5	1011	465	563	444	536	367	636	687	563	681	465	856	700	848	974	845	511	541	290	904	616	446	508	693	482	337	613	562	683	494	966	657	755	391	520	749	751	836	374	1078	655	812	538	683	889	664	1034	865	555
TFE3	1592	520	702	442	787	801	774	678	1195	793	443	1423	675	1093	1308	1299	1047	550	436	1258	1112	550	870	959	770	494	1029	576	652	1014	1256	859	1312	515	551	1079	1506	933	703	1265	979	986	656	1127	1524	1193	940	1167	901
TBC1D25	288	141	148	110	164	97	189	170	147	171	131	204	190	272	314	191	149	149	80	229	227	89	165	169	160	86	168	128	118	164	260	143	176	77	153	236	221	211	75	289	207	261	155	217	237	195	246	205	159
ACSL4	1211	304	262	169	413	444	313	308	188	398	301	741	473	734	613	777	869	219	205	757	711	245	330	736	460	282	732	289	200	667	1179	636	961	217	391	781	1021	311	518	698	568	244	315	873	1248	619	249	1278	457
INPP5A	553	1031	810	563	271	88	1114	418	574	1537	670	766	752	1171	1692	129	486	888	332	447	711	494	388	179	360	369	302	526	631	676	665	146	233	64	664	563	495	826	86	969	1347	1436	548	580	748	632	446	456	324
GPKOW	309	156	187	125	155	83	184	181	288	223	117	258	186	214	327	224	137	142	93	235	196	127	192	115	107	84	144	137	206	117	237	85	145	74	150	186	296	233	72	270	200	242	135	188	251	173	321	188	161
GRIPAP1	914	395	643	383	625	500	571	1111	574	670	550	1005	729	985	1050	876	644	426	260	1049	730	386	515	633	422	328	680	578	714	481	1079	814	752	364	530	942	759	714	437	1122	699	825	415	775	908	708	1109	1020	617
FTSJ1	370	117	194	111	418	157	177	142	160	218	162	454	228	299	359	336	295	165	109	415	354	164	255	361	190	121	382	194	169	429	546	209	296	133	182	355	325	251	153	412	263	234	221	365	421	418	252	479	229
PRR11	7	7	11	7	159	49	12	7	53	5	12	38	4	46	13	12	11	4	4	37	8	28	15	34	17	2	51	2	12	117	163	23	30	9	11	38	21	10	51	20	4	5	5	59	18	112	11	20	67
REEP1	273	229	317	223	67	4	353	386	123	525	338	78	136	278	417	8	39	220	116	42	100	69	54	18	37	87	40	138	121	15	92	16	46	4	151	146	121	106	10	351	250	472	230	60	231	11	371	38	141
ATP11A	387	179	222	111	493	384	229	208	341	200	261	316	184	491	488	309	646	122	151	701	270	117	273	445	299	223	460	114	108	304	641	365	581	114	333	550	720	126	352	407	268	157	224	401	472	198	226	612	345
POLR1A	831	214	345	242	381	246	272	365	455	535	278	514	270	436	487	281	448	312	206	633	494	232	359	293	272	176	570	211	212	542	754	285	552	149	293	466	890	258	264	652	501	602	251	512	724	546	372	568	372
LAPTM4A	4035	1305	1820	1222	1884	1114	1673	805	1496	2274	1861	3073	2024	2875	3696	2209	1622	1485	1082	3059	2662	1410	1945	2585	1627	849	2627	1779	1397	1420	4166	1173	2819	657	1972	2678	1895	2819	1056	3843	1997	2223	2216	2807	3535	2460	1594	1687	1876
TTC7A	674	352	401	234	437	534	293	271	398	484	273	1037	417	595	729	840	597	284	269	772	564	406	447	686	525	251	939	470	441	753	1041	648	838	338	454	834	747	480	583	956	497	492	401	899	884	1109	448	754	642
IP6K2	691	251	393	221	503	251	417	451	409	412	303	825	581	577	670	546	297	309	270	743	422	423	605	551	379	223	660	538	494	340	1037	395	516	191	498	715	504	763	253	1391	380	481	571	704	708	488	637	539	421
STON1-GTF2A1L	0	0	0	0	0	0	0	0	0	0	0	4	0	0	0	4	0	0	0	3	1	0	2	3	0	0	0	1	1	0	0	0	2	2	0	0	0	0	1	4	0	0	0	0	2	0	0	0	0
SRBD1	160	82	98	56	103	62	75	42	90	120	107	162	80	166	166	132	104	63	55	168	87	74	88	79	72	39	138	57	52	88	201	57	107	41	84	119	78	72	53	142	114	119	53	135	124	104	63	114	107
KIF2A	150	108	87	43	151	125	76	166	291	110	108	150	91	165	154	168	135	60	59	159	147	64	60	101	97	83	189	52	49	186	254	105	149	65	106	194	349	97	131	227	129	85	96	153	153	111	159	280	147
RASGRP2	566	1169	1101	930	416	293	1246	412	597	2009	888	837	1247	1460	2326	811	426	1241	389	661	884	717	856	492	266	791	262	653	722	289	1085	846	305	344	580	1109	691	1184	306	944	1334	1849	380	573	730	319	809	1011	325
PSME4	871	255	289	158	511	389	321	225	250	380	273	809	405	609	537	586	629	222	165	750	540	254	342	670	398	198	827	249	197	807	992	443	751	200	376	778	1004	285	369	727	448	347	386	777	935	824	265	893	555
IFT80	121	58	90	65	126	34	79	101	85	110	149	241	217	166	166	45	60	53	70	154	154	88	119	81	91	32	128	97	76	56	250	37	100	18	115	130	50	147	29	223	85	84	92	121	154	61	147	128	105
SIRT2	694	334	594	351	608	333	542	865	893	526	429	653	359	701	839	731	441	377	239	617	462	295	405	412	367	265	577	305	314	480	677	420	583	340	360	694	692	438	332	739	494	662	381	644	642	678	1317	379	618
ERLEC1	822	282	406	353	478	276	387	262	345	534	420	895	408	659	715	441	316	353	251	656	550	366	439	486	440	200	861	433	426	657	976	187	637	108	482	627	347	523	236	929	554	526	483	897	786	1078	418	436	590
PPP2R5B	367	299	326	200	288	177	362	430	360	393	258	503	345	501	580	320	308	237	206	530	447	246	337	306	370	186	402	323	265	448	477	167	326	140	274	487	399	401	153	661	456	478	292	476	658	460	652	438	371
PYGM	205	528	540	360	121	19	691	556	1256	912	387	198	328	551	1081	112	81	574	98	123	263	198	239	140	100	129	60	111	212	21	160	99	46	33	207	144	788	377	24	319	462	923	159	172	301	57	434	62	163
PAGE1	0	0	1	0	0	0	0	0	0	0	1	0	0	0	0	0	0	0	0	0	0	0	0	0	0	0	0	1	1	0	0	0	0	0	0	1	0	0	0	1	0	0	0	0	0	0	0	0	1
PITX1	6	2	3	5	0	0	6	4	1	2	0	16	0	0	3	4	1	10	0	0	3	3	2	2	4	2	1	7	10	0	1	0	0	1	1	3	2	1	0	3	2	4	2	1	4	3	9	0	1
TRPC7	0	0	0	0	0	0	0	1	0	0	0	0	0	0	0	0	1	0	0	0	0	0	0	1	0	0	0	0	0	0	0	0	0	0	0	0	0	1	0	0	0	0	0	0	0	0	1	0	0
MAST4	1095	479	691	322	443	86	455	462	630	685	761	531	693	1683	1016	227	995	378	363	999	615	225	238	611	1091	521	453	252	256	385	715	162	352	78	410	556	846	352	79	981	755	633	310	986	1093	313	373	482	880
ADGRF5	161	259	291	64	1382	80	439	314	576	416	330	309	282	2581	1872	338	1171	138	81	1552	198	165	816	560	406	275	506	564	543	609	1258	117	137	136	449	1062	1458	97	61	1026	793	170	202	851	581	1013	615	805	971
SDK2	199	48	146	103	21	29	104	85	64	126	132	22	30	84	176	31	49	78	25	21	11	12	36	36	67	23	158	51	16	22	39	11	185	12	71	34	103	37	34	120	93	112	91	45	104	29	127	77	82
ADAM7	0	0	0	0	0	0	0	0	0	0	0	0	0	0	0	0	2	0	0	0	0	0	0	0	0	0	0	0	0	0	0	0	0	0	0	0	0	0	0	0	0	0	0	0	0	0	0	0	0
NUP133	466	238	382	200	315	147	322	340	410	400	327	389	326	496	642	268	238	255	149	421	329	164	238	216	168	144	309	232	172	273	525	201	284	66	244	376	277	307	163	494	403	372	193	346	366	327	361	328	273
NUCKS1	3149	1046	1870	1131	1446	479	1564	1263	2170	2192	1663	1551	1200	1715	3076	700	946	1162	742	1406	1475	815	1204	749	864	494	1301	824	684	1244	2423	407	1255	287	993	1275	1570	1204	516	2161	1439	1682	880	1424	1671	1382	1293	973	1605
VPS35	974	493	650	465	591	469	567	481	782	905	673	819	464	874	1186	735	675	536	303	718	584	429	493	318	384	270	858	402	369	738	1077	641	807	244	546	822	726	606	466	986	673	942	448	949	772	701	687	807	808
DNAJA2	854	326	495	264	405	207	515	485	570	591	444	696	475	634	845	537	427	365	224	526	569	260	409	313	356	232	512	327	341	371	723	318	451	187	351	536	727	453	227	723	498	599	351	493	608	403	471	556	371
BCL3	1595	138	123	70	639	461	201	446	55	199	119	1407	806	256	601	1182	829	91	102	1014	1803	253	877	1173	709	700	504	205	460	307	950	687	1348	548	290	810	872	393	447	367	523	232	686	637	1752	266	89	656	950
KCNAB2	213	215	643	142	887	1013	1235	2940	148	143	184	491	149	483	413	1476	742	94	76	741	153	107	325	460	206	309	988	102	190	686	915	1683	1057	692	355	1112	430	187	975	580	117	188	133	630	405	876	4434	1464	617
ABCC9	282	147	131	148	66	13	193	166	393	173	232	6	62	296	514	33	105	174	58	381	51	27	53	128	26	22	20	2	20	1	236	6	48	6	46	160	232	35	17	84	123	163	58	116	171	59	112	115	34
GAL	7	2	0	0	8	8	0	1	0	0	3	0	0	3	4	24	18	4	0	1	2	1	10	9	2	0	6	0	0	0	9	4	7	9	0	2	9	0	14	0	0	6	2	3	27	1	0	71	2
CLEC2D	68	47	60	40	44	30	36	24	34	55	55	112	27	104	88	87	47	58	14	143	24	19	24	116	21	54	118	33	32	58	171	161	120	36	58	164	98	40	40	108	41	57	34	149	64	48	33	295	63
FUNDC1	127	40	91	35	63	33	71	73	101	75	74	79	48	111	117	69	47	37	20	96	66	36	43	44	38	22	83	46	50	55	106	25	63	36	49	102	58	57	31	105	54	90	38	68	68	60	101	80	76
MAOB	81	221	94	43	96	6	161	614	1921	78	56	14	54	123	142	178	27	61	64	23	19	159	624	6	8	64	10	20	48	6	35	11	8	56	22	53	2776	35	4	38	28	82	241	19	90	6	1153	2	41
RORA	362	116	126	77	181	43	93	119	369	140	144	227	150	233	277	122	127	71	92	350	167	74	100	279	203	76	127	83	81	43	453	180	159	39	131	313	320	138	44	321	94	101	229	216	341	49	147	337	123
DRD4	23	10	12	10	12	7	14	13	12	12	7	14	8	6	13	0	1	7	2	17	7	14	10	2	3	8	7	10	20	3	7	8	8	1	16	7	8	17	1	41	4	5	5	10	2	2	21	2	2
TGFBR3	1646	209	795	439	293	81	242	160	371	341	928	129	180	756	1132	187	239	247	128	1149	96	110	308	446	317	128	151	63	85	26	713	75	427	51	122	439	523	269	91	391	264	391	150	398	560	59	277	254	745
PLA2G10	0	1	1	1	0	0	1	1	3	3	1	5	0	2	3	2	1	2	1	1	0	1	2	2	1	0	5	1	0	0	2	4	1	0	1	1	3	0	0	4	0	1	1	0	3	0	0	2	1
HES2	2	1	0	0	7	1	1	0	0	0	5	0	0	1	1	8	5	0	0	9	0	0	1	4	4	1	6	2	0	4	8	0	3	2	32	13	3	0	0	3	0	2	0	7	3	7	1	9	2
ATP1B3	10400	379	1893	1217	879	873	850	573	331	894	1739	1454	1375	1362	2661	2355	1862	418	289	1615	1477	413	1595	3184	895	486	1089	623	493	840	2983	1575	1677	754	620	1601	3927	1188	926	1150	678	2567	1862	3218	3234	1512	436	1432	2496
NEDD4	73	85	54	31	173	28	83	49	85	99	70	184	96	246	177	77	141	44	60	257	121	58	81	147	116	45	109	87	37	124	240	36	71	34	98	148	84	77	29	192	148	96	38	169	179	116	86	149	67
PIGB	103	46	72	39	81	42	47	33	57	71	73	86	75	92	146	33	40	55	45	81	79	35	57	46	35	31	66	62	47	70	159	45	60	13	69	114	61	71	53	149	99	90	33	66	109	57	58	100	80
MAPK6	468	112	141	63	211	167	156	160	161	149	115	394	222	186	224	221	279	73	72	238	261	88	129	205	185	55	388	119	79	383	310	215	367	83	137	217	294	140	194	338	170	109	194	409	460	359	171	335	202
GNB5	397	181	256	167	135	67	292	265	187	315	299	304	199	361	532	93	82	226	118	188	294	175	187	149	165	99	151	210	175	171	350	78	154	37	214	283	180	221	63	445	262	403	227	240	352	137	302	119	195
RAB27A	383	218	129	99	226	175	201	107	120	236	223	338	268	449	356	425	316	163	106	332	389	132	160	266	184	210	259	102	137	158	490	245	323	142	156	362	434	140	168	274	502	225	126	324	477	172	114	461	190
HDHD5	219	169	213	153	329	117	209	207	263	265	175	253	197	298	325	453	181	179	91	409	167	135	174	139	131	91	283	86	113	244	420	243	263	174	145	305	200	172	141	310	254	301	95	185	173	237	346	401	196
UFD1	583	276	294	231	455	259	301	228	314	384	297	601	329	659	593	510	378	275	184	710	400	273	356	446	305	196	509	272	284	569	784	315	506	162	331	554	619	354	294	675	435	474	307	575	528	682	329	604	375
LRP6	437	347	338	201	288	78	310	274	385	609	303	548	341	628	691	95	359	289	275	544	378	208	271	228	537	179	420	340	176	385	623	53	318	47	302	469	336	245	52	835	564	299	426	482	690	301	242	259	287
GUCY2C	1	8	8	3	3	3	1	3	11	2	5	6	0	4	2	6	4	1	1	6	1	0	2	1	1	3	1	0	1	2	3	2	2	0	1	14	4	4	3	5	5	4	5	10	6	5	2	2	7
SCT	3	1	4	0	3	0	1	3	3	1	0	2	2	0	4	1	3	1	0	1	1	5	0	2	4	0	6	4	1	9	2	0	1	4	0	2	1	1	0	2	1	1	0	4	2	1	2	0	3
PHRF1	918	496	594	414	491	488	610	452	466	721	460	729	491	614	939	421	753	532	329	824	671	398	422	443	470	357	709	342	413	532	792	562	686	235	435	694	859	599	401	916	555	862	414	581	749	534	559	626	480
ELP1	879	353	618	354	395	205	485	453	486	705	621	653	556	704	1077	307	343	391	213	521	465	248	402	319	338	209	587	283	303	382	755	219	445	86	353	513	448	464	171	906	501	656	341	693	716	419	578	488	570
NUCB2	1006	262	408	280	503	291	235	166	241	320	518	711	208	687	523	602	379	199	157	760	367	284	399	690	438	165	839	260	262	647	1045	152	734	183	272	564	402	308	305	616	457	401	305	707	666	899	209	371	761
PFN2	821	502	874	579	410	88	690	1427	1073	660	872	1260	675	972	1784	374	231	1015	458	538	794	655	525	353	349	361	430	662	440	717	978	70	316	109	776	517	815	931	85	1307	704	1481	412	697	852	899	1938	456	556
PTPN3	200	237	168	140	46	19	355	191	148	521	281	296	405	616	626	32	128	333	157	91	470	192	192	63	134	108	58	230	249	73	263	27	36	9	266	199	67	289	9	568	582	538	142	159	344	148	262	120	79
SPTB	1028	618	842	378	135	46	603	542	219	910	695	598	282	641	1254	78	263	612	175	256	978	890	232	129	229	233	63	388	482	133	282	48	121	19	789	408	172	302	42	528	752	755	295	124	981	164	507	91	493
DAPP1	29	6	13	11	34	129	43	14	6	16	59	58	0	57	67	180	42	4	14	68	14	5	18	88	32	93	152	3	17	91	73	124	124	59	57	158	91	28	159	62	18	17	34	115	31	55	20	167	85
FGF10	180	3	10	33	2	4	18	4	3	38	57	5	12	33	86	0	24	23	10	12	6	0	0	3	35	1	4	7	3	0	9	2	22	0	5	17	15	26	2	27	20	17	6	9	19	8	11	11	43
SLC44A1	587	263	514	261	509	233	367	402	869	407	469	858	471	678	749	612	355	258	305	583	433	283	490	495	404	196	462	377	285	239	1132	249	571	192	530	534	669	425	247	975	360	420	397	627	580	383	554	442	535
TMEM260	158	78	119	87	105	79	93	83	78	118	144	181	167	202	214	122	78	85	63	254	99	44	96	253	77	56	160	70	49	78	217	91	301	27	114	150	62	114	72	239	126	97	75	121	124	64	139	149	188
SMG6	1471	482	899	568	1133	387	667	510	697	839	783	794	543	1161	1516	682	488	546	397	1254	713	602	665	979	476	265	678	447	576	479	1287	262	966	261	487	877	789	1251	367	1050	751	1084	461	878	1272	668	776	974	931
EXOC5	376	234	177	107	305	137	228	176	299	258	223	351	166	403	388	280	292	139	139	327	307	116	206	216	230	109	379	118	77	296	453	145	279	83	209	336	329	183	174	410	244	184	181	378	408	299	236	477	248
CLTCL1	345	123	237	175	126	60	213	128	187	289	256	417	330	396	500	56	87	179	150	206	655	260	362	115	109	102	155	230	168	156	439	37	131	24	200	360	176	421	48	437	230	391	165	194	334	277	192	93	180
FGF22	20	10	10	3	4	0	11	33	12	2	6	0	15	11	17	2	0	2	1	0	1	6	9	2	5	2	0	4	6	1	2	0	3	1	1	5	2	3	0	3	1	12	1	5	3	1	9	3	3
FSTL3	2254	866	466	571	144	1183	787	358	299	834	405	4803	4067	1555	1176	2161	2092	642	907	1719	5348	3268	2542	2832	2508	1734	2566	5169	3839	5221	2930	218	2579	868	2342	2853	1532	3831	1169	3885	2068	1211	3600	2648	4830	5373	1048	3481	1515
DGCR2	963	847	1001	687	656	374	952	935	1049	1175	869	1095	956	1238	1689	832	481	876	456	1140	948	576	766	537	504	459	687	815	781	645	1137	526	633	317	860	853	649	1070	357	1305	945	1393	558	756	951	781	1350	630	770
RNF126	238	108	180	95	249	110	207	188	130	184	97	237	136	220	245	210	223	157	78	309	228	134	180	211	126	101	183	141	143	249	324	165	223	67	140	202	288	187	109	229	153	162	128	139	227	132	202	220	107
MNT	561	237	271	180	196	214	301	291	222	344	209	306	190	319	460	207	266	211	126	341	341	169	253	246	189	147	297	214	182	284	412	223	325	97	150	362	357	268	159	323	378	320	177	241	367	256	296	303	204
ZXDC	542	230	302	258	233	214	290	235	389	411	325	417	420	491	614	254	243	273	183	348	265	143	228	176	177	131	388	226	194	251	540	380	388	83	240	428	258	303	220	541	313	428	178	302	377	266	270	462	257
JMJD6	611	182	254	183	235	246	297	210	158	300	155	559	371	344	506	795	560	202	143	442	614	183	229	719	321	179	397	262	316	248	393	418	381	260	274	380	722	307	263	617	274	570	512	532	730	441	248	589	328
POLB	120	38	79	44	91	48	69	95	75	113	98	143	124	132	191	212	65	58	41	123	106	31	58	101	57	33	97	63	59	68	128	100	92	62	64	147	95	90	49	162	93	123	95	186	157	105	170	101	111
ST6GALNAC1	39	91	93	27	92	1	97	30	43	110	96	0	11	330	323	32	82	91	20	56	16	6	12	13	75	22	17	4	28	3	47	10	2	19	15	71	27	25	1	28	133	119	27	69	10	2	141	4	19
WIPI1	841	88	210	134	333	259	154	74	106	154	222	408	121	278	314	265	236	121	98	397	195	158	171	312	213	73	374	138	145	380	555	263	567	69	171	521	249	171	253	385	277	240	227	468	365	746	125	308	428
FRMPD1	6	1	17	7	2	2	13	34	105	3	9	1	0	2	4	0	2	1	2	0	0	0	1	2	0	0	1	0	1	0	0	0	2	0	0	0	5	0	1	3	0	7	0	0	1	0	46	1	10
GBA2	2223	734	1044	720	875	423	1103	964	949	1353	849	1129	1311	1472	1962	759	857	894	456	998	980	542	790	510	692	509	861	704	736	716	1157	603	868	272	668	1151	1064	1056	417	1593	1161	1665	784	1084	1278	791	1202	1149	828
NDST1	1178	966	1214	773	2079	650	1325	1264	1887	1718	822	1326	759	1638	2307	1050	1076	1013	495	1827	1062	795	1083	970	777	587	1572	669	731	1709	1750	432	1293	408	868	1240	1717	833	608	1464	1308	1831	777	1447	1222	1484	1544	1695	939
ASNS	434	130	212	122	180	98	222	380	484	332	150	258	265	259	354	247	85	134	93	273	417	100	179	180	128	70	360	126	121	181	331	82	232	62	174	184	164	191	102	286	276	232	177	257	356	200	414	363	198
AP3M2	202	99	222	77	164	59	161	266	282	166	190	264	134	276	295	221	131	122	104	347	171	124	172	181	127	86	243	178	154	187	363	228	240	53	230	214	308	228	59	476	227	171	121	281	201	166	390	291	202
CNGB1	0	0	13	0	5	1	13	107	1	1	0	0	0	1	3	4	1	0	0	0	1	0	0	1	1	1	0	0	0	1	2	2	1	0	0	0	2	0	0	3	0	1	1	3	0	0	92	0	0
ST6GALNAC2	62	21	47	36	12	41	61	20	131	103	97	21	10	57	68	80	40	30	18	21	21	11	33	24	44	58	22	23	19	32	71	60	52	24	64	187	164	53	31	89	68	53	55	223	66	35	59	118	22
CHAT	0	0	0	0	0	0	0	0	0	0	0	2	0	0	0	0	1	0	0	0	0	0	0	0	0	0	0	0	0	0	0	0	0	0	2	1	0	0	0	0	0	0	0	3	1	1	0	0	0
PABPC1	4531	2256	2381	1543	3361	3244	2282	1089	1367	2868	2378	5257	2080	4815	4285	4428	4199	2224	1361	4971	2847	1763	2274	4675	2298	1532	4274	1557	1714	3472	6019	5268	4620	1480	2168	4123	5278	2273	3137	4079	3676	3041	2912	5232	5930	3819	2432	4410	5502
TESK2	109	100	79	52	42	52	109	71	175	136	107	93	87	172	201	61	43	95	65	67	73	51	55	40	67	37	91	69	69	61	81	76	68	44	65	93	112	100	37	145	88	156	73	82	102	72	112	117	70
CFAP20	178	75	128	67	161	49	100	134	203	125	90	183	119	132	249	148	122	81	55	225	116	66	86	158	107	49	120	95	93	125	195	55	94	52	100	136	137	149	62	244	114	147	91	159	173	175	155	137	136
CSNK2A2	628	271	317	212	406	270	359	256	382	432	336	509	357	585	656	365	339	259	167	741	381	232	248	351	291	163	516	266	227	367	646	291	432	145	331	451	616	356	225	681	468	452	262	512	490	438	376	512	352
PTPN21	748	386	464	339	178	87	539	262	510	812	475	703	581	494	911	123	174	500	245	317	525	404	363	198	348	247	364	475	348	313	445	35	364	45	447	394	327	582	86	931	526	926	458	412	595	336	373	220	428
EIF2B3	274	70	154	95	159	71	119	97	100	192	115	456	258	198	244	286	146	106	87	236	281	120	188	137	89	76	174	124	189	219	366	88	146	92	148	171	117	174	61	306	213	264	112	261	352	298	174	219	140
CAMK2A	179	298	1500	192	1058	9	4837	7790	135	53	82	11	68	195	770	93	56	16	11	8	102	13	62	11	7	154	17	10	85	3	55	15	10	36	39	32	49	64	7	464	18	107	17	61	10	7	10198	11	21
TCOF1	517	331	373	254	318	232	366	222	293	616	373	410	304	522	758	391	398	341	150	512	409	183	306	267	186	176	314	212	252	300	635	282	340	184	240	376	488	334	217	431	587	685	192	317	407	389	398	540	322
CDC42	1328	480	622	403	812	652	613	498	481	795	600	1215	642	1012	1119	1499	860	513	317	1185	869	424	659	762	601	376	1139	541	389	864	1446	927	954	480	671	1204	953	819	680	1143	772	862	525	1068	1041	1124	576	1069	802
OSBPL3	93	50	64	35	202	169	35	171	537	63	37	275	133	145	116	225	184	26	76	547	153	71	174	419	122	78	378	82	115	278	480	169	213	72	268	345	364	149	165	478	54	24	78	406	146	407	181	401	212
EPHA8	0	0	1	1	2	0	1	11	0	0	0	0	0	0	2	0	0	0	0	1	0	0	1	0	0	0	0	0	1	0	0	0	0	0	0	2	1	0	0	0	0	0	0	2	0	0	14	0	0
SLC12A3	1	1	1	1	2	1	0	1	0	2	0	5	0	1	1	1	3	1	1	3	0	0	2	1	0	2	4	0	1	5	5	0	6	0	1	1	5	6	0	0	0	0	0	11	1	2	0	2	13
RAD18	86	29	57	23	80	51	41	38	54	65	83	77	71	75	89	53	67	43	32	127	55	42	37	61	41	29	93	47	40	91	174	42	82	16	42	91	37	65	53	118	95	93	47	137	101	91	46	129	90
ATP2B1	734	233	344	138	343	377	249	698	213	302	315	567	269	410	374	934	997	151	109	551	252	105	194	714	278	170	777	87	107	283	568	833	1091	273	241	528	535	171	380	459	259	207	219	626	754	513	578	802	385
TRPM5	6	2	2	1	4	0	0	5	0	0	0	0	0	1	3	1	1	1	0	1	1	1	0	12	2	0	1	0	0	0	1	1	2	0	0	1	3	0	0	3	1	1	0	4	2	0	3	0	7
NCK2	321	258	296	184	291	178	401	219	321	384	280	568	191	451	611	248	249	293	150	545	353	266	369	275	171	186	194	237	258	287	445	116	195	117	288	341	523	326	146	477	290	447	227	372	356	191	280	250	207
MAP4K4	1123	592	645	338	1860	1026	698	1035	1235	701	584	2552	550	1157	1195	1514	1477	388	529	2439	1187	806	864	1460	1179	603	1817	609	780	2209	2594	720	1743	640	917	1368	2818	709	999	1813	929	805	451	2261	1722	2159	935	2893	1214
MGAT4A	135	170	189	131	438	560	150	200	151	196	188	231	123	292	298	852	500	117	76	530	102	65	218	241	190	130	731	43	62	313	792	717	493	189	228	643	474	92	535	351	118	139	85	377	315	343	311	887	367
RPL31	3021	1611	2112	1564	2597	1203	2075	1675	1304	2606	1547	3444	2216	2957	3634	3781	1980	1929	880	3942	2649	1678	1896	3159	1184	1028	2322	1977	1603	1463	4620	1655	1815	1343	1906	2783	2312	2263	1096	3305	2697	2583	1661	2320	3347	2275	3831	2465	1816
WDR1	9527	5093	4353	3291	3418	2617	5770	2076	3870	8245	3230	6155	4876	7605	9489	4061	4289	5495	1991	5397	6370	3769	3598	3349	2666	2524	5366	2877	3989	7712	6643	2781	4473	1661	4017	5607	4689	4723	2503	6361	8927	8719	2811	5447	6821	7161	2912	4350	3556
SNX13	277	128	125	68	155	139	112	118	182	132	139	193	159	262	215	170	217	58	97	239	226	83	114	162	160	83	193	76	57	128	368	145	237	55	209	294	173	88	122	370	160	119	137	254	325	136	115	309	161
MS4A12	0	0	0	0	0	0	0	0	0	0	0	0	0	0	0	0	0	0	0	0	0	0	0	0	0	0	0	0	0	0	0	0	0	0	0	0	0	0	0	0	0	0	1	1	0	0	0	0	0
ARHGAP10	691	574	563	451	203	189	808	160	290	1162	606	663	586	359	1504	259	264	716	255	399	548	342	594	180	220	222	429	533	309	401	837	176	315	120	360	685	309	563	155	593	654	1277	697	544	753	575	349	342	297
RPS6KA2	1436	485	920	330	1141	443	973	1048	907	850	794	299	264	2130	1730	594	914	557	339	1024	371	340	512	719	921	436	645	311	300	427	1475	186	719	241	399	1437	870	576	477	894	892	893	566	837	1228	232	1405	792	576
ING3	236	124	113	77	107	51	190	91	135	147	159	131	150	216	301	135	82	98	63	123	127	40	68	77	100	69	95	56	42	67	146	114	100	30	94	127	113	123	42	191	150	183	88	148	125	106	88	135	93
VASH1	375	660	581	446	1629	671	632	728	684	822	295	546	302	964	1135	545	1347	618	165	987	271	261	389	527	502	260	2156	314	299	562	1054	987	859	238	555	853	418	363	667	947	783	876	242	1024	431	635	665	1116	548
LMCD1	704	411	180	176	292	59	365	129	189	453	176	710	887	1018	972	685	683	323	420	566	2483	312	472	875	333	195	411	746	317	293	582	99	172	272	420	534	2405	600	57	1189	2167	336	633	727	1867	688	464	889	151
BUD23	871	250	396	279	429	229	415	387	359	537	271	487	673	609	760	708	428	335	211	651	525	289	420	589	329	229	460	376	398	358	797	346	460	248	491	583	773	552	237	759	516	650	405	658	750	500	553	576	385
SEL1L	862	765	621	400	624	496	633	420	605	973	580	1046	672	1038	1181	785	916	479	526	851	1060	441	551	653	612	370	1106	455	306	870	1335	602	1047	265	731	1068	699	505	530	1254	878	547	524	976	1284	1029	467	1272	633
TRIP13	7	7	3	6	123	49	6	10	4	6	8	17	5	29	6	34	26	1	4	34	7	22	13	29	2	2	39	2	5	77	171	21	35	8	3	25	9	8	38	11	17	7	5	89	20	94	11	66	36
ATP6AP1	1362	677	983	577	1192	1189	746	996	845	895	768	1430	836	1329	1349	2177	1148	629	444	1712	842	687	1040	923	899	485	1890	838	785	1526	2178	1518	1802	808	1048	2242	893	1374	1127	1606	894	1070	635	1532	1557	1577	1385	1414	1418
TCF3	478	475	695	401	666	283	541	296	451	721	429	539	441	612	977	444	454	532	263	700	350	280	303	430	361	297	684	271	369	681	738	240	609	182	320	474	548	500	283	695	433	789	262	492	467	659	528	525	430
TRIB2	1331	348	1208	648	1153	222	564	384	917	594	1143	1258	990	911	1136	351	405	337	564	1580	775	663	1091	605	715	318	735	624	757	706	2637	129	829	105	905	1555	458	1070	235	2431	575	651	615	1379	1181	804	705	684	1506
DAZAP1	1234	511	659	447	955	569	649	554	637	789	461	1031	658	985	1165	910	1086	614	350	1365	833	510	737	875	494	375	950	561	725	938	1571	820	1061	400	539	1041	1082	764	464	1163	683	742	427	769	888	750	656	1323	593
MBD3	620	327	429	240	726	283	468	428	400	409	276	804	380	567	651	864	487	270	246	757	551	296	413	664	394	226	524	580	338	609	874	384	575	324	426	643	383	526	224	755	423	492	393	589	654	758	1017	603	481
PRLH	0	0	1	0	1	0	0	0	0	0	0	0	0	0	0	0	0	0	0	0	0	0	0	0	0	0	1	0	0	0	0	0	0	0	0	0	0	0	0	0	0	2	0	0	0	0	0	0	0
HLTF	434	251	386	260	243	99	261	214	378	429	395	307	296	364	609	165	161	245	158	349	237	139	220	141	203	78	304	165	132	152	527	73	280	35	257	326	150	274	84	584	291	320	166	294	300	182	236	299	367
FAM50A	863	441	527	373	607	460	456	340	431	662	406	1491	605	714	871	1461	662	397	325	1238	769	450	666	798	426	273	909	894	1044	806	1520	756	772	550	603	1048	572	948	420	1124	672	658	478	729	905	1155	678	1096	538
FAM3A	636	325	445	298	289	183	327	283	370	383	313	438	406	424	671	439	263	306	230	487	392	306	309	262	236	209	280	268	276	350	660	207	338	216	281	427	296	585	163	554	300	366	231	290	351	205	423	334	260
CPSF1	694	695	748	596	1192	366	1014	967	633	1024	459	1876	962	1083	991	871	1079	737	521	2138	933	929	706	974	909	741	1268	895	831	968	1100	815	1610	411	1027	809	767	734	358	2356	945	1244	632	1119	1172	1038	1140	1485	491
MYO3B	6	0	2	5	1	2	17	3	0	33	11	1	0	2	25	0	4	13	0	1	2	3	0	4	1	1	0	0	0	0	4	1	3	0	3	1	3	3	0	4	1	12	0	4	7	0	2	3	1
CYBRD1	6200	1269	3999	1491	1117	624	2013	745	1757	3072	2886	3912	2503	2889	6782	631	641	2154	1703	2201	2281	1945	3535	1332	3036	908	1822	1667	1528	909	3994	221	2655	229	2439	2965	2044	4407	604	6287	2197	3105	2946	3026	4890	1120	1349	857	2125
CDH19	140	71	9	58	1	38	62	38	16	262	97	3	42	14	134	51	28	71	16	0	5	1	1	0	27	98	0	0	1	0	21	3	30	12	143	96	19	32	46	4	223	49	80	699	36	1	11	198	0
PDCD2	348	135	204	133	268	120	213	183	169	243	171	297	201	331	364	367	193	161	92	274	222	146	202	156	161	105	252	130	154	214	429	174	252	88	215	282	277	225	130	391	279	240	154	228	258	187	243	292	205
SLC6A15	2	7	25	2	26	1	21	153	2	38	9	2	9	3	25	2	2	15	1	0	0	0	0	0	0	1	1	1	1	0	4	0	0	0	1	9	3	0	1	3	23	27	1	10	1	1	109	19	3
RDH11	685	231	344	210	443	269	284	371	806	325	246	485	248	531	562	545	388	218	162	480	420	215	320	330	316	119	592	209	242	379	660	297	511	168	276	548	395	342	314	601	448	355	265	546	609	537	397	512	433
PRKACA	968	553	737	515	783	581	793	660	639	1153	591	858	602	1032	1233	784	782	721	322	930	722	445	670	499	440	314	817	473	547	647	1233	436	935	356	563	919	731	711	533	1088	811	1052	460	702	946	690	761	803	719
ADGRL1	462	195	574	230	279	85	454	808	566	285	344	246	182	445	641	183	239	228	119	318	155	122	218	218	255	142	299	153	182	168	382	73	444	89	147	287	276	175	95	404	212	402	163	344	350	176	888	223	259
SPP2	0	0	0	0	0	1	0	0	0	0	0	0	0	0	0	0	0	0	0	0	0	0	0	0	0	0	0	0	0	0	0	0	0	0	0	0	0	0	0	0	0	0	0	0	0	0	0	2	0
ACTN1	8691	9471	6950	5154	3034	2258	10106	3024	2968	13965	4688	21467	9683	14508	14403	3294	5190	8497	3954	7631	14338	7367	5816	5172	5029	4115	6715	5659	7222	16535	7096	1896	4866	1437	6348	7573	5953	7644	2177	11326	19633	13887	5142	10193	13273	15499	3050	6030	5154
ZFYVE26	617	275	413	255	428	332	337	232	354	422	406	534	435	674	729	357	313	238	218	611	335	198	256	231	272	168	512	206	228	398	601	350	562	131	375	599	339	341	338	679	477	595	255	485	503	739	333	461	509
RPS6KA6	14	8	10	11	0	0	8	13	6	13	11	1	5	12	14	0	11	8	4	1	2	0	4	1	2	0	4	3	0	0	3	0	2	3	2	7	7	1	1	8	7	11	7	10	9	1	7	5	7
EPN2	640	336	531	391	367	77	472	595	716	733	348	528	468	717	1010	245	298	375	212	332	739	296	329	145	290	250	215	387	337	328	479	64	200	129	413	350	760	367	64	734	482	578	245	395	719	399	659	310	313
PTPN18	405	338	453	292	642	683	354	493	403	382	436	644	311	767	714	962	557	329	213	926	370	310	567	414	314	246	912	263	369	572	1132	801	790	391	439	1114	444	699	683	795	525	427	216	638	513	543	742	796	564
LIMS2	1250	2313	2243	1904	919	84	2992	889	1256	3814	1675	3093	2390	3427	5239	394	811	3233	867	1963	2173	2083	1365	640	941	1226	469	2843	2395	1548	1818	115	222	214	2283	2385	644	3052	89	4248	3231	3971	1140	1153	2067	1624	2249	425	702
ASIC4	6	1	39	2	6	0	62	192	17	3	2	4	7	5	8	9	5	5	1	1	1	0	1	5	0	2	1	0	2	1	4	1	2	3	2	3	0	2	1	8	1	3	6	5	4	1	168	0	4
SPEG	3591	7202	5040	4439	381	79	6461	2428	2485	10808	3025	6641	3574	7821	10315	159	929	7308	1389	727	5844	3074	2357	343	1299	1715	822	1893	3393	853	1919	352	393	78	2205	2000	669	4183	54	3239	8990	9137	1099	769	2236	1270	2081	526	643
LNX1	12	7	38	4	39	3	18	100	19	8	10	43	17	10	40	13	8	7	11	27	21	22	22	19	2	21	8	11	23	12	37	5	7	5	36	6	16	14	3	58	9	17	15	15	21	25	89	9	6
ALDH3A2	819	349	726	375	294	202	474	288	809	678	868	491	280	626	1061	354	216	466	192	280	344	183	351	158	189	143	293	192	205	211	619	222	280	100	325	437	571	404	177	494	401	1149	198	400	386	321	441	316	491
TFRC	2401	341	481	217	741	2077	977	524	310	577	510	716	601	1231	1444	1577	1858	281	131	606	637	198	817	1521	721	223	731	526	306	718	1546	3341	1571	439	863	1848	2402	474	2057	1104	464	771	697	2529	2805	1733	488	1163	1580
SREBF1	1623	364	773	439	550	651	594	1036	1535	666	370	569	755	1067	1133	662	620	406	261	753	478	395	897	860	482	296	742	270	239	324	1180	870	970	319	373	1284	1182	871	570	444	793	576	294	753	914	549	1222	997	890
TRPC5	0	1	2	0	0	1	0	6	0	0	0	0	0	0	0	0	1	0	1	0	0	0	0	0	0	0	0	0	0	0	0	0	1	0	1	1	2	0	1	0	0	0	0	1	1	0	4	1	0
AFF4	2756	784	1007	627	850	532	980	732	844	1281	1080	1709	1206	1520	1881	564	1033	711	565	1282	1370	494	750	1304	1042	501	1368	574	367	1300	1793	623	1535	176	788	1322	2030	756	547	1708	1237	1053	1023	2056	2434	1396	586	1333	1272
UBE2D1	375	87	71	59	119	102	80	54	91	100	83	165	95	207	191	383	134	56	57	195	135	51	82	164	105	122	153	59	48	83	200	163	180	87	93	202	305	113	130	194	133	134	128	208	260	114	93	217	171
MPP5	347	178	219	126	165	77	164	186	358	239	182	231	176	230	349	170	119	136	116	181	190	102	150	144	173	113	230	102	79	147	307	68	190	45	137	209	431	163	99	336	206	223	130	253	268	175	216	262	198
RHOBTB1	222	244	223	106	245	154	202	113	120	332	349	510	167	498	588	116	131	173	144	381	214	196	147	134	189	100	300	246	241	216	404	91	312	45	343	338	197	278	150	587	234	391	192	309	299	341	246	154	163
SMC1A	1541	522	663	361	695	508	731	433	882	1354	860	832	590	937	1436	393	938	559	311	945	939	395	581	433	529	355	885	324	396	757	1496	611	871	167	642	857	746	458	572	1147	1080	1076	545	1049	1250	698	549	860	696
HSD17B10	629	237	326	253	383	179	322	150	398	431	241	464	216	469	574	648	383	265	157	481	396	272	302	398	198	148	350	298	319	286	588	226	331	261	259	403	329	422	157	442	415	397	210	281	495	365	396	396	237
MARK2	383	244	345	225	303	333	373	300	273	405	290	508	255	380	506	528	394	299	166	520	393	226	276	316	285	280	377	253	245	356	538	450	471	305	271	542	532	354	337	578	366	497	297	425	488	357	455	459	337
HMMR	7	5	1	1	111	23	0	0	7	1	2	9	0	29	4	9	2	1	2	17	5	14	11	25	4	2	28	3	0	44	180	12	20	2	4	15	1	0	37	11	9	0	2	26	8	25	2	17	23
CHFR	281	190	225	124	361	309	231	237	198	239	174	406	185	371	329	360	335	149	121	539	292	158	249	245	169	127	496	181	208	437	507	452	443	135	185	428	316	245	249	428	278	269	136	339	336	369	253	464	256
TRHDE	2	3	9	1	0	1	9	24	0	10	6	25	2	0	12	0	2	3	1	0	0	0	2	0	1	0	2	1	2	41	0	0	0	0	4	0	0	0	0	1	3	3	0	5	0	57	19	0	5
P4HA2	230	203	173	92	270	328	193	82	169	307	179	734	243	294	326	669	256	158	179	552	344	277	437	452	297	135	988	278	411	1025	901	107	868	231	303	676	256	414	312	680	465	404	306	828	551	1659	169	623	740
FCGR2B	78	75	46	23	30	127	32	13	19	71	22	35	2	133	119	319	72	27	14	155	14	19	71	52	30	51	100	13	20	94	187	197	343	99	58	196	55	99	168	65	63	33	28	97	136	45	30	287	203
NFATC3	217	103	127	92	121	72	139	51	91	177	152	189	129	224	315	111	129	98	112	193	175	99	125	100	106	84	174	101	57	149	251	68	163	56	128	160	150	110	82	270	169	237	157	200	242	180	108	194	181
TRNT1	214	70	81	53	114	46	77	93	109	114	125	140	83	218	162	127	91	73	55	168	120	65	106	80	56	49	144	62	56	138	226	70	127	50	69	162	198	93	35	194	135	108	72	113	157	113	121	212	114
ACADVL	4949	2130	2237	1752	3828	2535	2529	2797	2328	3401	1938	4354	2521	3586	4824	5714	4342	2229	1137	5624	3724	1793	2528	3923	1704	1384	4650	2720	2604	4167	6387	6527	5213	2077	2156	4340	5162	3042	2496	4797	3057	3794	1494	4576	5458	7726	3420	5627	3345
STK10	353	159	170	119	557	913	218	172	258	193	226	580	123	556	386	1802	873	127	88	919	206	116	306	670	284	479	913	120	212	1136	698	1136	1058	723	324	819	1153	186	859	514	307	249	155	873	518	1089	303	1750	592
FBXW11	812	327	476	288	318	208	532	599	935	600	451	606	401	615	820	305	339	334	237	467	526	313	339	251	325	207	408	277	276	401	649	204	409	119	387	504	720	409	216	733	503	594	359	561	690	391	614	402	412
ACAP1	144	86	95	85	83	246	88	64	96	95	163	410	97	199	227	755	153	76	45	450	93	55	155	431	91	325	129	88	147	170	458	463	247	312	184	486	445	140	189	336	46	114	73	407	140	173	169	782	153
CRMP1	240	111	263	100	185	37	249	754	637	168	137	189	99	203	310	124	58	127	120	351	141	163	207	155	100	67	154	147	202	127	268	28	144	73	139	163	577	254	33	382	152	215	139	170	187	105	1138	77	125
EVC	658	364	538	330	275	123	511	189	485	769	517	995	419	545	1019	84	168	548	365	500	597	390	347	287	390	219	475	489	376	486	720	32	516	41	434	501	301	502	124	1021	555	790	515	645	759	514	230	183	490
DERL2	491	152	202	147	258	167	173	145	202	234	224	348	258	334	358	566	264	126	110	364	316	154	214	301	172	112	355	208	114	278	480	220	349	180	225	341	291	275	144	404	266	205	198	326	356	294	216	517	316
SIDT1	144	37	215	110	46	29	48	199	50	42	233	36	16	181	228	26	46	34	13	49	6	1	26	47	10	23	29	6	11	30	78	62	46	6	15	67	59	26	43	54	40	80	7	108	26	16	126	94	190
NDE1	203	173	155	127	177	156	190	84	231	297	143	377	131	256	476	206	159	182	109	275	201	158	128	148	181	132	261	146	144	357	314	161	211	91	173	290	218	140	149	388	242	291	118	301	303	264	119	231	151
MRVI1	2468	3263	2692	2209	792	172	4352	1590	3572	5896	2299	7313	3649	5600	6438	345	1247	3504	2486	1911	9295	4159	3392	686	1494	2341	944	5513	3932	1984	3735	239	811	135	3709	3359	1731	4463	178	7672	6809	6109	4083	2529	8228	2859	2933	861	899
TMEM38A	66	67	134	114	29	6	129	177	156	120	78	29	41	80	160	42	17	82	19	26	20	23	65	10	37	15	11	34	37	2	39	6	9	20	50	35	90	37	4	69	54	169	32	22	39	3	187	14	105
AP1M1	572	321	422	255	543	348	425	334	349	492	340	692	397	675	694	696	439	367	227	697	481	306	435	362	264	241	561	363	338	640	837	344	586	253	386	597	415	470	302	662	607	565	259	559	624	690	613	583	455
PVR	2805	414	686	543	481	259	394	389	206	667	1027	715	632	741	997	855	715	453	192	633	727	283	357	440	546	414	646	542	319	1404	917	209	546	323	481	836	2929	383	220	1045	625	766	344	1120	1218	1176	305	747	1112
XRCC1	191	188	218	182	228	153	188	154	205	249	136	273	240	283	400	254	201	219	119	311	244	133	196	137	164	110	237	166	252	164	363	146	225	120	220	291	160	288	137	347	231	311	160	214	254	199	254	259	205
SCARB1	641	253	599	216	1048	313	360	411	339	211	399	167	101	837	668	434	313	131	118	569	157	208	315	389	131	132	416	136	157	261	502	316	772	185	218	659	603	241	275	375	261	266	125	491	355	400	777	310	1406
CYP2W1	4	0	4	3	2	0	3	1	0	8	2	2	0	0	5	0	1	2	3	2	4	2	0	3	3	0	0	5	4	1	0	0	1	1	0	2	2	0	1	3	1	4	3	1	1	0	0	1	1
MCM2	86	46	78	60	308	70	43	42	79	78	73	92	50	105	101	160	123	71	24	142	50	56	112	75	35	22	103	29	41	158	303	55	117	63	48	137	62	70	51	77	64	80	17	133	70	127	86	219	97
MOV10L1	164	21	24	12	39	10	30	32	12	26	13	33	11	56	63	13	40	8	21	81	17	26	14	118	130	12	49	48	16	32	142	4	112	7	46	160	20	55	25	89	27	9	60	118	109	44	31	34	55
PANX2	81	17	66	23	43	81	93	140	41	7	20	16	1	43	50	39	27	18	19	52	14	9	21	81	38	36	35	10	18	19	77	71	137	38	17	63	36	33	51	30	6	22	10	34	24	26	150	53	60
SELENOO	383	192	316	192	270	261	249	281	216	295	163	481	297	408	522	380	294	277	168	555	365	205	237	443	219	175	360	277	257	226	513	508	523	188	262	441	291	371	274	517	287	332	161	391	413	343	425	350	262
TP63	193	52	73	35	32	12	44	8	11	60	132	12	7	48	101	15	20	41	53	55	11	19	29	79	66	18	53	19	17	0	48	3	116	5	16	60	13	61	17	90	50	119	81	45	158	29	22	19	55
ALPK1	506	155	166	153	209	206	205	73	109	230	254	407	192	458	372	307	188	129	141	397	459	155	179	296	164	260	291	114	132	138	462	218	364	128	222	450	227	258	179	469	456	290	235	289	674	170	164	381	286
LLGL2	124	119	211	84	107	55	146	64	67	178	193	126	160	212	378	181	127	149	41	137	89	39	59	68	61	75	69	69	67	55	133	117	86	73	52	171	101	67	63	129	138	304	46	131	124	34	136	111	88
PDE8A	571	215	282	193	509	323	286	267	302	370	338	387	282	528	664	327	408	235	140	627	258	134	218	448	309	155	517	210	181	279	705	293	435	101	209	562	681	277	314	516	405	392	301	512	541	434	350	597	292
CLCN4	343	49	240	112	57	28	124	344	386	71	196	21	20	89	216	58	39	57	42	49	21	19	69	39	42	21	59	12	26	26	63	5	73	22	30	77	159	16	20	80	66	157	33	86	59	13	371	49	252
NLE1	128	80	122	69	129	40	106	127	125	116	90	104	104	98	138	155	71	72	33	159	108	48	62	60	43	47	103	59	52	96	168	30	74	48	75	88	212	116	41	130	127	108	54	73	105	102	155	177	82
SDHA	933	345	563	336	434	258	485	481	491	615	435	432	333	560	792	416	327	394	177	531	378	240	323	336	278	189	432	258	317	326	639	283	489	154	360	505	472	461	197	688	469	651	289	464	562	502	571	394	410
SMARCE1	523	281	358	213	330	107	367	190	257	421	430	456	250	562	611	291	251	271	156	445	356	192	286	204	251	145	264	233	174	247	532	111	268	73	279	390	263	314	111	547	401	507	257	350	465	231	286	347	296
FNDC8	1	0	0	0	1	0	0	1	1	0	0	0	0	1	2	0	0	1	0	2	1	0	1	1	1	0	2	0	0	0	5	0	1	0	0	2	4	0	0	2	0	1	0	1	0	1	1	0	1
GSDMB	104	92	120	56	113	65	121	146	102	150	137	296	184	159	297	127	68	82	109	348	148	130	118	192	97	94	221	174	207	161	228	156	223	41	160	191	129	303	63	354	135	168	89	212	213	243	204	299	139
KDM5A	622	310	397	240	450	292	346	199	240	463	436	634	394	534	658	429	427	283	234	763	463	247	314	414	360	199	532	258	215	486	866	366	524	162	385	542	578	353	311	795	455	440	321	698	663	398	238	605	585
ADAM11	94	23	148	30	35	4	114	643	83	20	81	15	41	25	96	12	3	36	15	32	24	18	13	5	3	8	13	15	18	3	31	1	7	9	14	14	21	30	3	35	20	44	7	29	21	4	408	9	24
PPP2R3A	131	89	96	67	101	39	95	67	98	122	103	113	54	117	161	61	82	73	69	71	122	39	44	51	76	40	196	38	50	124	114	39	123	22	50	85	88	54	58	112	141	105	85	78	159	82	69	132	103
FERMT2	2180	1222	1182	837	715	277	1538	824	1429	2157	1158	3141	1387	2095	2565	724	856	1370	688	1328	1886	991	1045	1026	1108	592	1345	1013	783	2800	1583	163	906	215	1179	1398	1658	1282	328	2090	2188	1916	1305	3239	2661	3155	761	1531	1478
ABCB11	0	1	1	0	0	0	0	0	0	0	0	0	0	0	0	3	0	0	0	0	0	1	0	0	0	0	0	0	0	1	0	0	2	0	0	0	2	0	0	1	0	0	0	3	0	0	0	0	0
DHRS9	22	55	67	58	11	46	59	97	10	57	37	4	0	35	43	123	56	18	3	4	2	1	7	10	7	16	49	3	0	14	7	162	53	43	14	5	38	5	45	19	1	58	3	12	7	8	114	49	32
CD5L	0	0	0	0	18	3	0	0	0	0	0	0	0	2	0	1	0	0	0	0	0	1	3	2	0	0	0	0	0	0	2	0	0	3	0	0	0	0	4	1	4	0	0	4	0	0	0	0	2
PTGS2	519	1288	383	356	213	750	393	250	56	520	602	524	1619	1240	917	1547	4475	320	364	2068	1595	76	249	6189	2156	1352	956	331	319	295	968	1406	1520	436	658	1950	4378	363	805	1772	839	1021	932	3889	7967	846	147	1598	947
IGF2BP2	518	65	109	56	54	75	20	7	40	29	108	312	216	90	60	93	126	47	75	128	225	102	96	67	42	47	134	61	126	387	181	63	172	32	132	90	151	149	82	240	80	89	49	271	223	402	45	172	233
MAP3K13	402	124	189	76	146	67	187	191	225	193	159	238	99	241	339	151	172	134	69	250	191	90	124	175	146	73	151	113	74	101	285	96	157	51	90	205	273	150	77	271	161	210	117	197	277	135	217	176	180
ST6GAL1	927	670	998	507	564	205	663	626	670	874	1444	1165	417	1067	1342	473	361	526	455	726	1162	584	714	445	723	450	456	546	658	324	1160	231	358	186	710	1127	918	896	225	1309	785	1174	324	844	1037	536	1203	439	742
TBX21	16	0	6	3	7	9	8	0	2	2	8	12	0	9	8	45	13	4	0	35	0	2	5	16	2	19	3	3	16	14	25	35	12	20	3	25	30	9	10	14	0	3	2	23	28	8	7	78	12
VDAC1P1	0	1	0	0	3	1	1	2	0	2	0	0	2	0	3	0	0	0	0	1	1	0	0	0	0	0	3	1	1	1	2	0	0	0	0	1	2	0	1	0	1	2	0	0	3	0	1	8	1
FRY	1167	1226	954	755	389	112	1503	618	748	2938	1080	1803	1602	2519	2749	224	864	1362	901	734	1659	1043	1012	495	634	774	472	1135	758	664	1184	204	244	62	1043	1174	709	1166	102	2745	2393	2315	1165	1460	1591	930	989	700	350
PICALM	4037	1914	2270	1681	1848	1683	2951	1260	1683	3642	2762	4785	3261	4272	4967	2685	3246	2248	1351	3528	3444	1738	2199	2444	1936	1449	3387	2177	1540	4205	4982	2082	2928	847	2382	3926	4765	2274	1659	4402	4117	4234	2057	5188	4843	4466	1782	4305	2570
NSF	370	114	306	93	300	229	207	974	261	194	170	284	118	341	311	397	246	115	84	392	182	112	194	201	137	91	382	111	94	375	473	214	364	129	160	316	281	183	200	358	291	209	147	368	371	445	903	370	340
GLI2	151	55	88	58	80	57	58	42	47	105	98	243	49	75	170	30	65	71	112	86	124	116	85	96	113	62	179	130	102	228	240	9	155	14	120	168	100	106	54	346	60	132	154	267	229	286	99	132	118
CLASP1	883	394	578	430	468	246	671	755	770	862	559	645	407	907	1227	283	408	502	323	613	565	353	421	308	336	256	521	312	315	427	779	249	517	118	446	613	508	503	224	909	649	836	373	689	638	433	645	649	499
MRPS34	200	120	211	134	253	116	166	157	182	191	152	290	167	205	279	466	159	152	75	335	208	130	169	198	120	83	242	179	176	231	414	184	220	155	189	253	122	214	129	290	154	217	92	161	199	225	299	236	178
NOTCH3	4646	11911	6723	4302	4930	593	8390	2931	5074	14702	6075	14390	9441	21290	17421	1152	6979	9098	3431	12004	13006	8310	7023	4132	4712	5351	3827	5380	7271	9103	8938	1544	1899	570	7147	7353	4453	10700	523	8596	19654	13046	3684	9412	8973	9991	3532	3508	3583
CLNS1A	488	209	250	159	312	163	248	251	505	309	237	365	203	394	402	310	245	175	133	432	278	139	223	236	171	128	311	179	163	210	599	171	270	146	229	376	400	293	176	417	300	261	153	304	336	264	471	320	331
PPP2R2C	52	59	259	31	176	3	667	1536	52	21	65	2	34	148	202	40	32	6	3	1	31	5	12	1	6	17	5	0	19	4	37	16	5	17	0	21	73	10	1	72	15	20	5	14	3	1	1539	17	12
TEAD2	229	280	228	183	423	57	303	145	131	384	257	456	337	516	632	158	290	266	132	602	426	160	186	216	190	123	216	167	234	262	459	42	167	65	226	319	202	293	53	411	596	414	154	209	401	295	231	294	171
EED	260	99	139	72	121	64	125	119	121	174	137	207	129	172	275	209	126	108	90	176	153	84	102	147	108	68	156	100	90	107	267	115	137	78	141	150	150	134	75	292	155	194	117	184	168	89	131	194	158
CDHR2	16	2	19	12	6	5	8	48	4	0	21	2	0	4	8	3	3	2	0	5	1	0	0	3	1	0	1	0	1	3	8	3	4	0	0	5	2	1	3	5	1	9	0	6	5	5	19	3	22
SNCB	3	11	174	1	39	0	182	1245	19	3	11	0	2	25	19	33	7	0	1	2	7	4	11	1	0	4	0	1	4	1	23	0	2	14	0	4	13	1	0	16	0	2	2	4	0	1	1399	1	0
TSG101	646	263	309	249	305	214	316	202	275	378	286	589	442	527	583	517	316	255	162	491	410	227	302	283	274	124	424	310	236	332	611	264	357	175	325	438	301	420	215	620	436	485	305	482	495	436	346	481	427
NCBP3	555	231	296	181	359	214	291	259	269	402	346	455	338	494	544	202	408	210	144	567	354	184	278	274	242	167	480	191	190	324	542	360	484	93	253	422	399	352	225	578	407	374	261	416	434	348	247	554	299
ATP2A3	311	596	491	165	458	692	835	220	522	973	514	1177	2107	3100	1446	1102	1185	533	710	1740	1289	963	1299	1194	699	915	490	1779	1764	370	1313	1843	585	466	1126	1341	1026	1731	645	2248	1401	707	578	637	1070	335	957	1588	258
CA12	30	3	10	1	54	98	8	30	43	2	14	644	2	95	24	282	26	5	22	2199	56	32	33	1933	78	25	305	84	226	146	536	29	1008	116	402	226	54	131	93	366	68	30	40	183	133	181	30	231	124
MGLL	758	1335	1159	818	2117	549	1804	1757	2600	2010	897	680	843	2644	2994	1357	1075	1129	323	1252	1220	935	787	534	465	605	751	780	701	1047	976	692	560	575	944	1059	1971	534	498	1157	1435	1954	605	952	848	1274	1997	943	719
NTN4	1728	1981	1038	1273	614	434	2547	569	957	3276	1373	2065	966	3124	4080	366	1815	1907	635	639	1225	618	398	624	1997	680	1120	1625	1216	1535	1530	356	1464	106	1222	1360	409	1046	363	3478	4810	2600	1161	2210	2157	1605	563	1505	787
BCS1L	249	152	210	143	202	103	181	155	188	268	189	348	222	284	338	257	119	189	100	316	179	166	177	154	136	97	223	160	162	139	437	135	205	111	173	287	153	275	82	394	230	230	127	209	246	196	291	300	174
NUAK1	528	577	554	363	268	67	671	411	250	1010	573	809	661	830	1329	136	262	758	460	1790	440	545	340	430	425	285	481	740	441	902	769	43	222	52	650	548	541	1072	78	1681	760	1104	213	469	562	518	700	162	373
DPP8	411	318	386	216	361	203	372	354	479	468	333	537	302	534	600	232	308	270	182	472	372	178	280	174	289	164	485	194	195	411	626	222	361	79	276	442	385	259	190	588	403	301	265	410	435	309	351	495	346
SLC24A1	258	83	132	63	153	62	98	68	73	138	120	267	126	279	217	94	75	62	68	247	114	90	141	141	96	53	174	117	93	96	290	58	156	33	121	187	136	123	60	283	153	122	91	159	199	139	113	113	211
ZNF532	950	547	569	359	525	201	660	600	1128	1053	590	1407	722	1057	1432	140	499	521	480	893	996	516	686	406	505	296	629	430	471	1378	980	142	547	73	537	720	668	669	197	1205	1018	783	430	850	1048	1197	546	609	532
SCARF1	330	173	180	91	688	103	132	235	174	174	122	73	113	477	362	503	255	175	47	739	72	66	166	261	205	200	196	62	114	135	403	168	222	230	120	342	773	94	121	292	217	169	77	249	265	121	263	306	183
LMAN1	1302	493	495	343	1025	564	425	330	506	677	683	1287	577	968	976	956	880	385	394	1074	820	400	689	974	655	271	1497	373	319	1465	1922	449	1290	298	559	972	757	444	628	1121	785	487	516	1548	1364	1756	383	1425	1010
HACD3	1199	195	648	284	585	212	439	768	1659	397	516	442	269	590	746	389	270	245	207	665	357	230	382	361	280	149	571	231	206	412	851	146	725	127	309	457	763	352	194	852	350	511	303	631	633	430	795	413	696
IPCEF1	251	19	45	20	48	23	60	169	44	15	41	39	18	71	59	73	17	5	6	53	33	11	21	41	17	83	30	15	18	18	58	53	46	17	25	54	112	22	19	50	8	19	17	88	66	11	118	119	31
ZZEF1	1634	708	953	538	822	709	925	669	874	1376	814	1073	715	1275	1893	657	910	750	520	1189	808	495	658	800	695	431	1077	563	548	838	1436	828	1277	249	652	1121	808	720	692	1401	1046	1448	577	1059	1488	1101	636	1134	817
NOX3	0	0	0	0	0	0	0	0	2	0	0	0	0	0	0	0	0	0	0	0	0	0	1	0	0	0	0	0	0	0	0	0	0	0	0	0	0	0	1	0	0	0	0	1	0	0	0	0	0
ENO1	6728	2002	3389	2070	6788	6244	3801	5453	9637	3082	2098	8480	3182	4864	4994	20449	8247	1885	1643	8955	6796	3613	5664	6082	3365	2411	6716	3561	3974	7876	12385	8162	9343	7613	3421	7085	10381	4732	6068	5884	5577	3664	3112	5526	9149	8902	8184	19182	7206
SLC12A1	5	1	2	2	0	2	4	24	2	0	0	1	3	4	6	25	3	1	1	11	0	0	1	10	3	46	6	0	0	0	4	21	4	4	1	3	37	3	4	8	3	5	0	8	6	5	18	2	20
MYDGF	715	199	236	192	984	494	194	145	158	232	186	830	320	419	356	1595	641	180	245	1015	545	335	536	866	422	210	1169	359	352	1102	1058	533	872	539	326	662	357	415	450	602	388	268	261	735	810	1487	323	873	598
ANO8	259	282	352	128	226	122	284	494	1097	252	167	307	110	374	373	112	180	189	72	379	174	175	216	177	171	98	241	82	117	182	354	139	261	58	105	279	403	168	112	241	315	239	66	198	256	114	417	215	198
TUBE1	172	77	104	77	47	39	117	122	117	153	109	166	193	129	236	103	75	80	59	113	208	54	121	60	84	60	115	111	69	62	191	46	91	29	111	177	117	160	37	312	107	127	98	134	198	76	127	145	100
ARHGEF10L	1427	2250	1882	1862	429	433	2549	1058	1802	4460	1553	1650	1453	2935	4808	572	793	2412	652	761	2001	1005	954	506	656	659	905	924	1175	906	1184	488	854	259	1183	1251	592	2006	420	1782	3205	3854	647	1214	1549	1154	1156	647	626
TXK	3	5	7	7	11	9	3	4	3	4	9	12	0	25	12	23	18	2	2	20	1	4	7	21	5	5	21	2	3	3	42	64	27	10	11	34	16	6	14	6	2	6	0	20	8	10	5	97	14
WSCD2	3	8	28	0	13	1	23	116	9	4	6	48	70	2	20	2	5	0	37	1	47	40	57	1	8	18	2	63	45	1	30	0	6	1	60	23	79	75	0	192	0	3	45	2	66	3	195	1	2
KCNQ2	8	16	111	9	30	0	220	637	18	1	4	0	1	17	27	57	2	0	2	1	0	1	1	0	0	4	0	1	9	0	4	0	0	22	0	1	21	3	0	15	0	2	0	0	0	0	580	0	0
TACR2	6	8	4	5	7	3	8	15	7	14	2	21	4	11	25	13	8	5	14	6	17	2	15	12	8	5	16	22	7	19	13	2	8	2	4	15	14	22	0	18	19	13	27	15	21	27	15	5	6
ACTR6	218	86	123	104	118	52	143	125	161	217	165	167	134	221	261	213	83	107	47	133	164	87	111	55	73	51	110	98	71	66	209	75	72	42	120	158	137	124	41	203	158	170	114	151	188	97	138	164	103
TIPIN	40	14	43	24	54	12	21	19	38	21	20	36	41	37	48	50	39	18	10	35	28	14	27	20	19	11	45	13	19	34	64	19	24	12	24	42	30	39	18	46	26	33	6	23	43	34	26	61	36
SRI	572	232	404	251	446	153	519	861	2171	447	324	386	255	483	667	666	268	272	144	430	336	218	349	246	196	154	357	236	182	272	609	185	284	189	326	386	1166	348	170	528	399	440	260	394	454	385	1196	438	280
EIF4G3	1447	420	655	368	842	546	550	733	590	872	740	1028	412	1159	1208	489	754	426	406	1230	658	405	692	744	647	289	1058	365	456	926	1444	420	1190	180	519	972	750	416	504	1230	843	817	567	1139	1159	1028	591	1039	757
NUP37	78	49	41	41	84	33	36	24	39	60	50	88	26	71	89	99	45	50	35	91	71	50	53	62	39	22	86	56	22	70	160	32	70	29	51	69	47	60	56	90	73	70	44	41	89	64	43	76	50
SEMA3A	84	2	20	24	5	3	5	9	56	0	29	3	2	11	8	9	23	4	11	85	2	3	12	106	49	15	28	1	8	1	37	3	129	0	1	29	73	8	9	18	0	10	5	29	79	8	18	34	28
GTSE1	5	3	6	1	198	56	2	2	4	5	3	28	1	35	5	21	16	1	2	53	1	17	10	37	8	6	36	5	2	111	163	9	27	6	3	35	4	1	48	10	8	7	1	43	26	68	3	36	46
SEMA3C	1707	301	456	230	243	612	120	59	38	187	627	616	565	332	382	423	559	115	712	850	633	444	483	1043	1188	392	2078	735	354	138	1323	251	1426	95	647	1149	161	481	604	2722	391	419	1902	608	2004	542	184	822	396
TTC38	296	152	262	183	240	132	177	110	228	233	195	302	174	276	526	261	255	162	124	348	163	133	168	165	192	102	250	139	135	178	403	168	333	104	148	344	210	435	135	291	271	313	174	175	272	191	213	239	276
ACAT1	1013	324	491	297	369	116	424	319	442	598	455	360	259	692	917	409	229	373	114	408	320	142	238	203	171	113	262	230	182	194	586	148	228	135	259	430	232	348	135	439	551	624	290	360	424	252	487	240	368
GRAMD4	335	93	211	78	282	468	181	390	576	130	104	352	160	207	183	440	340	85	102	328	127	73	243	201	189	107	502	120	138	342	475	759	684	219	271	486	673	164	339	477	128	129	153	499	309	554	432	405	306
CELSR1	197	30	94	23	48	149	22	3	12	20	61	49	14	38	81	118	87	17	27	158	18	14	20	80	156	25	183	40	32	42	159	203	173	38	83	312	56	26	126	124	21	37	67	127	135	96	28	132	148
WNT8B	1	1	2	0	2	0	0	1	0	0	1	1	1	1	2	0	0	0	0	1	0	0	2	1	1	4	0	1	1	0	2	3	1	0	1	0	2	0	1	2	1	0	1	0	4	0	1	0	0
ZNF638	1122	673	852	550	643	364	753	630	700	1201	837	1308	1058	1107	1634	756	618	655	476	1066	920	356	571	815	574	366	810	522	412	474	1323	513	787	233	721	999	680	758	329	1613	928	871	607	916	1139	647	891	972	838
SLC25A40	125	64	85	65	93	62	78	88	105	102	136	105	59	149	173	137	84	60	36	101	59	53	72	65	54	50	137	58	23	87	175	79	94	24	69	137	57	80	77	151	80	90	66	97	107	71	122	169	122
TIMM21	174	77	131	75	126	51	116	100	184	115	115	134	96	172	149	142	100	87	57	130	118	63	89	73	49	30	131	56	59	69	238	52	116	57	86	110	114	109	68	164	113	114	75	90	132	83	141	152	105
ADD2	4	9	55	3	14	3	68	324	27	7	3	2	2	4	12	37	7	0	2	7	10	5	15	3	16	9	3	4	7	11	15	5	3	21	6	20	17	5	0	18	3	4	13	15	21	2	299	9	2
FGF4	0	0	0	0	0	0	0	0	0	0	0	0	0	0	0	0	0	0	0	0	0	0	0	0	0	0	0	0	0	0	0	0	0	0	0	0	0	0	0	0	0	0	0	0	0	0	0	0	0
RASAL2	912	549	535	384	447	270	685	338	213	997	512	911	701	839	1192	266	481	514	584	767	803	637	717	557	425	283	646	722	314	473	1708	124	647	110	668	956	660	655	224	1315	723	649	770	746	1365	564	460	756	296
VPS9D1	238	119	275	145	305	229	180	497	206	159	150	367	144	263	249	463	217	104	115	481	164	129	184	470	200	136	362	177	190	296	382	334	376	190	160	327	233	207	217	333	181	179	109	280	290	356	476	370	245
ZNF37A	439	202	251	158	151	107	232	150	264	313	254	326	288	286	430	93	172	166	149	239	273	156	182	185	216	113	320	183	184	108	370	92	303	31	204	287	215	179	90	497	274	289	188	272	293	131	171	264	217
MARK3	937	366	570	407	729	407	555	578	727	724	546	892	507	734	1035	845	526	411	319	950	646	355	446	703	440	312	715	401	467	634	971	501	746	263	442	774	848	607	403	1125	670	800	446	825	986	713	642	837	564
SLC25A3	4469	1411	1824	1236	2172	1255	1771	959	1306	2190	1570	2936	1439	2734	3299	2405	1593	1521	812	2753	2086	1010	1220	2363	1317	729	2347	1378	965	2109	3279	1408	2120	774	1424	2193	1976	1711	1099	2659	2248	2533	1497	2600	3181	2627	1559	2137	2067
FNDC3B	397	325	194	147	635	578	255	97	174	417	234	1588	455	573	530	598	1186	190	333	1113	1051	389	424	803	579	236	1273	367	317	1507	1543	956	1156	222	767	956	848	366	583	1269	590	299	469	1059	1172	1513	201	1434	523
FOSL2	12629	4064	1859	2666	2509	3684	5749	1952	346	5133	2110	6584	8053	4665	10634	3858	8761	2953	1518	8175	9891	1456	4275	8156	6363	4279	2988	3056	3142	1482	6291	7376	6890	1509	2438	7617	10222	3755	3535	5081	4797	17845	6925	9623	14281	4312	502	4026	6042
CACNG5	1	3	1	0	0	0	0	8	5	0	0	0	0	0	0	0	0	0	0	1	0	0	0	5	0	0	0	0	0	0	0	0	0	0	0	0	0	0	0	0	0	1	0	0	0	0	9	0	0
CACNG4	15	6	40	4	17	3	62	184	74	1	9	0	5	16	21	10	3	3	2	4	1	1	0	5	0	3	1	0	5	0	8	0	3	9	1	3	2	12	5	5	0	2	0	3	4	1	212	0	9
FRYL	641	597	577	345	455	208	654	386	425	954	560	637	699	967	1295	319	612	550	357	629	742	256	440	351	482	343	484	415	286	364	965	321	376	129	491	712	504	446	197	826	812	606	393	686	964	361	450	568	485
TMEM131	838	633	651	473	493	306	713	422	562	1077	752	819	513	1144	1419	423	532	569	322	757	607	351	354	423	396	281	703	333	333	525	791	397	737	147	532	630	611	473	299	1116	761	978	410	752	821	665	482	769	517
FSCN1	468	179	784	297	2005	439	287	510	211	237	296	381	180	545	539	718	424	238	190	1274	208	305	441	746	426	215	1201	308	392	1677	973	157	1028	369	378	550	400	482	356	659	334	334	229	857	739	927	959	707	1058
ACTB	45617	31855	31679	25343	28310	23867	35612	12888	15785	45819	20324	32968	21193	56029	52141	51344	35274	30828	11481	40514	39363	26036	24923	27798	16379	17497	34677	22689	24813	51462	45331	27922	31987	21440	29283	41323	34241	35694	22524	36446	65263	48535	16579	27548	35984	38157	19341	39360	25345
MOCOS	12	10	9	2	21	12	7	5	22	11	1	29	5	54	23	9	25	8	2	90	10	9	12	85	11	5	28	7	13	17	49	5	25	2	10	33	11	11	10	26	28	9	9	34	17	11	10	17	12
PLD1	708	545	594	349	128	74	403	77	84	654	453	477	426	480	1015	158	134	540	147	412	231	191	163	244	171	95	223	175	182	108	482	97	339	43	355	256	81	284	84	579	566	636	155	279	304	181	163	117	334
ATP12A	1	0	0	0	2	0	0	4	0	0	0	0	0	0	2	0	2	0	0	1	0	0	0	1	0	0	0	0	0	0	0	0	0	0	0	0	1	0	0	0	0	0	1	1	0	0	0	0	0
WDR62	15	6	13	2	134	62	13	31	12	17	16	35	22	36	16	43	43	9	6	66	9	26	20	57	9	7	76	6	8	96	169	49	68	17	9	61	16	6	44	20	10	14	10	91	23	86	36	40	23
DLG1	629	300	382	250	445	199	375	472	448	455	491	535	308	571	786	294	343	300	188	521	429	224	235	442	318	185	621	276	207	574	706	166	478	80	313	415	350	311	216	647	352	423	349	614	622	461	370	638	387
RAB7A	3428	967	1721	1099	1536	1297	1300	1104	2212	1715	1439	1968	1061	1935	2483	2801	1609	1097	674	2142	1474	967	1555	1538	1220	762	1921	1088	1257	1546	2879	1297	2115	936	1235	2255	2772	1640	1185	2239	1546	1853	1092	2173	2138	1642	1677	2060	1864
BCAP29	790	631	567	485	503	220	711	466	740	986	623	569	580	954	1489	574	522	522	281	560	528	329	397	346	368	237	526	338	290	444	977	222	425	161	562	620	551	491	224	815	752	917	439	759	705	514	482	749	499
SEC31B	424	184	375	239	208	104	217	569	320	352	334	279	238	403	796	195	141	237	147	340	200	125	173	255	126	97	263	174	150	136	462	235	308	64	160	406	189	171	107	389	208	329	114	299	360	179	464	436	286
SART3	869	329	404	271	351	212	457	435	391	569	415	449	471	625	774	267	299	344	221	562	484	255	340	302	309	210	456	271	339	243	671	297	413	118	338	478	609	512	211	728	503	571	283	404	561	346	439	449	340
ARHGAP15	63	20	20	22	35	87	22	26	18	54	44	49	9	73	66	206	39	20	4	168	15	11	28	104	9	77	76	8	14	31	93	94	84	67	55	135	134	29	92	64	27	36	30	86	48	47	31	119	85
TUBA3D	3	0	2	1	4	2	2	5	0	3	3	2	2	0	4	0	3	2	3	4	0	1	1	0	0	1	3	0	2	5	7	4	6	0	2	0	4	2	1	6	1	3	0	0	2	1	3	3	1
PAX2	1	0	4	0	0	0	0	9	0	0	0	1	0	0	0	0	0	0	0	0	0	0	0	0	0	0	0	0	0	0	0	0	0	0	0	0	0	0	0	1	0	0	0	0	0	0	3	0	0
EXOSC7	257	107	197	120	137	65	97	84	110	169	125	225	140	132	195	203	98	122	63	300	147	93	112	162	60	68	164	141	160	120	293	85	133	60	157	181	128	179	66	211	124	162	87	120	158	159	188	167	142
KIFAP3	639	174	295	204	323	115	263	414	323	339	268	366	215	411	480	259	172	196	170	376	321	163	245	283	271	110	281	200	223	209	517	94	350	86	197	338	363	349	106	535	285	294	231	444	486	364	498	341	327
MKRN2	384	215	305	182	204	109	267	207	263	299	220	324	226	331	469	191	164	228	114	254	281	164	221	121	160	121	300	160	156	256	394	94	231	68	210	256	333	228	121	384	324	355	276	242	267	233	245	308	239
MCM6	444	145	162	124	527	110	188	109	107	282	143	267	212	297	397	267	185	166	103	311	273	173	236	212	112	93	289	147	123	181	620	127	258	93	178	337	164	234	115	329	346	218	161	318	376	298	176	370	231
REXO2	383	147	156	118	301	117	182	77	151	242	167	798	234	404	312	331	219	151	148	498	413	244	257	403	325	143	415	314	247	549	694	115	373	108	313	418	279	311	117	599	382	200	244	504	438	595	197	338	306
RBM7	239	93	89	87	109	70	124	70	69	132	111	258	231	164	255	183	127	78	54	177	285	60	80	115	121	66	135	85	96	114	185	87	119	46	110	179	160	175	54	216	119	183	188	190	239	122	90	209	93
RBMS2	277	164	143	105	231	77	146	109	157	250	173	342	208	379	419	111	183	148	125	359	240	146	192	160	196	107	188	226	107	308	320	83	207	35	203	330	260	235	83	467	249	247	103	409	335	361	140	116	224
BAZ2A	1960	1059	1272	828	969	716	1262	975	1015	1798	1236	1493	1264	1985	2698	723	1161	1077	769	1731	1569	819	1073	889	840	817	1194	758	876	1043	1907	854	1314	257	1057	1627	2076	1282	726	2355	1607	1799	869	1109	1741	986	963	1576	1117
PTPN23	808	503	685	447	558	382	593	597	654	789	527	781	576	727	1062	429	575	572	343	769	594	480	478	467	442	333	736	390	526	696	839	490	713	194	448	701	655	721	373	990	730	937	390	662	723	669	754	774	557
MLH1	391	133	222	150	277	134	221	176	196	266	190	386	254	401	413	292	205	186	126	317	306	147	224	219	197	111	318	181	173	261	507	144	342	93	207	328	184	261	135	476	267	292	247	347	377	325	274	294	281
UNG	143	109	191	105	218	56	109	170	316	174	158	122	109	216	296	141	112	116	52	199	92	94	115	111	74	53	130	91	84	99	264	53	146	57	109	158	259	164	60	268	131	173	62	169	120	99	253	191	154
FMO4	151	72	175	120	26	16	77	22	63	129	91	136	75	149	188	25	18	68	32	72	85	31	70	29	28	18	49	29	28	23	84	10	47	7	57	81	34	125	9	107	64	101	55	35	88	35	57	17	96
KLHL20	309	162	176	129	187	77	231	133	165	304	202	331	198	353	381	84	135	153	114	275	263	141	186	120	178	114	249	153	137	198	337	84	204	32	168	269	183	174	76	381	283	283	174	243	323	258	138	164	173
RGS11	387	245	410	236	134	43	394	1060	592	220	328	331	449	362	426	88	73	277	114	239	117	299	369	124	317	164	138	612	430	57	371	13	220	55	145	458	414	256	23	508	263	387	166	197	306	87	1169	44	346
SLC46A1	132	58	148	74	49	68	78	41	129	97	97	86	34	74	137	69	33	56	45	71	42	40	52	27	36	26	109	51	56	69	88	37	112	31	77	91	44	91	77	123	73	102	37	66	87	57	69	47	128
PLXNA2	854	628	808	391	957	185	957	691	817	1373	491	842	647	917	1452	644	727	752	484	836	521	184	688	629	1129	511	557	588	616	842	1273	137	340	269	616	1092	3463	465	151	1571	673	1368	565	2148	1313	1028	644	595	921
SPAG5	46	3	9	6	81	45	8	29	16	9	5	19	3	25	12	24	28	1	11	25	12	10	11	52	15	11	31	5	4	47	85	22	33	4	10	21	42	3	28	20	11	7	13	50	52	58	21	39	22
ANKRD13A	620	383	385	271	545	381	466	292	320	516	464	643	449	1047	753	551	418	359	238	710	585	296	320	593	339	342	691	359	288	548	837	359	901	190	372	734	645	413	390	739	898	558	487	578	839	441	387	803	545
TPD52	1368	123	376	186	101	39	151	327	156	133	414	38	13	142	382	109	44	117	8	48	17	22	80	92	28	24	34	10	13	12	82	37	81	31	33	60	103	27	24	60	90	285	13	77	24	21	315	84	588
ACACB	896	769	1094	705	373	62	1208	718	1286	1480	900	448	699	1208	2427	121	196	1066	246	337	321	218	397	170	239	247	171	259	338	57	466	96	184	67	405	496	421	605	59	754	847	1420	256	409	366	139	908	209	381
TRAF4	803	120	319	197	316	109	194	198	355	176	243	575	529	205	429	366	226	101	141	545	510	137	248	670	252	102	343	305	311	412	442	161	293	104	179	356	524	319	98	451	167	417	315	768	756	774	199	296	449
PAG1	151	35	52	39	80	72	39	29	62	41	39	192	31	64	61	41	83	26	28	130	102	65	48	90	93	65	168	41	38	83	163	98	136	41	113	144	152	51	95	136	40	17	44	96	182	75	37	114	64
GPATCH1	89	74	96	78	58	45	110	81	59	132	90	126	90	116	165	46	67	106	48	107	107	56	64	35	38	40	98	61	78	62	158	55	64	19	76	113	65	139	34	156	93	127	49	63	83	63	91	76	53
ICAM3	83	40	98	56	143	551	216	58	35	56	250	293	44	320	136	1433	287	47	52	315	116	70	95	393	147	625	201	97	112	292	273	936	327	570	144	692	561	121	496	211	63	160	196	280	127	246	119	1027	270
NT5C2	1902	917	1150	783	568	430	1054	524	877	1534	1203	878	648	1473	1968	590	535	1103	482	834	885	546	508	426	510	366	836	638	630	648	1121	615	828	202	654	963	900	974	411	1487	1008	1578	529	799	1251	656	835	950	1060
MCAM	13143	26855	18710	16812	5443	439	29781	6433	11159	40231	14285	16027	24282	32012	44977	3443	6977	27600	7237	8971	26841	13852	12146	4180	5444	8011	3536	11327	17391	8243	12227	1505	979	1596	14791	9304	6994	15976	286	17831	36600	41429	8268	13549	17885	12245	6868	4829	3325
GPC4	436	260	261	186	112	64	326	166	264	600	282	601	177	278	689	81	54	294	117	175	100	118	276	89	157	118	406	93	194	398	380	24	303	40	204	320	182	218	71	350	333	517	84	360	237	541	185	98	181
MBNL3	51	15	32	23	69	45	19	22	32	24	73	26	7	108	63	79	58	15	12	74	5	19	37	79	24	28	77	12	8	27	128	68	66	30	36	92	70	33	66	73	32	31	23	77	51	33	39	71	50
CAMSAP3	8	8	56	9	5	0	39	178	2	0	24	3	0	2	9	1	3	2	0	0	0	0	0	6	0	4	2	0	0	3	2	0	0	6	0	3	1	1	1	7	2	9	0	0	2	1	165	2	19
RAP1GAP	57	20	264	13	91	5	208	2495	178	14	22	4	7	36	50	51	9	4	7	3	7	8	9	9	6	5	6	5	16	0	42	4	12	17	11	12	28	6	7	19	4	43	3	18	17	4	1909	5	18
XAB2	572	423	473	374	418	219	577	413	386	593	441	695	728	610	913	542	379	452	260	634	565	274	388	382	240	245	404	460	529	300	717	404	403	264	426	544	421	717	226	741	490	611	347	410	535	321	700	430	302
ARHGEF1	1259	818	1093	708	1550	1610	851	817	968	1101	875	1883	642	1849	1741	2498	1759	809	475	2827	790	674	989	1870	911	1259	1758	573	952	1560	2637	3327	2005	1162	828	2626	1589	1054	1476	1647	1049	1272	520	1836	1241	1469	1154	3341	1286
STXBP2	106	39	49	21	191	638	48	51	30	27	98	166	2	110	75	1370	772	17	16	377	60	36	144	240	101	254	523	20	88	313	355	1296	611	615	141	513	309	64	604	120	41	68	50	326	137	424	102	980	323
MAP2K7	400	322	349	230	294	198	378	293	266	380	254	462	316	476	592	241	276	275	175	464	320	244	261	317	203	196	329	254	284	257	452	281	387	173	246	393	278	396	180	487	359	386	171	268	356	298	340	348	247
NMRK2	14	16	15	27	3	0	30	4	10	60	10	3	13	16	60	0	7	10	0	0	0	0	0	5	0	4	1	1	5	1	2	2	2	0	1	3	2	1	0	4	23	36	0	4	2	0	22	1	2
DGKD	1203	381	407	284	361	453	595	564	442	563	352	826	866	1471	784	576	1093	365	153	1056	623	262	272	885	369	424	631	191	241	379	670	911	650	215	322	878	1329	267	391	456	1212	824	238	731	625	352	483	1285	354
CTTNBP2	121	114	109	78	53	10	155	215	78	229	123	78	36	288	234	26	53	103	49	46	39	25	56	16	29	32	29	7	42	15	74	16	39	11	51	71	63	34	14	68	142	158	9	117	24	36	137	41	46
ACTL6B	1	2	35	1	7	0	34	267	8	0	2	0	1	1	10	2	1	0	0	0	3	0	2	0	0	0	0	0	0	1	3	0	0	4	0	0	1	0	0	0	1	0	0	0	0	0	291	0	0
RARB	141	208	116	104	145	66	155	45	105	200	143	323	246	306	366	91	125	165	170	292	386	261	189	171	196	117	229	208	115	146	454	29	262	33	221	300	172	386	76	431	387	225	334	312	443	210	162	176	163
TOP2B	1614	737	918	656	744	424	991	983	1311	1353	1013	1214	858	1203	1818	709	824	797	499	1086	996	494	742	603	630	415	941	546	506	767	1511	475	877	260	843	883	1066	842	418	1565	1054	1093	639	1104	1255	856	1092	1073	897
TM9SF3	2449	890	1085	689	1189	697	1044	660	1167	1344	1254	1953	1152	1749	2043	1298	1265	805	658	1689	1543	711	1021	1160	1196	536	1773	968	610	1358	2497	805	1618	416	1123	1749	1667	1137	706	2250	1279	1207	1210	2021	2384	1508	874	1687	1404
NFKB2	4470	346	299	368	609	531	497	765	137	545	273	1220	1339	941	1016	1615	966	405	266	1048	2608	310	494	1930	995	523	909	510	577	529	784	1084	1299	616	489	873	2004	700	540	880	845	848	825	1536	3952	1073	292	1118	1185
UBE2T	3	7	8	4	78	28	6	24	5	2	2	36	17	32	4	42	33	4	3	58	13	27	22	36	6	12	42	9	7	59	107	21	40	24	11	34	6	5	30	13	11	7	13	33	16	59	25	71	35
PPP1R12B	9921	11712	8745	8041	1034	249	16156	3202	4309	21010	8166	6503	8336	20620	23433	417	2332	12780	3330	1890	10912	5732	2366	1006	2252	3397	1538	5687	4380	1192	3531	479	1013	132	4867	4176	1742	6631	188	8892	21860	20939	4616	2844	9185	2261	3806	1098	1130
DNAJC10	1517	804	820	575	1182	442	889	586	693	1383	1465	1507	1381	1633	1901	851	1054	666	670	1270	1512	699	1078	879	1024	456	1470	783	729	999	2460	406	1219	251	988	1500	857	885	505	2327	1175	1036	1024	1318	2075	1165	805	1503	1207
GTF3C1	1270	532	786	496	776	445	660	845	813	908	772	1139	617	1094	1258	656	610	589	388	1126	813	515	638	623	597	390	1091	609	626	761	1301	435	1140	321	647	987	791	865	425	1437	944	1108	543	1054	1133	1043	886	905	827
IL4R	3251	717	586	427	2098	1047	866	757	326	1077	762	2406	1918	2410	1733	1913	2099	749	650	2318	2689	836	1421	1693	1318	1291	1427	1059	1038	1229	2771	1566	1948	706	1053	2918	3735	1494	985	2101	2663	1314	1307	2068	3828	1762	629	2204	1058
USP33	556	347	470	273	352	228	434	460	459	644	514	589	398	680	964	345	316	401	242	500	554	216	319	277	283	227	489	286	241	331	778	275	415	102	357	545	325	388	241	833	544	526	371	513	560	332	378	556	467
PAK3	68	9	42	14	6	6	11	40	2	15	31	7	0	8	11	1	6	10	3	4	4	3	2	12	8	7	17	2	2	4	11	3	17	1	5	9	4	1	5	5	9	15	7	5	11	0	12	4	16
CAPN6	38	6	14	2	12	1	0	0	1	1	51	0	0	4	1	0	3	1	0	1	0	0	1	4	0	0	6	0	0	0	1	0	1	0	0	0	5	0	0	1	1	65	0	4	0	1	0	1	29
DCX	1	4	13	0	4	0	18	78	5	0	16	0	0	6	3	0	3	0	0	1	0	0	3	0	0	1	0	0	0	0	0	1	0	0	0	0	1	0	0	0	0	4	0	2	0	0	54	0	3
SNRPA	296	153	195	168	290	105	196	102	176	249	148	252	205	288	351	321	185	211	79	291	228	138	206	180	88	109	183	195	244	182	476	202	195	137	175	242	227	409	110	304	161	194	139	152	220	158	327	277	166
SPAG6	0	0	0	0	0	0	0	3	25	0	0	0	0	0	0	2	2	0	0	1	1	0	0	0	1	1	0	0	0	0	1	2	0	0	0	0	2	1	0	0	0	0	0	2	2	1	4	1	3
EXOSC5	74	51	55	46	96	40	77	60	82	79	45	95	73	107	108	145	74	59	31	124	78	41	48	77	37	32	39	48	25	50	150	51	51	63	42	84	61	66	25	98	76	65	49	69	74	49	135	77	29
DYNC1I2	765	359	405	300	409	179	468	288	447	651	424	652	362	619	839	328	359	343	224	529	524	306	374	235	340	184	469	306	325	374	692	154	348	106	368	516	432	405	164	670	330	613	339	545	597	437	380	350	395
APBB1IP	58	59	104	54	176	536	57	155	62	47	74	174	7	121	98	814	496	25	49	214	96	146	111	140	94	229	406	29	148	244	302	631	401	297	213	377	207	119	502	158	41	44	59	175	127	198	220	840	284
LRCH4	735	386	595	368	759	850	489	507	463	465	561	628	525	788	766	1051	681	362	263	1054	501	304	548	709	370	628	853	351	408	720	1059	1315	993	462	543	1217	581	562	735	979	376	682	390	790	591	575	629	1266	622
FAM76B	192	153	125	93	123	98	129	108	114	178	155	205	164	284	313	181	137	99	84	224	167	66	90	103	130	60	193	85	71	130	326	171	177	44	128	260	126	149	96	294	130	136	134	213	191	115	124	301	138
SIRT6	164	97	107	92	170	103	98	123	98	122	108	235	149	214	196	217	152	113	114	256	188	127	142	137	108	74	184	124	159	172	230	141	166	121	144	216	111	187	97	273	168	129	75	120	164	172	204	187	99
TYR	0	0	0	0	0	0	0	0	0	0	0	0	0	0	0	0	0	0	0	0	0	0	0	0	1	0	2	1	0	0	1	0	0	0	0	133	0	1	0	1	0	0	0	587	0	0	14	55	0
POLD3	139	71	93	65	131	100	72	56	88	114	92	149	135	140	163	171	125	79	53	185	142	41	93	100	80	65	145	75	63	99	276	173	147	46	109	174	110	152	88	197	138	110	56	122	143	111	109	172	105
ACTN2	97	108	142	117	27	1	360	388	133	292	135	71	98	82	377	148	7	306	70	6	153	85	32	9	66	103	11	79	32	3	74	4	9	60	71	59	117	119	3	238	133	282	212	25	267	9	433	10	22
CAPZB	5159	1308	2467	1742	2350	1571	1636	1037	1332	2294	2055	2866	1311	2463	3451	3128	1837	1555	883	3058	1987	1510	1941	2285	1291	907	2655	1225	1475	2178	4175	1507	3199	1210	1401	2905	1778	2179	1480	2559	2008	2794	1463	1869	3336	2590	1744	2060	2326
GPR137B	232	63	120	75	182	384	149	222	535	70	78	264	84	173	131	377	245	44	47	248	54	88	114	158	132	62	418	88	48	197	352	421	425	134	204	456	342	97	384	248	155	82	126	301	271	387	387	318	331
NAALAD2	236	31	99	109	92	2	50	74	63	69	187	22	30	157	171	9	18	31	4	29	23	8	15	13	21	12	16	13	17	7	36	11	30	2	18	24	38	35	5	27	59	86	3	31	17	13	68	12	246
JADE1	476	343	302	291	212	118	416	191	181	487	325	443	385	373	661	175	148	341	174	235	429	170	338	176	131	129	283	210	204	261	821	122	216	79	244	421	456	319	127	519	381	435	523	239	386	184	289	259	279
SLC25A43	244	62	106	95	110	72	85	42	168	139	136	261	111	172	197	126	112	82	62	189	159	120	157	136	93	70	190	82	82	166	249	57	168	51	105	161	98	146	71	257	198	176	106	242	247	194	99	195	229
UBE2A	772	265	335	192	480	274	314	235	354	377	309	789	324	608	643	655	466	286	185	605	518	275	407	511	385	170	685	303	264	486	827	427	558	174	342	602	528	407	282	745	486	453	425	690	731	579	362	640	574
FGFR1	6154	1601	3247	2339	529	334	2464	910	1761	3496	2748	3262	3204	2390	4038	933	794	2104	1148	1113	2861	1912	1475	917	1074	794	1004	2328	2015	967	1959	312	1447	375	2658	1450	3866	3103	268	4427	2284	4365	2091	1885	3196	1800	1469	1625	2965
FKBP6	0	0	0	0	0	0	0	0	0	0	0	0	0	5	0	0	0	0	0	2	0	0	0	0	0	0	0	0	0	0	1	1	0	0	0	0	0	1	0	0	0	0	0	0	0	0	0	1	1
SMC1B	10	1	2	1	4	1	1	3	0	2	0	7	3	6	3	13	5	2	0	1	4	3	1	5	0	3	5	5	2	3	9	4	9	2	6	4	12	1	0	9	1	3	1	6	3	2	1	8	4
FBLN1	12577	2527	5123	2340	5702	2632	1857	843	835	2368	2222	1684	810	18109	9426	1520	1308	2068	1107	15396	1190	4822	6046	18706	4603	2245	3534	2399	1900	1143	14134	316	6935	673	1977	4834	4320	5699	2562	6845	6451	2334	2312	6757	8569	1789	2080	1745	3730
ITGA8	1546	2974	2124	1786	1506	788	2602	856	617	4691	2207	6048	3024	2859	5778	585	1397	2599	3128	1632	4010	2472	2873	861	3460	1807	2506	5237	2777	502	5559	138	4687	188	4340	2979	447	4246	715	11112	2292	3374	4326	1614	7014	986	1098	1269	650
CST7	82	11	15	10	10	68	16	3	8	16	29	66	8	30	32	453	23	7	2	112	20	3	22	174	11	76	21	9	26	28	118	77	60	182	20	129	220	22	49	27	4	19	29	134	55	22	19	121	28
MAP2	441	598	1107	438	395	30	2074	5783	734	1177	445	1111	700	929	1234	255	334	530	446	172	769	369	493	78	352	176	277	570	346	917	688	53	82	83	554	561	729	753	53	1372	596	843	434	1792	781	1283	4546	470	516
PIAS2	320	81	187	104	157	97	171	196	181	148	185	186	144	275	288	152	112	132	76	232	148	71	97	123	103	68	184	104	77	124	299	127	185	43	139	252	169	156	96	333	151	192	109	196	223	122	188	204	211
AMPH	170	88	235	93	145	42	140	589	77	149	173	13	81	172	257	55	36	72	12	57	37	47	50	37	26	26	51	31	41	8	104	6	27	21	101	46	63	85	40	133	71	212	32	72	48	36	444	30	133
ARAF	843	446	581	431	548	502	549	314	467	689	511	988	640	866	1023	781	605	447	282	928	815	442	526	592	447	342	611	541	533	571	1024	672	832	343	502	889	568	942	450	956	762	793	495	636	1005	703	560	696	586
MCCC1	263	125	186	166	107	55	188	170	219	181	171	163	114	166	310	152	81	114	69	156	83	69	120	80	72	41	150	83	87	72	223	50	141	34	124	162	116	190	60	229	147	204	98	134	139	89	178	83	176
LAMP3	4	6	0	2	42	10	1	3	5	2	0	13	0	7	1	62	15	0	0	161	4	1	5	80	7	1	10	2	5	30	23	17	20	9	9	10	35	28	7	2	0	1	0	45	12	7	5	15	20
FAP	50	73	7	2	858	577	17	9	6	4	4	2879	114	583	25	448	462	12	198	1197	451	620	270	1051	943	170	2809	607	347	2102	1825	96	1724	118	355	1121	307	344	621	1220	306	12	544	931	1224	1703	78	997	686
NEBL	2510	310	1409	542	473	242	409	1100	2151	232	1374	13	80	840	973	487	473	135	79	145	61	119	217	128	115	132	227	16	51	4	795	100	472	179	61	366	1833	96	228	204	322	514	53	160	381	25	1267	828	1514
ACER3	264	105	133	82	197	176	118	164	335	112	118	176	84	217	229	229	226	71	79	231	135	53	120	129	145	77	295	79	44	202	339	237	267	87	112	315	214	77	210	220	141	123	86	290	287	239	143	295	197
UBE2K	841	344	475	308	505	255	457	482	423	642	474	761	472	759	867	533	521	372	247	703	637	324	388	388	400	211	653	298	317	531	900	355	530	188	351	594	654	400	341	687	630	635	388	643	709	582	409	826	553
PIK3C3	559	237	365	202	254	130	313	297	375	459	364	423	312	490	587	295	274	220	151	336	316	174	222	211	201	128	345	241	173	219	565	186	312	66	268	371	373	288	144	492	389	361	195	371	463	233	322	376	341
N4BP2	110	34	47	26	56	48	15	28	29	33	43	59	54	74	65	77	85	16	13	79	50	24	21	73	35	23	84	14	20	55	139	84	83	25	38	84	55	42	63	67	42	24	26	70	96	51	32	99	102
TIGAR	115	33	36	43	78	76	42	44	79	35	25	137	71	71	52	99	119	27	30	129	100	35	109	61	78	31	186	42	30	112	134	86	125	52	84	136	114	50	86	140	60	43	59	161	140	133	57	122	118
TULP3	270	242	215	156	261	80	261	172	372	408	215	407	461	429	533	101	125	236	152	265	340	277	266	188	186	115	260	206	225	251	347	51	188	30	250	222	230	396	72	507	440	425	195	290	300	276	245	227	145
SYNJ2	2304	295	209	105	609	347	297	522	458	397	255	1452	657	1085	564	306	1095	199	407	989	764	489	400	954	792	359	1021	643	501	849	1227	281	1490	156	592	839	1419	507	313	1512	919	395	701	1087	1419	830	292	762	497
ADCY2	115	80	200	34	47	7	365	897	1200	132	44	19	22	46	221	78	25	73	42	4	15	43	144	12	57	32	19	25	36	9	75	9	24	18	13	71	908	51	9	140	42	142	145	50	146	8	1188	8	25
PPP2R5C	979	443	663	393	618	393	663	796	741	746	645	987	443	989	1226	812	568	498	315	870	565	357	519	704	434	356	666	417	377	506	1208	629	782	237	479	857	951	594	359	1114	722	859	530	970	857	666	821	1124	710
PMS2P1	21	10	18	4	16	7	10	11	19	12	12	17	2	25	21	29	5	8	4	34	22	10	16	9	17	3	19	17	12	10	21	12	13	1	17	19	17	10	6	20	20	11	12	18	17	15	19	11	27
RBFOX1	58	8	88	9	12	3	104	478	7	2	12	12	12	12	11	3	3	4	15	4	5	2	4	2	15	5	1	1	4	1	17	2	4	0	9	17	9	7	5	49	1	7	43	4	18	2	403	2	16
GNB1	5125	2162	3227	1722	3362	2106	3722	3613	3553	3560	2551	4879	2356	4262	5222	3655	3466	2290	1418	4168	3074	2061	2538	2669	2549	1568	3958	2239	2081	4560	5257	2199	3704	1321	2310	4163	4276	2989	2132	4607	3411	3850	2476	4139	4635	4849	4505	3857	3349
HOXA9	1	0	0	0	2	1	0	0	0	0	0	0	0	1	0	1	0	0	0	0	0	0	0	0	0	0	1	0	0	3	0	2	0	0	0	0	1	0	2	0	0	0	0	0	0	0	1	0	1
EDN1	335	174	164	60	331	32	417	68	103	331	156	150	24	303	561	401	499	319	219	105	166	26	124	98	1578	152	279	244	186	400	996	28	88	144	743	1375	1612	263	45	2409	429	366	301	1470	1089	647	219	292	833
MLLT10	439	327	386	286	263	176	388	225	326	628	538	489	394	586	941	250	244	388	260	483	425	190	253	230	209	170	347	259	172	233	509	200	337	48	261	395	262	309	161	681	440	559	210	416	564	287	298	342	293
ZCWPW1	60	35	43	33	24	29	51	57	73	48	55	90	71	52	103	55	25	44	19	39	51	35	51	42	23	21	47	32	58	22	71	41	45	26	61	55	55	57	22	100	30	64	42	62	43	25	101	63	55
ADCYAP1R1	19	211	287	27	548	2	594	1835	3656	29	22	3	40	36	214	45	22	8	27	21	3	17	112	22	14	51	13	2	18	0	56	12	4	14	5	17	1682	32	1	55	8	19	4	8	1	0	2008	31	0
FGF20	0	2	4	2	0	0	1	3	2	1	2	0	0	9	0	0	1	1	1	1	0	0	0	0	0	0	1	0	0	0	1	0	1	0	1	0	1	0	0	0	0	0	0	0	0	0	6	0	2
P2RY10	13	8	1	0	3	6	4	1	2	4	4	31	0	8	7	27	15	1	0	32	0	0	5	42	1	15	6	1	1	6	40	40	13	7	9	12	49	5	4	17	0	2	15	59	21	10	2	53	16
ITM2A	1449	751	787	298	2374	53	770	644	489	854	1269	63	829	3143	3004	539	764	783	383	1063	328	87	245	381	2254	541	361	282	442	58	992	136	204	125	587	1497	1902	421	70	1592	817	957	801	2091	1198	188	1799	186	950
NRDC	1730	545	700	490	917	774	719	614	665	970	819	1379	793	1300	1468	1299	921	633	392	1297	1037	490	752	911	640	427	1236	493	526	1096	1857	842	1165	457	654	1414	982	771	721	1295	1133	936	622	1151	1512	1160	795	1884	981
VDAC3	734	316	561	388	549	280	449	433	422	608	538	702	366	897	943	677	339	433	197	577	495	335	404	445	268	188	546	335	336	450	935	332	540	208	394	559	391	445	256	786	621	755	304	574	640	525	599	646	543
PCM1	1442	662	823	470	769	433	753	527	747	1075	783	1224	863	1094	1509	736	652	660	500	975	1095	402	596	605	687	357	842	411	373	605	1519	422	822	214	673	1095	977	677	408	1444	1026	782	631	1139	1557	769	642	959	967
TNRC6C	462	277	377	213	157	78	381	348	311	470	328	334	329	430	687	55	203	291	271	300	283	213	267	165	270	136	305	236	212	80	366	72	238	25	323	280	223	263	90	635	398	409	215	256	380	132	270	206	164
CBFA2T2	596	300	509	293	234	136	400	404	410	613	482	372	370	572	881	199	222	356	208	337	305	230	174	205	204	155	325	243	221	218	373	255	351	81	258	388	275	392	143	649	534	697	240	353	389	311	448	427	402
BRINP1	17	33	72	6	20	3	77	464	1107	3	7	17	2	5	21	11	3	0	9	2	1	18	58	12	16	1	6	14	23	0	21	0	17	3	10	11	485	27	2	49	0	1	28	7	17	1	352	5	2
ITCH	633	326	352	234	337	341	372	284	382	511	405	699	370	577	732	431	455	280	235	559	505	237	313	314	403	243	699	274	198	622	783	355	529	155	379	595	579	305	345	731	474	401	354	615	677	625	265	819	496
PKD2L2	2	0	0	1	1	1	2	5	4	5	0	7	0	3	5	3	1	1	3	3	0	2	0	1	2	0	1	0	1	1	4	7	4	0	1	1	4	0	3	3	0	0	5	1	3	6	1	1	5
TP53INP2	3429	540	805	630	745	420	1112	837	656	768	651	1338	939	1165	1548	948	543	469	386	679	1108	308	467	969	1139	315	565	722	448	439	911	655	822	393	670	829	2040	718	420	1452	617	1838	1332	1808	2220	821	811	463	1107
SDF4	2376	870	1214	739	1539	825	857	1007	932	1158	782	1991	1034	1615	1682	1633	1209	932	640	2132	1431	989	1349	1664	1254	700	1822	1155	1282	1510	2436	1055	2059	676	1143	1836	1126	1599	734	2093	1283	1226	951	1665	2070	1963	1144	1244	1280
MYH7B	75	59	114	41	21	9	60	119	146	113	72	74	77	74	143	26	15	74	45	54	63	39	46	43	46	32	24	52	61	15	77	25	50	7	83	62	42	135	16	161	46	91	28	47	67	20	135	32	40
BPIFB2	0	0	0	0	0	0	0	0	1	0	0	0	0	0	0	0	1	0	0	0	0	0	1	0	0	0	0	0	0	0	0	0	0	0	0	0	0	0	0	0	0	0	0	0	0	0	0	0	0
TP73	9	13	2	2	14	13	6	8	5	8	4	10	1	9	10	9	9	3	4	12	8	9	7	8	0	0	4	7	4	1	29	2	22	1	5	6	14	15	5	14	9	2	5	9	4	3	18	11	3
TOLLIP	1215	465	936	485	450	292	829	1161	798	779	635	584	519	718	1087	711	457	515	293	514	652	359	517	336	416	352	479	400	382	407	635	356	595	261	449	588	811	542	304	906	537	968	473	553	862	505	1416	473	597
UBE2D4	84	24	43	44	38	14	62	43	79	52	42	63	17	71	85	52	32	34	18	40	38	30	39	29	32	18	42	32	27	44	70	33	47	16	37	58	43	48	20	57	35	81	40	51	47	36	69	51	55
CLUL1	14	4	15	6	3	0	0	10	5	2	19	1	2	0	2	0	1	1	0	1	0	2	1	1	0	1	0	0	1	0	3	0	1	0	1	1	20	6	0	5	1	2	4	2	11	0	8	1	21
RUNX1T1	193	188	219	144	141	9	224	114	163	322	267	73	25	331	523	36	73	243	57	211	64	70	28	64	124	35	92	44	49	7	137	10	57	6	66	156	60	90	17	196	271	267	29	95	128	36	156	73	153
CDH17	0	0	2	1	1	0	0	1	1	1	0	3	0	0	2	0	0	0	3	5	5	0	3	1	1	0	1	2	4	0	4	0	1	1	2	0	0	2	1	6	0	6	0	4	5	0	2	0	1
THOC1	372	166	222	175	206	121	237	253	187	298	231	336	346	302	386	229	193	204	142	313	250	104	165	156	103	105	253	154	192	117	410	232	250	77	222	314	228	273	129	499	226	265	141	245	270	212	269	344	248
FKBP7	215	76	99	95	134	51	126	21	58	129	131	294	116	151	265	87	76	125	93	275	167	160	188	132	163	55	303	145	126	149	422	20	179	34	166	230	80	233	38	415	157	146	209	196	285	228	61	103	155
OSBPL6	46	24	77	37	23	3	46	201	282	58	57	50	33	56	79	36	26	30	5	19	34	8	13	25	19	10	35	9	16	11	39	9	15	14	16	16	78	26	3	39	37	62	19	15	22	35	114	27	32
SLC1A3	6027	718	4938	2140	1480	354	3113	7307	11016	389	3591	63	100	955	2156	378	155	277	176	527	73	311	803	299	84	217	635	39	139	88	1088	137	546	161	166	788	3285	391	332	688	191	1345	193	484	541	149	4358	228	2522
XRCC5	2916	990	1277	871	1541	795	1356	844	1214	1969	1360	1816	1218	2031	2632	1774	1421	1184	583	2012	1656	972	1163	1118	908	628	1529	794	897	1271	2950	894	1545	600	1109	1664	1670	1277	779	2093	1683	1777	1054	1652	1976	1401	1026	2067	1307
LXN	43	76	33	18	236	156	33	13	15	20	45	133	30	187	74	258	131	38	29	598	48	41	47	788	149	27	385	51	33	48	802	34	833	95	46	206	122	112	148	170	235	28	19	129	215	91	33	183	95
SP140	17	7	8	4	31	34	16	14	14	8	9	41	0	36	41	163	21	6	4	81	4	6	13	39	4	22	33	4	10	14	79	69	41	50	24	91	99	20	25	21	1	9	12	52	24	18	29	89	48
MKNK1	757	292	479	323	438	473	395	584	358	603	433	713	404	671	900	775	401	386	187	718	431	213	431	397	334	269	661	240	332	472	872	531	922	305	380	772	435	502	424	722	530	652	266	495	775	433	595	828	533
TNS1	9990	18847	13042	9099	2451	1719	19940	4850	6768	27486	11730	11290	9491	17568	33110	1264	4715	17981	5467	3474	13263	11037	6722	1971	3864	6057	4191	6734	6123	5836	6418	1616	2705	627	6500	6679	10640	9031	1718	11708	25972	26998	7329	6068	12044	5344	4181	6046	3830
REXO1	430	202	315	190	267	183	349	325	180	281	175	341	271	331	446	234	285	226	137	452	309	170	208	352	213	151	248	191	204	291	392	225	316	123	202	300	378	327	164	368	250	288	149	239	383	220	379	251	188
SAR1A	1864	424	645	464	828	428	651	459	661	908	607	1635	800	1073	1173	1040	699	517	413	1125	1034	562	634	1230	786	399	1185	827	671	905	1431	575	1275	300	805	1025	1221	949	453	1649	892	944	887	1406	1486	1473	645	1171	928
CDC14A	288	40	128	67	38	33	68	33	87	53	130	66	41	100	140	97	66	48	19	100	41	19	35	62	54	46	45	6	23	38	116	62	68	30	36	82	126	39	32	86	66	82	20	104	92	39	75	116	144
RAPGEF3	319	196	418	114	696	43	424	706	1190	370	279	161	420	764	794	183	353	200	104	885	229	71	278	249	220	173	169	81	253	117	529	63	149	67	151	617	376	227	50	481	434	388	129	238	209	230	812	170	179
CEACAM1	9	17	22	11	7	12	9	10	10	28	21	6	0	54	31	68	18	14	2	27	0	1	5	15	1	19	2	4	3	12	19	23	22	30	8	16	14	7	6	4	17	34	8	16	10	6	10	84	36
SENP1	168	87	116	46	137	74	94	68	84	166	104	150	156	169	212	91	115	102	54	169	150	87	88	80	88	52	137	82	60	121	234	60	107	32	103	136	109	98	42	190	160	123	72	133	170	88	89	177	96
DUSP13	0	0	0	0	0	1	1	1	0	0	0	0	0	0	1	8	1	0	1	0	0	0	0	0	0	0	1	0	0	0	1	3	1	3	0	1	1	0	6	1	0	0	0	0	0	0	7	0	0
CIC	2496	1210	1706	949	1203	768	1624	1846	1490	1870	1211	1554	1614	1996	2588	709	1265	1295	640	1666	1698	846	990	972	1032	754	1055	597	975	1157	1592	743	1273	368	827	1325	1244	1242	644	1640	1742	1919	913	1218	1641	1078	1776	1180	1208
LIPE	26	16	27	13	30	7	23	61	32	15	20	12	9	51	57	18	32	8	14	37	6	8	15	15	19	13	15	12	15	12	55	12	16	16	9	47	34	18	8	32	19	19	9	13	16	6	122	26	25
FDFT1	1213	617	682	353	504	202	667	528	1280	843	618	539	481	1040	990	527	402	452	279	560	796	394	321	243	376	364	386	398	464	288	721	183	345	178	386	558	676	830	154	869	815	797	454	511	930	329	863	505	427
PAFAH1B3	50	21	40	25	86	19	18	58	75	13	36	20	14	44	43	79	31	4	9	82	3	9	20	30	13	11	48	2	10	42	67	26	26	34	10	54	23	24	27	13	29	24	1	34	15	30	112	30	44
OPHN1	108	94	130	68	86	21	167	382	680	125	106	81	54	166	195	31	61	95	56	103	64	31	69	49	72	50	82	40	55	120	97	23	52	13	68	98	271	80	20	196	101	116	56	111	80	97	287	33	110
KIF22	218	135	259	260	392	158	224	178	191	260	230	252	333	284	434	265	132	206	104	271	169	127	149	234	90	83	182	146	169	176	471	195	202	109	191	247	131	274	160	350	192	281	114	201	207	218	330	346	202
SCGN	0	0	2	1	0	0	2	2	0	4	0	0	0	0	14	0	0	6	1	0	0	0	0	0	0	0	0	0	0	0	0	0	0	1	0	0	1	0	0	1	0	0	0	0	0	0	7	0	0
CARMIL1	104	68	77	36	48	42	192	269	689	191	56	201	168	198	203	48	111	97	134	184	237	96	144	133	131	82	106	167	124	94	338	29	116	24	129	215	292	189	40	317	158	264	213	130	243	102	236	60	61
PGM1	838	205	411	237	488	254	322	417	1015	318	356	385	100	418	455	423	201	214	108	499	221	190	248	486	237	140	508	144	166	392	573	129	565	144	254	402	427	248	226	487	263	439	203	351	461	447	450	387	578
DDX1	1157	495	662	455	581	301	707	519	644	924	674	1230	604	1025	1302	750	511	519	339	884	827	475	508	435	474	235	742	555	504	739	1260	315	762	203	568	704	554	691	249	1018	953	980	525	866	1055	894	721	968	793
DNM2	1689	831	1368	742	1704	1480	1038	775	964	1343	978	1920	891	1774	2124	1571	2173	849	610	1929	1242	878	1153	1246	889	806	1678	798	912	1587	2314	2404	2175	667	912	1853	1835	1071	1371	1771	1257	1585	856	1810	1997	1587	1093	2379	1377
EPB41L2	2305	935	1388	916	1098	478	1441	1362	1601	2086	1496	2267	1421	1577	2885	483	670	1186	925	1474	1431	1230	1550	1201	1249	678	1452	1004	982	871	2329	173	1480	156	1378	1627	1620	1867	394	2814	1346	1957	1258	1655	2565	1272	1609	659	1277
RIMS1	3	6	19	10	61	1	115	269	271	2	5	25	0	21	16	23	13	1	2	5	22	1	9	1	8	6	3	21	4	20	47	4	2	9	13	29	12	5	0	66	1	1	10	22	9	18	377	1	21
MOXD1	130	15	33	29	57	119	41	135	40	35	15	11	14	92	30	69	28	13	25	527	30	81	100	732	119	27	238	16	17	16	321	10	611	34	32	176	365	42	128	77	124	7	93	128	283	122	158	77	21
STX7	642	485	662	383	310	383	557	417	643	733	604	758	476	818	1271	550	490	522	355	645	488	346	486	391	455	290	756	514	364	527	961	472	730	168	490	923	571	605	417	984	657	703	570	809	801	525	570	650	681
RABL2B	118	53	100	62	79	48	91	100	119	148	90	188	211	129	197	98	53	100	68	120	123	84	97	60	47	50	181	78	85	72	173	66	96	33	115	121	86	150	49	251	107	125	86	94	126	76	127	100	87
KEAP1	561	322	430	291	438	233	379	313	592	473	325	730	426	528	690	535	353	340	228	668	533	362	437	315	337	247	492	407	483	388	817	258	547	262	421	541	524	547	219	775	525	531	293	468	550	491	539	371	438
DDX43	17	1	29	12	29	7	35	6	2	7	11	1	6	17	31	2	16	19	8	37	1	0	1	23	0	3	12	18	20	1	1	7	21	2	2	4	15	4	2	2	8	11	17	7	5	19	1	47	13
PTPRH	6	4	0	0	3	5	2	19	3	1	0	6	2	3	4	14	9	0	2	13	4	4	6	36	11	1	42	2	2	18	23	1	39	12	7	14	9	8	12	13	7	0	4	21	15	6	15	27	19
DCT	12	10	6	4	0	1	15	19	33	11	21	8	15	10	13	0	3	6	11	0	6	4	6	2	0	0	2	0	1	0	6	0	6	1	5	7	32	8	0	12	14	9	1	172	9	1	7	6	24
SLC35C2	555	278	383	291	495	286	402	334	347	433	388	804	551	657	763	495	318	343	282	808	478	304	421	455	370	228	564	461	432	522	890	352	555	204	427	655	317	674	242	879	419	505	244	556	629	677	596	502	471
CRYBG3	177	101	143	92	161	82	146	93	167	227	153	174	136	379	343	84	204	105	61	365	187	86	146	140	175	55	225	67	60	153	322	81	183	27	101	216	260	121	72	263	269	119	129	209	263	188	148	219	121
EPHA6	4	0	5	1	0	1	6	22	1	10	3	0	4	1	10	0	3	3	0	3	0	0	0	1	5	0	0	0	0	0	1	1	0	0	0	1	0	0	0	1	9	14	0	3	0	2	19	0	0
SCTR	1	0	6	1	1	7	1	4	0	0	2	2	1	1	5	0	1	0	1	3	0	0	4	0	0	0	6	0	1	1	2	5	6	0	3	6	1	0	5	2	1	0	0	0	2	1	3	0	2
RFX3	108	68	82	48	105	44	73	197	210	84	88	77	68	129	149	91	75	50	38	165	64	27	57	78	77	31	73	43	26	39	150	69	67	31	67	114	192	82	43	148	66	76	60	95	105	34	240	132	60
RIF1	295	170	125	100	235	105	157	132	91	171	194	368	245	220	305	174	277	113	130	289	329	109	121	148	136	85	270	125	108	211	503	152	188	74	210	315	206	203	105	367	158	144	154	243	313	200	132	385	169
RAB21	1445	416	527	393	320	247	659	362	499	682	545	841	785	825	943	544	602	443	279	518	1030	296	570	527	583	315	497	467	309	336	904	385	509	163	481	785	1380	609	282	1022	625	782	690	767	1161	441	407	701	491
SLC4A4	1017	110	336	52	85	20	386	1017	3276	53	655	64	38	126	189	23	32	47	40	83	69	19	47	81	39	31	63	10	6	81	65	20	203	21	32	54	382	19	17	99	79	705	30	111	70	118	612	38	105
SMARCA2	1994	1092	1581	887	918	416	1313	1141	1593	1817	1335	1010	650	1884	2500	580	631	1061	459	1250	814	519	748	667	626	436	959	592	552	507	1524	409	965	216	625	1113	1140	993	391	1488	1613	1690	693	995	1245	635	1471	889	1032
RDH8	1	0	0	0	0	0	0	0	0	0	0	0	0	0	0	0	0	0	0	0	0	0	0	0	0	0	0	0	0	0	0	0	1	0	0	0	0	0	0	0	0	0	0	0	0	1	0	1	0
SESN1	791	169	599	287	168	151	189	195	205	266	579	338	222	419	450	195	162	193	194	307	323	91	269	199	128	90	267	136	196	105	557	216	263	51	254	423	302	316	156	696	249	359	241	222	392	143	342	231	766
MID2	91	96	48	36	25	21	63	33	56	99	73	76	51	97	122	27	45	51	35	74	69	32	36	28	50	31	40	32	28	46	88	8	53	11	47	75	72	39	20	111	72	72	52	69	111	58	27	62	61
PIH1D3	0	0	0	0	0	0	0	0	1	0	0	0	0	0	1	0	0	0	0	0	0	0	0	0	0	0	0	0	0	0	0	0	0	0	0	0	0	0	0	0	0	0	0	0	0	0	0	0	0
COL5A3	1647	133	568	232	1394	154	623	1780	4149	444	241	602	397	539	678	578	417	260	157	1850	219	413	609	1541	203	344	305	175	571	402	942	166	246	250	561	435	1021	1134	122	696	390	132	174	1044	333	896	1211	503	198
SRCAP	2780	1153	1477	864	1268	1043	1456	1115	1421	1894	1339	2005	1348	2210	2800	1164	1665	1198	801	1946	1658	964	1125	1290	1316	831	1680	851	1067	1350	2079	1473	1950	460	1071	1800	1955	1301	971	2491	1866	2303	999	1681	2178	1383	1190	2068	1196
PUM3	377	100	104	96	195	119	113	57	66	144	99	308	172	211	224	303	204	94	65	338	318	126	129	236	135	83	293	102	130	239	363	146	213	96	152	236	425	160	115	285	193	177	108	278	340	331	102	392	161
CPB2	1	0	1	2	0	0	0	0	1	0	0	0	0	1	0	0	0	0	0	0	0	0	0	0	0	0	0	0	2	0	0	1	0	0	0	0	1	0	1	1	1	0	0	2	2	0	1	2	0
CHRNA3	2	2	1	0	7	15	0	4	1	0	1	0	2	3	0	10	3	0	1	4	0	3	1	63	3	0	3	4	0	0	15	1	10	2	7	6	1	8	10	12	9	0	4	6	7	0	7	55	2
KCNN2	4	11	23	3	6	0	14	76	115	6	1	1	2	5	25	9	2	1	4	26	2	0	5	5	0	3	15	1	0	9	7	0	0	2	0	0	56	0	0	1	1	1	1	11	0	0	112	5	1
CNOT4	351	152	190	121	112	81	192	164	227	248	183	186	121	192	327	110	113	177	79	153	156	93	115	108	146	93	186	88	106	125	194	95	155	42	182	164	253	158	76	300	188	234	117	196	227	124	171	178	144
PSEN1	856	268	446	255	435	499	425	326	539	462	470	693	399	659	814	820	526	263	195	676	487	292	385	504	472	252	727	337	298	489	853	660	832	263	402	731	670	460	532	830	533	605	443	836	856	648	457	778	614
CPOX	84	100	104	68	123	79	103	104	76	145	113	216	115	184	202	102	103	121	87	183	138	66	88	123	66	64	206	86	104	152	263	117	125	31	136	170	89	114	109	252	142	132	79	168	131	128	121	200	102
CLDND1	1044	449	370	305	402	213	564	514	707	610	460	747	620	801	959	562	484	398	245	675	683	273	418	473	372	253	426	294	270	324	951	371	433	152	387	651	941	494	196	857	639	714	540	780	841	386	645	822	443
MOK	166	41	98	44	70	25	81	228	221	88	86	137	156	97	145	52	47	50	69	111	83	46	111	94	38	28	73	70	70	60	121	19	87	29	70	102	98	128	36	203	50	107	73	104	104	93	205	39	110
HSP90AA1	9671	2149	3437	2053	3706	1803	3292	3181	4838	4325	3281	7511	2725	4413	6081	7963	3890	2247	1664	4604	4368	1933	3021	3256	3415	1624	4713	2160	2023	3285	6659	3013	3857	2339	2745	4022	12374	2816	1838	6234	4378	6274	4170	6693	6815	4181	4703	5880	5405
RBL1	29	37	36	34	60	34	25	18	52	43	53	65	23	59	55	50	54	31	13	67	33	28	27	31	37	10	72	16	9	65	152	51	52	25	40	63	36	37	52	53	43	33	32	77	41	37	38	124	60
DLGAP4	2288	753	909	574	1240	669	1323	915	769	1419	747	2265	1704	1752	1830	790	994	924	739	1595	1546	961	972	1153	1211	619	1572	1042	1112	2167	1671	526	1370	321	1081	1388	1233	1353	591	2332	1558	1407	931	2158	2387	2195	1169	1514	1201
IGSF9B	317	377	348	186	29	7	341	288	145	525	201	33	128	344	659	16	101	322	115	29	153	54	24	23	43	86	35	39	80	4	126	57	44	20	80	130	199	85	1	151	461	460	60	30	136	2	65	97	59
CFHR2	0	0	0	0	0	0	0	0	0	0	0	0	0	0	0	0	1	0	0	0	0	0	0	0	0	0	0	0	0	0	0	0	0	0	0	0	0	0	0	0	0	0	0	0	1	0	0	0	0
CROCCP3	98	104	201	106	56	15	106	113	139	166	139	117	113	153	270	13	36	123	84	97	74	81	77	30	43	44	73	89	113	71	154	31	69	7	116	91	35	113	13	216	106	166	62	60	60	21	142	48	83
NDC80	2	2	3	1	151	34	0	0	3	11	1	21	1	24	9	33	11	0	2	38	6	33	12	20	5	5	29	2	2	63	146	11	25	6	7	37	7	0	43	7	7	1	5	50	18	48	3	15	42
AP4E1	139	118	103	49	114	105	109	68	77	145	102	300	73	159	181	78	143	84	101	216	209	92	129	78	111	58	197	111	75	160	312	134	185	21	126	239	98	105	112	284	146	105	97	190	259	154	84	191	132
RSBN1	249	123	125	68	96	58	150	97	111	171	158	224	160	193	250	173	97	111	115	173	189	79	112	102	84	65	149	106	75	89	242	117	112	48	142	177	168	151	64	302	112	120	122	122	171	79	124	238	117
MAGI3	165	103	115	60	110	24	101	169	167	173	113	123	89	227	225	60	86	95	50	131	85	43	66	71	101	54	82	48	47	86	151	31	68	20	74	116	199	74	15	139	132	118	49	130	116	64	140	124	74
CXCL2	995	277	149	36	140	362	443	323	37	353	77	401	606	443	453	1613	1300	197	131	954	3805	159	337	3349	1237	482	310	108	185	57	459	1698	665	471	220	891	2249	256	396	527	676	666	702	958	8471	247	62	294	326
AFP	0	0	0	0	0	0	0	0	0	0	0	1	0	0	1	6	1	0	0	4	0	1	1	5	0	0	4	0	1	2	2	0	3	1	0	0	5	0	6	0	0	0	0	2	4	0	0	1	4
COL4A4	189	168	99	97	66	299	130	46	37	131	52	68	41	305	259	82	229	86	129	227	51	80	173	557	844	72	777	191	102	73	1143	16	1402	20	144	825	141	220	253	688	407	94	557	322	1016	35	96	366	71
TCF7	168	34	42	36	87	70	73	34	48	44	98	90	21	174	103	202	104	25	35	189	40	17	52	172	49	132	64	48	65	44	231	250	111	89	75	119	221	56	67	148	27	78	51	131	66	52	61	520	71
OSTM1	534	295	343	225	304	224	287	159	266	420	346	652	286	636	577	559	439	237	191	448	552	196	326	265	369	167	552	292	249	426	684	310	453	181	324	551	259	277	276	572	515	408	354	600	687	449	241	614	406
CDH7	65	1	25	19	0	0	0	6	0	2	35	2	0	0	14	0	1	2	0	0	1	0	0	0	0	0	0	0	0	0	0	0	0	0	0	0	0	0	0	0	0	6	0	0	0	0	3	0	42
IMPG2	3	0	3	6	7	2	3	4	0	1	7	3	0	7	3	3	37	2	1	18	3	0	0	8	2	0	15	1	2	11	15	10	5	0	6	3	0	0	4	4	3	1	0	4	5	3	1	12	4
PCNP	1296	525	683	498	508	338	750	515	670	1013	820	1087	951	962	1441	555	538	601	411	668	906	500	679	413	523	302	650	460	465	503	1127	290	588	171	617	746	821	805	340	1273	725	964	773	875	1035	519	767	833	774
EXD2	312	168	277	149	134	58	213	232	470	253	248	235	118	260	401	118	94	157	126	173	142	103	135	98	109	85	169	139	113	144	246	58	172	36	155	186	219	180	66	306	238	338	115	168	190	156	297	139	290
ARG2	38	14	6	9	12	17	34	26	14	21	14	19	16	17	43	43	38	11	8	26	14	7	23	38	17	5	21	5	8	6	51	13	19	7	5	40	70	13	11	16	18	43	21	68	54	28	22	62	35
MEF2C	594	527	474	323	477	213	611	732	527	838	477	1620	778	1494	1141	388	712	459	555	1257	1036	478	417	403	426	296	506	565	571	496	838	257	370	130	870	663	401	867	247	1400	813	548	447	908	721	667	962	374	330
PTPRC	395	171	228	177	262	1552	256	117	157	138	429	905	14	541	316	2141	1210	87	97	892	234	96	373	1011	399	1154	1494	100	240	962	1540	2214	1689	634	628	2203	1706	220	1517	785	112	192	327	1421	981	631	235	2606	1052
CACNA1S	76	185	160	154	6	0	342	41	50	403	126	10	67	112	582	0	7	299	11	30	54	33	9	8	5	12	14	159	68	6	14	2	0	0	112	11	24	26	0	22	117	435	11	6	36	48	52	13	8
PKP1	0	0	3	0	1	0	1	28	1	0	0	20	0	0	7	8	0	0	2	24	6	0	0	2	2	4	11	14	64	88	41	0	7	2	32	8	8	19	1	40	0	0	0	30	0	75	4	5	13
UBA5	401	130	202	117	200	143	166	223	250	220	221	463	186	343	355	272	227	108	133	347	294	154	243	242	181	107	314	165	164	303	513	125	298	56	200	336	230	236	128	615	215	213	161	336	389	296	271	446	303
STK17B	234	71	69	52	132	584	87	65	156	93	128	1003	129	219	184	781	829	49	146	698	391	124	243	475	358	211	574	193	146	532	731	1182	641	248	331	593	715	248	612	862	104	82	363	1017	547	590	91	669	320
CDC14B	578	322	351	321	187	69	381	295	567	546	423	699	413	705	798	83	188	397	251	328	464	298	260	156	198	177	151	293	273	199	388	46	193	31	323	347	323	333	51	751	543	794	315	605	466	329	344	110	308
ZNF510	86	83	103	78	59	34	104	133	136	154	160	118	64	137	177	57	46	92	90	108	72	68	73	43	44	42	103	50	44	56	161	38	98	12	109	112	90	77	42	188	137	111	46	79	79	48	104	96	58
LRP2	104	3	68	6	2	4	7	7	3	2	11	0	0	2	6	11	7	2	2	3	4	0	1	1	0	0	2	0	0	0	6	0	13	1	4	11	54	1	1	0	4	3	1	16	4	0	21	66	1
ZNF506	100	69	80	75	80	49	99	88	101	137	144	158	155	175	187	96	90	82	58	177	117	62	85	51	75	58	119	81	82	104	180	107	103	28	99	144	118	111	34	279	106	109	90	148	115	62	121	200	73
JMJD4	76	51	67	40	48	28	58	47	53	57	41	98	56	70	123	63	29	39	18	82	77	37	46	61	33	23	50	60	44	65	106	30	55	34	56	56	55	65	24	107	59	68	20	50	78	68	121	62	42
DUSP12	138	59	81	51	90	66	79	68	91	120	89	127	80	159	179	128	79	70	46	139	120	70	85	75	55	40	127	76	82	82	179	60	108	42	90	141	79	130	43	177	110	85	68	104	127	131	128	169	87
AACS	413	80	195	76	176	102	176	496	204	138	152	308	174	212	247	122	99	92	106	363	239	137	236	293	113	84	234	192	153	208	297	98	184	62	138	245	195	163	89	305	204	190	224	210	396	378	366	177	170
DELE1	1087	502	723	424	715	351	651	673	829	751	626	889	638	1206	1345	586	589	536	277	1081	548	353	489	435	381	319	677	385	414	628	1020	533	686	232	474	792	626	655	353	963	842	810	384	782	823	652	765	745	602
SLC13A1	0	0	0	0	0	0	0	0	0	0	0	0	0	0	0	0	0	0	0	0	0	0	0	0	0	0	0	0	0	0	0	0	0	0	0	0	0	0	0	0	0	0	0	1	0	0	0	0	0
CADPS2	310	57	82	28	315	32	120	113	276	173	162	204	138	423	319	86	136	103	46	551	175	122	109	297	154	76	143	64	81	62	366	9	101	42	115	177	366	136	40	183	192	243	111	254	254	221	136	124	94
PCDHB4	116	62	54	34	10	11	25	45	519	93	43	9	37	111	86	32	27	40	28	27	29	18	32	33	42	11	30	9	17	4	41	0	37	10	20	49	99	34	7	56	69	70	50	31	77	6	55	20	45
PCDHA6	12	0	2	1	1	1	0	3	12	1	0	1	0	1	2	1	1	0	3	3	1	7	5	0	4	0	4	0	2	2	6	0	6	1	0	5	0	0	1	15	0	1	0	0	9	1	2	1	2
PCDHGA2	209	26	102	37	12	5	33	46	200	36	68	20	36	45	75	3	9	22	17	20	19	15	63	7	30	19	28	19	30	12	64	2	43	1	19	30	107	24	10	55	18	43	35	53	61	36	28	18	126
HSPB11	214	89	134	99	142	85	103	75	90	130	118	181	134	208	229	182	99	83	67	139	146	71	80	134	67	44	118	98	83	84	249	56	146	56	101	155	86	140	69	214	118	163	103	115	178	113	139	136	125
PHLPP1	412	177	393	215	131	43	423	554	1293	345	458	86	117	287	521	121	87	195	80	157	82	89	126	95	81	56	100	69	56	69	164	44	112	40	83	139	474	121	36	251	185	401	73	163	110	120	527	135	237
ATP8B1	333	419	291	191	319	54	439	132	244	639	355	1288	792	887	757	170	299	363	325	971	918	378	339	330	327	271	321	407	353	1270	612	104	110	50	538	428	413	505	37	972	981	508	253	1217	636	1071	123	366	360
IL12RB2	16	1	8	1	7	4	6	13	3	10	0	13	0	25	7	15	5	7	0	7	3	2	11	20	4	7	12	3	5	2	19	12	18	7	6	6	16	13	5	9	22	10	0	20	24	5	16	10	7
SMARCD3	748	806	1142	803	522	224	1310	1163	807	1506	791	669	1354	878	1908	520	328	1011	528	723	655	943	876	393	387	521	604	1243	1066	550	1061	167	482	212	1415	773	484	1303	205	1889	761	1529	1109	481	878	851	2174	449	540
WDR70	293	143	151	114	156	68	143	90	132	200	157	244	162	202	356	176	119	133	89	315	142	112	131	143	90	72	189	96	110	131	289	96	176	85	136	179	106	196	89	254	178	209	101	181	198	164	172	131	168
FYB1	28	38	53	36	61	338	35	27	36	30	55	127	5	155	47	229	206	9	17	231	32	15	74	133	79	147	354	17	26	187	270	362	375	146	124	343	162	25	372	164	29	20	55	239	148	137	67	400	245
MPP4	87	2	0	3	10	14	0	5	1	2	0	6	1	10	2	18	7	2	1	4	4	2	2	7	8	4	17	1	3	13	40	3	28	4	0	8	0	2	16	2	3	0	9	15	38	9	4	19	7
STRADB	81	40	67	42	77	36	38	78	131	47	71	53	45	140	95	73	28	39	30	87	42	32	53	54	20	24	73	30	17	42	119	33	70	26	35	80	63	48	40	94	49	72	24	54	52	22	79	64	62
BZW1	851	172	214	132	399	269	200	123	242	225	238	613	260	422	461	551	512	155	155	476	553	177	309	480	403	154	575	184	189	581	830	274	631	159	259	522	799	224	274	507	338	279	330	692	1112	668	188	704	421
PGR	206	105	134	82	50	30	138	32	71	212	175	107	207	166	303	11	52	118	120	73	167	87	131	35	103	40	96	94	99	5	183	9	107	11	80	149	33	170	17	222	161	208	110	86	234	28	81	50	91
C1QTNF3	87	124	111	68	46	23	96	132	94	141	70	54	45	132	195	107	41	63	32	69	25	58	62	92	34	27	395	129	65	29	119	22	41	13	40	62	243	100	19	203	88	111	117	302	46	38	154	55	43
ME2	409	134	208	171	351	723	189	157	293	224	241	270	68	291	289	555	1022	128	68	389	193	114	251	156	147	100	815	76	99	312	457	1094	509	143	229	598	351	128	699	244	245	280	141	267	470	473	253	985	461
C5orf22	134	79	102	61	131	63	107	129	112	157	110	161	63	204	185	115	94	73	59	157	149	54	112	60	77	54	141	60	47	135	209	65	120	24	87	142	141	106	65	196	140	125	75	119	153	131	101	155	108
CCNT2	501	262	302	268	302	192	290	385	241	443	371	543	470	546	641	311	373	249	242	481	395	182	228	228	193	169	465	171	168	318	599	422	341	76	330	438	358	384	150	704	355	309	265	390	426	241	345	664	318
FAM135A	129	68	74	67	57	55	72	85	133	99	89	133	106	139	145	101	131	45	39	103	110	41	59	59	88	37	117	53	24	65	175	54	96	21	80	136	92	66	59	161	82	76	62	96	175	72	101	93	86
COL19A1	0	0	0	0	4	0	0	1	0	1	0	65	1	0	1	4	3	0	2	2	4	10	0	2	10	8	0	13	14	8	14	0	1	1	42	2	0	7	0	19	0	1	2	4	1	14	9	12	1
EPB41L3	2150	178	541	287	353	896	166	650	717	223	405	211	74	437	492	750	777	160	52	580	82	122	459	453	238	167	696	43	70	250	1201	709	1450	265	291	983	739	253	918	395	267	308	180	532	860	225	492	884	1009
COBLL1	488	909	568	461	649	98	1055	358	566	1533	760	987	1021	2107	2021	139	679	748	643	856	1093	565	642	395	461	403	353	628	447	556	907	100	197	49	648	704	596	703	74	1535	1033	884	750	992	812	702	548	395	288
DLG3	229	331	415	253	117	26	377	374	277	669	396	534	361	423	797	100	127	395	191	281	416	237	286	102	147	150	138	324	341	158	423	59	116	59	378	234	158	427	28	671	447	651	253	357	281	282	500	175	212
KCNK2	3735	115	1292	704	140	64	98	85	77	116	1266	10	27	437	793	53	83	156	86	236	24	90	143	202	233	27	126	39	39	3	400	20	331	14	47	234	104	190	71	128	114	431	209	96	497	5	151	167	1498
SERTAD4	22	68	65	27	55	4	54	25	42	90	52	213	208	117	176	17	36	81	138	67	84	99	130	42	74	28	102	98	78	38	160	3	39	3	140	55	33	289	0	304	92	80	30	83	37	20	48	23	31
TRAF5	1084	589	731	611	282	150	735	232	336	1019	857	944	603	1247	1464	192	239	695	400	689	669	637	407	398	314	345	627	601	518	556	748	211	482	52	721	732	351	684	157	1490	1025	1030	487	685	838	506	434	465	1047
MRPL22	129	64	93	74	105	40	89	57	66	105	83	150	63	126	126	159	77	76	44	138	110	81	78	66	47	42	77	55	70	71	179	65	61	51	65	122	75	124	46	152	103	117	84	75	99	84	113	103	79
GEMIN5	255	143	209	110	166	65	210	126	157	253	257	193	160	322	400	150	129	162	83	257	160	85	96	72	146	86	169	96	78	145	299	72	147	46	118	186	340	123	52	264	271	268	55	163	192	139	181	227	211
OPRK1	0	3	5	0	0	3	5	23	2	0	3	0	0	0	3	0	3	0	0	0	0	0	0	0	0	0	0	0	1	0	1	0	0	1	0	0	0	0	0	3	0	2	0	5	0	0	41	1	0
NFE2L1	9653	3423	7796	4236	2422	1307	3572	2085	3087	5883	6882	4736	2987	5306	8627	1752	2074	3853	2142	4155	4494	3050	4403	2097	3145	1813	3364	3038	3601	3021	6342	840	3700	753	3062	4993	3917	4810	1277	6521	4209	7861	3606	4273	5628	4004	3447	2059	6969
SEMA5B	70	206	247	189	81	0	200	396	193	471	138	101	88	393	624	7	14	241	40	373	37	317	45	152	84	117	25	126	245	32	134	11	9	3	493	67	82	106	3	326	169	392	42	74	47	62	243	13	20
GSK3B	458	243	327	185	348	220	332	358	389	402	320	500	225	482	604	357	346	231	212	448	365	187	226	319	287	176	480	210	166	526	511	203	464	102	304	414	334	255	202	631	367	281	179	479	461	483	360	498	375
ITGB5	1442	2084	1285	1027	939	1206	1853	713	1935	2754	694	8648	3755	2561	2819	2536	1691	1862	2268	2148	3445	2900	3997	1451	2628	1147	2073	4786	4040	3979	5166	575	1982	1052	3239	3880	1779	3818	1124	7108	2802	2576	2754	3883	4428	5464	1460	2281	2317
ERC1	1289	644	831	409	575	266	778	468	783	1126	795	775	398	1154	1483	301	538	645	266	826	690	430	543	372	508	286	586	419	448	671	915	227	607	124	547	619	691	544	235	902	1104	1084	402	696	913	617	557	630	803
XPO1	702	771	800	592	904	615	739	655	839	1275	1076	1238	701	1370	1726	1234	804	732	524	1090	976	489	736	418	491	321	1204	574	443	924	2141	793	922	345	954	1296	739	971	584	1730	923	753	520	953	795	785	1047	1718	866
LINC01587	0	0	0	0	0	0	0	0	0	1	0	1	0	0	1	0	0	0	0	0	0	0	0	2	1	0	1	1	0	1	1	0	0	0	0	0	0	0	0	1	0	0	0	1	0	0	0	1	0
RNF13	459	197	349	192	186	322	288	187	516	318	406	335	263	505	495	635	347	218	112	360	234	137	254	220	276	133	430	193	112	243	507	358	440	181	272	468	426	271	321	397	339	343	263	461	447	274	332	443	389
TRPM3	456	43	200	83	8	2	16	68	86	48	158	11	7	11	85	2	11	18	2	13	9	4	11	17	15	3	5	4	3	2	36	3	25	1	12	11	71	7	2	16	22	52	10	15	23	2	22	1	144
PALB2	59	51	58	34	59	45	37	47	58	81	47	78	29	74	106	53	44	52	21	81	48	31	33	28	17	24	87	29	36	57	117	40	68	16	69	82	73	56	48	86	72	51	15	76	55	44	62	83	58
DOP1A	225	204	290	141	155	76	203	420	247	262	221	318	245	322	470	97	148	220	170	209	222	93	161	95	151	95	262	134	102	144	357	116	205	35	246	334	148	198	72	475	261	177	147	203	276	166	251	118	241
LYRM2	444	168	268	170	186	90	177	165	371	253	215	229	110	293	306	164	157	172	103	207	211	122	200	108	113	70	206	87	107	161	298	129	213	43	169	214	271	173	87	274	213	230	82	197	209	150	209	175	202
BCKDHB	509	103	156	137	106	23	126	144	381	184	213	119	119	147	247	56	51	112	80	91	96	80	89	66	63	50	55	72	76	68	147	21	67	15	81	111	147	101	33	183	87	161	102	94	136	72	124	68	218
KAT6A	1158	438	627	380	444	313	622	438	746	913	696	571	480	774	1228	282	611	553	267	729	480	264	398	386	543	360	674	243	238	432	847	445	661	134	344	657	1006	355	312	729	711	863	441	704	791	410	369	867	556
TUT7	1104	172	248	139	229	342	170	122	135	252	221	397	191	281	374	437	309	128	105	362	242	144	220	324	261	165	443	133	88	273	547	410	512	141	200	444	527	149	329	413	209	203	209	373	442	298	98	721	369
ULK2	400	309	312	191	233	106	376	432	539	348	307	456	230	453	606	166	127	256	146	294	342	164	202	116	167	120	292	199	171	235	460	87	273	56	272	301	342	228	122	516	445	326	246	325	394	272	518	186	254
GRHL2	0	0	0	0	0	0	0	0	0	1	1	7	0	0	2	0	0	0	0	0	0	0	1	1	1	0	0	4	0	0	2	0	0	0	0	0	0	3	0	0	1	0	3	0	0	0	1	0	0
TNPO1	996	448	510	322	641	428	411	379	505	618	627	838	394	734	817	628	670	325	351	870	665	243	418	657	537	213	1018	305	168	920	1486	480	994	195	476	929	841	452	441	1061	615	528	513	1018	1088	830	427	1207	878
PLOD1	720	437	529	291	3612	1001	511	332	466	609	427	5589	947	1840	1046	3287	1380	351	513	3602	1118	1065	1628	2298	1459	463	3573	1483	1531	8342	4076	784	2809	1313	1444	2846	1269	1450	975	3108	1370	673	909	4397	2281	10207	746	2117	3662
P2RX5	19	0	31	2	7	10	6	42	2	0	49	7	0	15	9	35	13	1	0	11	3	0	2	20	1	18	4	0	7	8	63	38	13	8	6	28	116	4	12	10	1	13	0	34	7	5	44	136	22
ITGAE	99	48	61	53	108	223	65	75	86	56	75	155	39	102	110	292	329	45	37	193	77	62	65	89	43	39	196	53	64	129	260	761	269	83	86	176	80	71	208	154	69	58	58	112	88	108	107	494	87
DIS3	524	227	211	150	318	142	253	197	203	281	228	331	366	333	488	326	248	176	139	382	344	111	183	282	261	126	414	143	137	245	554	162	310	93	233	375	383	201	135	432	267	248	228	373	447	201	176	456	270
PIBF1	120	65	66	59	90	46	86	44	58	119	91	167	134	127	154	103	83	65	52	164	122	45	58	93	82	35	118	69	70	64	177	44	75	31	74	116	76	80	59	196	88	97	57	157	117	110	64	131	72
TDRD3	191	68	123	107	94	75	122	70	103	135	150	177	86	125	202	97	82	79	55	159	81	43	82	94	95	35	156	82	88	69	159	55	100	30	116	181	74	122	80	188	124	155	87	132	146	84	96	101	134
AC000061.1	0	0	0	0	0	0	0	0	0	0	1	0	0	0	0	0	0	0	0	0	0	0	0	0	0	0	0	0	0	0	0	0	0	0	0	0	0	0	0	0	0	0	0	0	0	0	0	0	0
NUFIP1	47	26	38	18	33	9	28	35	58	42	37	36	37	37	63	23	21	19	15	40	62	23	27	25	11	12	37	16	14	18	42	11	20	9	26	31	83	29	11	64	34	35	30	31	33	24	54	50	15
PDS5B	260	180	250	123	273	111	229	241	206	268	223	385	301	324	400	254	249	168	158	340	315	166	172	208	196	129	320	232	174	227	519	147	280	85	256	315	214	237	133	541	217	191	213	333	389	255	264	423	191
OXCT1	917	360	574	418	233	74	436	463	412	552	579	297	239	485	709	219	198	298	165	305	237	180	230	181	221	103	292	169	148	260	622	63	219	65	198	334	246	270	90	453	556	611	304	340	389	346	531	329	410
RRAGB	295	124	216	121	77	57	142	131	145	206	193	227	162	198	284	112	68	136	90	185	143	106	116	93	96	59	122	137	103	78	237	54	117	26	154	172	102	189	45	293	157	194	107	125	170	101	206	75	189
EPYC	0	0	0	0	0	0	0	0	0	0	0	0	0	0	1	2	1	0	0	0	0	0	0	0	0	0	0	0	0	0	0	0	0	2	0	1	0	0	0	0	0	0	0	1	0	0	0	0	0
CYLD	1390	405	411	274	382	275	427	461	271	529	468	787	428	753	794	566	486	334	257	625	799	244	290	549	495	274	622	357	341	360	898	519	644	215	539	790	721	472	318	1027	513	505	425	811	1121	515	534	690	668
SLC27A5	78	51	63	62	40	17	53	82	71	87	36	55	53	66	94	64	22	50	19	54	62	41	43	46	21	24	28	44	58	15	96	13	23	29	29	50	59	65	7	79	54	65	16	36	53	19	186	42	32
ZNF324	296	89	144	76	78	29	118	108	83	157	89	146	132	129	294	76	85	105	62	99	169	75	119	107	82	70	81	98	84	71	140	72	109	36	106	104	144	154	41	183	148	206	126	150	165	98	147	77	106
ZNF671	154	74	135	106	68	38	81	97	133	133	148	169	148	155	135	83	54	60	66	146	114	98	81	41	57	45	110	98	144	58	206	71	121	25	116	122	74	188	29	258	142	124	51	114	80	76	189	138	91
ZNF416	63	27	34	29	27	8	31	31	44	37	42	31	21	56	57	36	22	25	13	38	42	22	21	10	16	13	24	26	16	32	68	15	35	12	54	38	47	54	8	79	48	25	24	48	22	23	49	44	36
ZNF586	100	23	46	24	36	23	41	30	45	64	47	78	52	62	78	49	37	31	27	77	51	26	42	38	24	27	41	35	23	40	62	48	45	25	38	60	65	54	34	82	49	53	49	43	54	32	49	65	34
ZNF446	186	82	132	104	61	28	131	129	149	132	107	113	138	156	280	67	52	105	58	113	136	86	112	57	62	44	68	93	76	42	157	36	71	18	98	117	100	158	28	193	96	196	70	91	131	63	151	59	121
ZNF264	83	48	62	38	54	24	28	27	43	64	33	85	42	54	73	28	56	33	40	66	50	32	26	35	35	23	71	30	25	33	111	49	57	7	36	53	64	24	18	97	50	25	26	60	69	33	30	58	40
RPS5	2842	1461	1794	1499	2515	1256	1828	1114	1348	2666	1442	3225	1818	2899	3109	4028	2292	1795	738	3593	2653	1555	2010	2321	1275	973	2018	1811	1384	1603	4426	1525	1484	1482	1599	2595	2512	2226	1177	2699	2903	2499	1545	1960	3958	2269	3140	2663	1639
FAT1	1655	1203	1082	726	656	159	1481	995	4181	2470	1154	3981	2345	2126	2746	388	971	1140	1381	1617	2372	1264	1616	1438	1319	687	1775	1492	1771	5449	2472	178	1077	153	2625	1964	1070	1680	190	4574	1705	2476	1907	5567	3582	5698	929	919	2666
YTHDC1	1292	446	652	470	464	315	596	429	530	896	699	850	693	698	1205	656	509	587	302	721	636	307	397	585	432	310	581	377	383	355	869	574	541	188	537	626	831	614	285	1050	580	816	377	700	776	431	535	796	485
CHMP2B	590	263	276	179	156	129	362	172	320	458	320	504	338	490	604	304	229	253	181	297	426	189	232	225	239	138	315	255	176	229	486	184	279	92	261	393	376	288	144	510	352	405	272	467	429	401	257	377	318
SMAP2	819	225	553	385	259	1049	465	541	210	396	518	487	164	582	596	1371	363	204	152	632	295	173	389	593	192	463	600	171	220	463	1349	937	689	526	353	1602	2298	377	1004	581	270	447	458	603	438	385	835	1750	711
PPIE	381	222	266	232	203	129	246	202	267	312	270	477	471	442	637	333	175	235	156	437	368	233	319	145	126	186	284	263	258	264	459	153	195	124	342	282	208	379	135	553	379	329	188	339	415	427	321	254	264
ZMPSTE24	722	242	366	206	374	244	365	213	620	502	365	460	249	508	652	446	324	303	196	486	347	193	308	277	340	135	601	248	162	399	660	157	508	127	308	466	426	293	197	616	370	401	372	645	516	606	260	448	438
STARD7	2344	579	1272	643	984	529	802	869	1565	915	1243	740	555	1314	1441	1175	748	573	328	1158	837	419	586	749	554	378	1044	508	435	792	1573	636	1131	402	748	1116	1353	643	521	1361	915	1119	492	937	1090	761	1336	984	1021
NOA1	132	128	147	77	135	78	116	63	89	137	102	169	69	213	185	90	74	119	53	185	137	93	105	135	103	55	129	80	74	110	206	64	116	44	84	134	115	166	65	207	174	106	98	131	192	101	136	84	95
REST	333	230	225	122	304	140	166	79	180	303	228	429	141	278	347	228	266	172	176	358	304	156	177	178	278	130	415	188	119	298	507	160	356	73	261	372	382	188	130	503	260	177	214	355	346	212	138	488	232
HAL	8	4	6	8	5	110	21	1	0	5	39	13	6	39	29	160	32	4	3	13	22	4	2	37	28	105	24	5	14	22	54	189	44	50	11	171	138	4	91	22	9	19	24	28	16	19	8	548	37
SSH1	1441	396	527	382	1066	670	549	537	339	775	440	2040	625	1032	1082	537	1001	442	493	1585	1231	603	879	1132	1288	548	1569	926	716	2055	1909	726	1486	223	821	1698	1378	755	699	2067	915	856	874	2373	2456	1819	483	1049	1198
GSTP1	2857	1049	1608	1340	1179	1170	1359	816	1198	1839	1304	3298	1601	2330	2843	2891	1380	1222	696	1902	1990	1144	1133	1554	1071	857	2062	1901	1635	2549	2990	1234	2104	1155	1464	2291	1358	2135	1097	2613	1620	2151	1186	1689	2773	3079	2667	2086	2081
APLP2	18193	4745	7407	4163	4607	6853	5250	3716	5190	6358	8478	10358	4659	9517	10065	7535	6898	4403	3580	6210	6097	3805	4635	4102	6575	2615	7298	4791	5258	8220	12378	5896	10231	2819	5493	9364	5776	6605	6647	9499	8817	9376	5036	12263	13781	10992	3981	8049	11325
FAM234B	157	33	88	25	65	37	58	178	211	60	65	59	44	71	85	87	48	25	34	96	52	29	52	52	39	35	65	28	23	36	135	54	100	24	53	61	106	56	34	121	62	74	32	70	91	29	194	93	103
SLCO1A2	327	62	257	237	144	7	142	247	380	69	198	0	33	64	347	17	35	69	36	9	15	3	10	2	22	32	5	5	27	0	29	8	52	11	12	75	259	44	11	63	1	64	21	43	127	1	393	24	28
WBP11	784	297	386	280	363	236	437	341	381	575	382	508	533	565	760	424	357	340	166	464	539	210	357	343	318	234	406	288	241	375	668	308	445	182	357	502	621	446	238	586	500	610	392	507	719	437	437	478	419
EIF3I	1374	499	647	427	1073	531	656	444	604	829	539	1192	803	1205	1229	1708	1010	524	323	1295	1062	554	740	994	482	345	901	484	508	890	1728	624	911	666	608	1016	1421	796	516	1063	914	947	594	1076	1674	1165	879	1560	870
NKAIN1	0	0	5	0	2	0	4	30	13	1	2	0	0	2	0	11	4	0	0	2	2	0	1	2	3	0	2	1	0	6	0	0	7	2	1	2	2	0	0	1	2	0	0	5	2	1	23	4	1
COL16A1	2408	632	1749	1358	3904	1790	1099	1270	2602	1605	1228	5682	4519	1176	2439	919	1166	963	2756	5271	1666	1966	2302	5487	3724	1730	6085	2960	3205	3187	4922	159	5863	423	1840	6366	1278	3247	1690	7246	1330	1655	4854	3311	6716	3717	2743	1597	2229
TXLNA	1987	620	843	563	988	428	761	476	662	1066	675	1402	1132	1169	1502	820	658	652	413	1276	1199	729	992	1103	743	499	1146	758	759	921	1600	456	1248	332	774	1136	1296	966	376	1635	1227	1116	913	1381	1614	1160	648	1125	1150
APOB	52	29	33	20	1	0	54	3	9	47	52	9	2	24	54	7	1	26	0	5	4	2	2	1	2	3	1	0	4	0	1	0	0	1	13	6	11	6	0	26	57	77	1	11	2	1	2	2	14
NCOA1	3077	554	1741	888	644	328	755	898	1368	1080	1665	581	496	1229	1834	383	508	621	337	864	601	292	436	497	448	355	530	239	274	301	897	268	784	145	395	760	1205	555	379	924	971	1130	359	795	1207	392	938	680	2057
AGBL5	234	158	256	171	154	67	243	204	205	281	220	240	193	291	400	138	102	215	123	213	199	144	161	126	90	85	151	118	183	162	263	82	169	38	141	181	145	209	70	322	269	356	127	147	224	167	286	142	184
EFR3B	135	54	116	26	174	12	127	328	457	52	42	15	56	226	103	61	105	10	17	77	31	23	58	24	51	51	37	20	56	21	97	16	40	14	26	59	227	13	16	85	58	45	32	88	50	16	194	53	35
KIF3C	181	175	340	93	299	89	557	1279	383	148	178	222	127	271	291	132	132	89	55	272	59	97	123	108	131	73	190	77	92	244	248	53	196	79	105	206	219	125	90	269	179	169	84	229	130	145	1502	112	167
RAB10	1114	512	677	398	644	508	610	489	1012	893	703	985	511	967	1126	913	815	520	347	862	884	420	586	575	483	328	1082	352	356	833	1216	576	1042	280	525	964	1020	575	524	997	757	740	460	832	1062	765	646	1193	842
GCKR	17	17	2	0	2	5	2	7	8	3	1	45	8	52	2	61	26	2	1	52	50	6	18	31	59	10	26	9	11	15	89	5	14	19	16	64	139	0	3	23	51	1	5	14	189	14	3	31	11
HADHA	1956	911	956	738	1380	865	1152	796	1290	1408	1227	1495	837	1644	1932	1663	937	885	442	1580	1069	644	940	851	675	474	1526	709	683	956	1820	972	1444	560	933	1528	1278	962	867	1581	1414	1623	736	1200	1587	1674	1231	1190	1419
MAPRE3	163	86	260	112	137	88	193	895	333	187	122	185	172	188	280	196	99	141	91	239	116	93	214	165	86	75	166	144	135	90	314	98	219	81	165	191	246	189	90	358	136	212	104	160	143	119	875	133	139
CAD	520	262	514	268	631	287	344	400	507	578	435	794	452	550	756	376	354	334	265	748	443	423	458	353	285	193	853	358	393	643	982	265	523	218	437	634	377	513	289	894	572	606	231	584	618	748	541	678	455
CD59	8203	1798	2536	1396	3762	1537	2319	1972	3167	3251	2520	6573	2423	4873	5352	8153	4681	2124	1002	6557	3428	2743	3359	3806	4073	1684	4027	2356	2137	7119	10628	1169	4070	2573	2689	6424	11195	3023	1465	5151	3834	3048	1750	5363	6979	7573	2455	7650	4753
CD82	371	284	290	156	1103	681	236	224	314	353	198	547	401	604	537	1257	680	233	140	519	585	146	315	288	190	226	645	85	214	172	630	918	887	561	242	607	454	363	615	340	491	402	131	370	455	260	305	693	319
BCORL1	266	200	216	110	110	118	188	119	150	323	196	332	223	256	433	89	155	178	73	243	220	152	119	155	180	89	209	149	156	178	244	85	190	69	163	204	227	161	116	299	284	419	213	266	252	208	148	187	171
ATRX	573	513	448	237	516	172	420	356	421	641	515	738	460	609	867	345	429	378	328	623	640	230	337	467	469	187	551	278	202	390	976	222	447	105	453	643	424	336	208	897	417	396	373	648	748	425	386	561	440
AK6	581	151	263	174	299	149	255	258	263	317	258	316	246	381	424	515	243	170	77	349	347	125	204	240	172	109	334	168	154	263	484	238	289	143	182	309	457	231	140	364	288	323	212	362	487	266	348	352	281
FCN1	48	35	44	47	169	782	182	13	9	15	231	210	14	391	73	3569	1126	27	39	295	127	17	75	232	544	817	533	27	193	488	158	855	1225	1380	167	458	403	246	761	137	34	149	220	220	130	147	27	562	355
MYNN	144	77	95	66	110	59	98	75	76	135	78	130	149	150	201	128	87	75	60	142	102	63	71	70	93	37	103	51	59	77	165	67	101	29	74	113	89	98	35	182	99	118	92	112	102	90	96	124	89
MECOM	190	420	205	69	342	30	325	95	291	529	211	8	100	1689	983	166	505	261	60	633	67	14	95	218	295	167	222	26	61	48	423	79	31	45	100	341	511	46	15	192	737	256	38	184	149	67	222	291	110
SCAMP1	357	271	254	166	208	120	278	317	385	331	324	510	305	509	541	238	233	221	181	377	383	150	222	204	235	133	301	215	155	307	535	113	251	76	293	331	302	313	110	558	343	254	324	443	412	323	341	333	264
PREP	288	127	191	101	254	172	142	108	120	178	147	345	122	311	283	302	249	131	90	351	227	115	175	184	151	77	325	123	138	221	411	188	266	100	169	287	221	181	168	332	305	220	169	326	301	281	175	325	244
HACE1	133	100	105	78	123	28	109	182	129	150	121	190	117	185	208	68	114	83	89	142	226	81	102	70	84	47	83	74	92	96	212	38	105	21	136	167	90	92	38	245	123	112	138	138	239	111	188	93	147
SEH1L	726	137	155	108	196	111	248	173	165	301	184	269	394	300	377	285	290	138	84	307	425	126	191	232	157	98	272	150	111	205	429	170	332	83	164	299	493	202	138	320	270	245	279	305	456	216	211	390	195
WDR47	370	170	214	143	147	126	272	375	348	326	238	401	253	292	445	199	193	161	129	234	296	148	224	262	238	125	290	189	158	220	336	154	252	63	227	298	252	209	116	426	267	321	310	429	473	297	414	262	262
WDFY1	522	264	303	184	435	272	239	184	253	353	407	806	349	609	594	365	352	179	272	612	563	315	332	421	342	192	637	309	225	639	780	307	567	103	425	546	624	395	218	929	381	285	392	662	697	511	252	603	506
OVGP1	43	31	40	21	34	11	49	115	24	50	51	48	55	55	66	21	21	28	18	121	40	23	23	43	22	18	34	24	36	15	62	33	33	11	28	68	38	38	8	67	43	59	19	42	76	25	89	45	31
SLC25A24	239	153	150	103	227	298	158	47	90	261	200	347	209	266	359	290	340	109	118	341	331	137	209	150	149	92	387	142	133	345	500	304	277	90	208	325	118	180	258	393	244	176	211	323	322	363	134	446	257
MAP3K4	454	232	344	222	244	106	286	301	204	452	272	332	230	385	630	307	240	221	141	343	260	139	157	214	137	116	262	157	178	163	394	186	228	105	216	292	190	268	115	446	335	462	173	359	327	233	313	307	293
PILRA	61	47	65	33	58	371	67	66	93	23	89	140	7	100	88	721	244	35	16	140	32	23	111	141	106	129	337	12	25	162	182	538	437	251	112	391	207	94	346	142	28	116	66	218	124	151	107	299	230
IGSF9	18	3	5	2	3	1	0	8	16	0	9	0	0	3	0	15	8	2	0	3	0	1	0	3	3	1	1	0	3	0	3	10	2	7	1	0	4	0	0	0	0	19	2	1	2	1	4	26	8
ABCB1	383	348	288	69	1043	13	319	343	191	311	605	118	271	2598	1333	312	693	174	119	883	141	96	353	316	382	290	52	62	200	142	471	96	35	70	142	554	1826	83	27	341	433	264	78	591	240	65	581	204	112
ZNF213	98	132	181	105	124	77	175	147	211	187	152	163	125	169	245	115	69	175	81	160	147	104	139	56	75	79	141	107	188	130	196	48	134	49	153	149	99	243	77	240	171	158	99	107	131	82	288	138	86
AKR1B1	425	220	396	197	483	334	248	334	340	274	318	329	171	478	476	890	182	227	116	562	183	139	367	411	197	139	464	127	161	327	846	276	564	285	314	926	433	325	298	460	291	414	173	522	469	635	672	389	560
CPNE3	903	447	593	308	405	205	500	331	655	705	706	515	490	929	1034	385	471	400	334	563	677	333	430	300	453	269	475	329	250	336	1027	194	508	120	475	691	568	447	231	908	687	551	533	640	785	327	428	657	625
RRN3	499	143	244	145	163	141	231	183	216	301	234	280	280	312	387	228	210	165	86	267	330	107	177	197	170	86	351	95	121	163	404	166	253	82	179	250	427	235	112	351	229	259	197	295	397	204	211	348	166
CTTN	3259	1696	1823	1477	2534	786	1977	1706	1821	2593	1462	4857	3050	3397	3798	1270	1385	1691	1520	3559	3041	2245	2201	2364	1855	1180	2637	3112	2612	3209	4223	247	2593	509	2085	2843	2565	3241	737	4567	2809	2796	2120	3312	3701	4279	2301	1771	1828
WNT11	22	6	14	9	6	6	11	1	8	15	13	22	24	14	55	2	5	12	6	11	8	10	8	20	17	4	20	13	13	4	18	0	33	1	7	19	10	34	6	27	4	20	20	18	42	8	8	7	15
MTIF2	241	114	145	102	188	123	152	106	200	215	142	225	116	247	303	215	147	127	74	248	143	107	133	140	102	61	246	108	95	149	331	141	183	60	124	222	129	183	106	312	180	159	74	219	222	156	141	212	174
DDHD2	1010	335	727	393	350	156	539	524	527	681	735	664	361	635	992	242	283	426	234	488	362	283	343	313	284	165	425	289	227	414	684	195	400	53	328	481	569	335	148	712	458	746	379	566	581	403	583	489	840
TTC39A	12	7	6	4	6	7	4	19	8	8	11	25	4	4	13	6	10	2	4	19	20	2	5	31	13	4	15	13	11	17	22	2	13	5	6	8	19	6	7	25	7	9	7	23	32	31	16	10	13
EPS15	789	464	582	350	482	356	574	626	929	727	520	873	609	800	1040	470	435	441	325	689	608	333	577	439	446	282	603	416	333	449	1175	309	725	139	544	900	800	589	373	1150	615	564	590	768	962	516	764	817	569
ORC1	19	1	1	2	66	19	5	4	3	1	2	5	0	10	17	18	29	1	3	24	3	9	11	23	3	3	20	2	0	31	56	26	23	8	2	14	8	3	17	4	7	5	0	39	11	34	6	41	17
MGST2	176	177	136	87	195	93	138	49	107	205	128	160	113	253	279	366	130	129	93	235	131	102	84	150	152	88	182	164	123	69	334	88	175	102	198	258	189	151	82	294	141	188	117	149	194	71	182	176	115
CHERP	437	185	293	155	220	135	267	212	268	350	215	286	277	285	460	145	222	226	145	287	293	164	180	221	191	154	248	144	185	185	316	169	275	62	203	218	409	237	153	393	257	335	150	218	278	204	266	266	174
ATG16L1	323	176	232	153	183	166	248	284	176	309	223	376	160	369	418	345	231	201	123	368	297	180	207	175	168	106	283	158	199	192	469	214	265	110	216	375	290	248	135	420	309	342	132	331	309	239	259	392	229
USP40	536	342	514	314	403	230	372	320	525	617	423	909	402	649	728	298	270	357	239	675	347	302	355	338	305	190	474	310	312	317	669	168	512	108	416	612	322	470	222	742	466	598	307	495	565	384	495	319	545
POMGNT1	794	416	660	420	470	226	545	724	699	687	517	878	520	802	983	729	456	437	319	681	591	433	515	368	381	212	585	481	536	613	937	212	521	274	507	659	480	565	167	1063	823	761	400	717	718	738	950	567	542
RAD54L	23	6	11	5	74	28	10	16	6	9	7	20	9	26	18	44	34	13	6	27	7	12	32	39	15	7	34	6	6	40	97	20	55	19	7	28	23	10	23	16	27	22	6	58	26	50	20	63	23
MAST2	1132	440	704	474	567	454	546	518	539	701	524	1172	1064	1090	1238	448	565	577	469	981	1203	679	677	874	514	381	1102	809	617	716	1201	367	961	140	696	952	764	1068	382	1474	1203	1045	644	1193	1538	971	881	651	758
DNAJA1	3944	527	990	510	1032	684	790	874	690	864	844	2336	1074	1161	1730	2795	1287	594	487	1393	1787	486	724	2158	1651	667	1404	487	638	669	1524	874	1279	848	790	1156	3054	1084	712	2020	993	1906	1608	2932	3993	1388	989	1385	1818
B4GALT1	1793	303	387	232	487	756	292	343	200	461	351	2059	664	766	745	1377	1044	230	230	1622	1654	358	915	2580	832	394	1056	626	455	929	1750	934	1569	512	674	1266	1671	626	756	1163	516	773	1296	2138	2980	1464	272	949	1071
CHMP5	650	286	403	273	428	223	351	323	462	469	423	649	382	609	745	614	356	294	206	599	465	298	363	369	378	206	533	379	303	307	863	308	469	224	396	640	468	860	248	802	446	477	294	564	719	396	558	523	497
NFX1	844	276	438	283	301	190	411	361	297	558	460	436	388	537	795	225	309	342	208	493	426	275	318	221	268	191	465	289	305	317	647	207	390	80	297	482	361	438	162	651	517	537	254	500	504	314	378	440	333
AQP6	1	1	2	4	2	0	12	35	75	7	3	0	0	3	7	3	0	2	0	0	1	0	0	0	2	1	0	0	0	1	0	0	0	0	1	1	4	0	0	0	0	3	0	2	0	0	16	0	0
DIMT1	267	143	125	91	187	101	146	150	267	264	116	272	194	216	248	175	167	117	80	240	260	118	158	138	127	89	171	115	84	160	303	104	147	61	158	194	345	173	104	267	191	174	135	193	280	179	167	290	149
IPO11	191	96	100	64	179	47	108	85	129	146	105	132	88	241	250	137	139	99	51	237	108	62	101	110	123	46	113	49	66	109	226	64	108	31	86	175	139	94	59	179	152	163	82	195	168	119	103	146	140
FOLH1	8	3	7	4	5	1	2	8	2	4	14	0	1	3	3	2	6	1	1	181	0	0	2	12	0	1	1	0	0	0	7	0	0	1	0	1	5	0	0	1	1	0	0	1	0	0	20	6	18
EIF2AK1	1166	298	613	360	631	534	473	474	772	493	636	572	298	911	869	627	443	320	233	880	435	362	432	589	417	244	815	362	310	657	1195	340	984	230	508	801	570	528	521	925	613	679	365	674	811	600	595	634	795
NME8	1	0	0	0	2	6	2	1	3	0	6	2	0	9	3	45	4	5	0	6	2	1	5	21	8	7	7	2	4	4	13	12	20	13	4	19	7	6	8	7	3	1	7	22	9	7	5	30	9
EPDR1	296	341	285	259	163	46	463	290	447	633	290	1094	320	516	819	193	111	444	319	321	353	459	359	211	232	259	198	594	373	116	550	53	240	43	742	353	248	505	45	1351	505	494	538	291	428	314	393	146	155
SNX10	54	25	63	18	57	222	38	184	31	17	35	30	6	45	34	455	144	12	4	57	9	35	161	39	31	73	154	3	14	75	94	223	113	128	52	173	135	13	242	46	12	20	37	92	84	91	130	213	127
SEPHS1	307	149	298	158	264	114	263	220	362	273	245	313	200	344	433	206	194	165	121	265	273	131	198	173	159	85	184	193	162	173	361	122	179	61	234	247	187	197	87	362	242	323	153	235	272	225	349	193	229
MRPL28	379	224	306	199	381	172	320	296	230	300	193	500	327	385	464	706	288	196	137	535	347	196	279	250	184	118	332	332	335	284	595	297	296	300	251	425	239	381	208	432	296	341	182	270	405	332	578	356	214
HBQ1	1	5	3	0	2	4	1	4	0	1	0	4	0	9	2	15	1	0	0	0	1	0	0	1	0	3	1	0	0	0	0	0	4	5	1	1	2	2	0	2	0	2	0	0	0	0	5	0	0
ITPKC	352	132	156	87	194	118	148	332	131	193	123	343	662	213	357	466	187	136	84	300	383	145	287	457	190	210	245	150	209	166	413	114	253	152	167	412	1093	233	116	293	262	276	424	414	1158	250	181	353	227
CEACAM6	0	0	1	0	0	0	0	0	0	0	3	0	0	0	1	0	0	0	0	0	0	0	0	0	0	5	0	0	0	0	0	0	1	0	0	1	1	0	0	0	0	0	0	1	1	0	0	0	0
FAT2	30	17	57	15	10	19	9	19	9	16	54	11	20	17	31	10	9	11	7	25	6	16	19	5	9	2	41	14	24	14	39	9	42	4	19	35	9	21	14	32	12	34	5	15	5	11	2	16	47
RBM22	484	215	338	223	316	205	309	250	348	391	301	448	416	420	656	552	321	286	156	464	458	177	255	478	318	206	361	257	259	243	629	383	408	175	347	487	514	452	216	685	287	445	288	446	593	290	415	533	333
TMED2	1664	578	750	506	1242	698	687	398	657	844	722	1539	769	1216	1286	1597	954	580	397	1375	1182	587	886	1057	866	404	1916	629	550	1530	2062	757	1525	477	772	1293	1011	967	757	1583	1067	892	989	1719	1565	1792	541	1434	1135
ERO1B	243	78	66	83	93	77	97	156	140	102	100	148	133	143	197	215	161	59	65	132	233	38	86	120	125	45	129	72	71	82	217	137	181	44	83	158	121	104	95	208	100	105	158	167	299	77	144	194	90
ZFAND6	560	250	289	239	297	220	356	195	414	384	321	502	311	597	661	563	332	277	206	418	412	213	267	323	283	165	405	278	207	271	654	313	369	136	298	481	415	376	199	588	391	439	311	466	495	319	349	482	387
HSD17B2	2	1	4	12	1	1	0	2	0	0	1	0	0	3	0	0	1	0	0	0	0	0	0	9	0	0	0	0	0	0	0	0	4	0	0	1	0	0	1	1	0	1	0	0	0	0	1	0	1
TXLNG	718	124	137	98	69	58	152	180	186	247	205	210	177	263	288	84	123	98	96	177	220	67	124	179	172	91	125	80	64	78	318	109	177	39	136	219	423	147	61	329	237	202	214	316	432	71	167	164	183
PPEF1	8	0	3	1	3	0	1	9	10	2	6	6	3	2	12	1	1	2	1	19	0	0	0	4	1	0	0	1	2	0	1	0	1	3	2	3	2	1	0	5	1	2	0	5	1	2	28	2	0
LAT2	138	68	150	98	165	453	89	136	151	56	166	201	19	151	121	1387	550	55	37	234	75	56	181	132	155	227	563	39	85	353	344	1030	511	457	178	559	335	130	433	257	60	111	89	302	229	206	223	940	276
HUWE1	4514	1753	2441	1373	1901	1202	2279	1823	2786	3363	2333	2611	1695	3317	4457	1093	1935	1876	1049	2524	2327	1186	1559	1482	1539	1013	2424	1089	1238	2051	3395	1130	2692	457	1510	2376	3094	1713	1136	3192	2906	3286	1329	2667	3432	2240	1799	2415	2183
ZW10	141	77	74	69	116	64	92	40	78	115	60	130	74	157	168	102	106	76	63	138	117	61	83	75	96	35	119	58	44	115	189	62	107	35	96	144	155	76	67	176	134	125	58	136	121	141	87	149	97
ALG9	416	87	112	70	40	24	182	97	84	191	107	81	116	215	265	31	59	97	29	133	84	46	49	66	48	37	50	63	51	45	148	32	104	12	57	91	78	105	27	139	146	279	71	69	118	44	89	74	80
MYBPC2	95	9	28	2	1	2	2	3	0	0	38	0	0	19	3	11	28	0	2	5	4	1	1	2	0	0	0	0	0	2	8	0	2	4	0	10	8	0	1	0	8	9	2	0	1	0	1	4	13
NOX4	12	14	5	0	51	62	15	4	2	7	2	173	154	32	27	49	55	9	26	120	70	80	38	67	103	21	125	154	57	29	121	5	90	10	53	82	47	149	39	175	62	4	89	134	114	20	19	72	15
ACOX3	148	90	129	103	155	95	130	106	165	147	110	264	172	166	174	196	140	94	75	194	127	128	123	152	127	73	165	112	159	285	263	85	175	66	150	162	105	163	97	312	164	165	147	175	237	417	126	153	130
MTMR2	831	377	502	340	495	183	358	212	253	416	464	878	570	915	850	281	419	317	277	561	785	382	400	366	397	182	531	337	283	739	940	159	436	95	336	727	379	532	174	796	723	521	776	930	1029	667	331	560	712
PPP1R15A	6032	1265	1773	1562	1003	1694	1697	1020	322	2014	895	4231	3189	1285	3839	3737	2828	1828	1441	4453	7219	1138	1600	7119	2743	1475	1591	2015	2916	957	1435	2013	1532	1496	2087	1950	6366	2733	1594	5566	1127	4754	3166	4915	11824	3223	589	1401	3029
HSD17B14	510	84	417	181	130	50	114	159	399	81	295	126	153	135	166	99	44	119	32	88	62	47	42	49	30	47	79	53	105	65	104	94	73	57	76	91	81	64	47	83	40	131	35	55	88	145	269	36	285
TRIP6	1359	641	1045	830	670	271	803	418	1012	1270	634	1147	1016	979	1657	692	437	916	436	1076	834	628	737	720	556	441	636	876	989	652	1226	317	699	319	1070	906	863	1183	242	1437	694	1262	536	768	859	873	859	514	546
ACHE	216	14	120	58	14	15	58	191	40	64	64	25	45	31	115	46	17	37	14	62	4	15	12	76	26	11	29	2	29	9	22	21	46	26	15	39	56	29	8	39	6	107	16	69	33	9	130	27	160
FTL	10383	3849	6138	4599	18773	51274	5348	4897	6663	4819	4056	23803	3265	18037	7939	77504	13852	3588	3065	46142	6655	4948	12985	30801	6684	6306	34169	4380	4977	11796	37227	57027	55094	27839	17555	44324	16112	8866	47624	12873	7386	5612	4594	9581	20407	30264	13432	21229	20528
SRRT	2108	607	1021	730	1114	626	942	663	944	1204	766	1461	1051	1015	1778	1090	1159	788	480	1246	1056	664	781	1405	839	516	1113	729	867	780	1485	1030	1212	485	850	1162	1692	1207	566	1702	936	1410	757	1317	1485	1234	981	1495	826
BAX	258	152	166	122	609	388	153	148	168	178	133	1397	467	321	271	1244	500	145	306	1160	608	320	628	609	440	229	719	498	787	783	1103	664	650	556	676	788	347	557	391	1267	289	212	406	664	608	1016	404	759	474
NLK	306	111	184	98	201	71	208	285	164	185	164	180	145	232	280	171	168	104	82	281	136	67	120	186	170	81	195	84	98	165	232	93	171	49	134	221	392	121	88	315	144	170	66	261	186	150	339	181	194
PIGS	599	298	446	267	456	240	383	367	515	473	376	633	430	583	691	554	389	331	211	633	476	300	397	318	230	190	492	336	331	555	720	318	542	234	399	574	310	499	222	712	600	502	306	398	650	562	508	459	434
ADAMTS2	322	224	198	89	1267	854	102	50	40	183	125	9835	420	473	301	387	368	85	595	1872	1148	1593	967	1292	2204	396	2672	1404	3110	8667	3630	69	2632	163	2389	2598	211	1470	723	4403	538	149	913	6529	2472	8148	180	466	2785
TMPRSS11E	1	0	0	0	0	0	0	0	0	0	0	0	0	0	0	0	0	0	0	0	0	0	0	0	0	0	0	0	0	0	0	0	0	0	0	0	0	0	0	0	0	0	0	0	0	0	0	1	0
ATXN7L3	838	349	617	335	697	533	786	1002	393	595	410	952	661	735	855	768	728	369	293	774	690	382	518	552	561	364	888	435	458	792	1006	662	766	299	472	840	845	636	478	1040	577	669	562	812	835	828	1216	895	673
PGS1	400	209	328	150	513	397	283	249	287	358	367	275	295	563	603	503	609	270	158	768	368	200	294	304	229	302	399	193	328	323	758	597	793	146	231	488	549	322	352	510	368	346	138	380	398	216	347	1056	271
PSMC5	1213	479	709	536	893	472	742	619	677	868	551	1264	638	970	1156	1472	724	528	338	1225	1028	510	699	884	498	353	857	678	782	757	1602	721	917	619	582	1083	748	834	439	1243	778	847	414	871	1079	1059	1011	1152	636
UIMC1	304	146	167	113	151	153	195	122	175	269	181	311	228	324	380	291	189	188	84	375	242	126	135	186	177	143	185	159	187	144	372	176	215	77	161	322	294	205	137	355	258	275	146	239	334	215	167	365	183
CETP	6	10	2	1	168	4	9	11	2	1	4	9	9	26	11	9	6	1	2	101	5	4	6	55	1	7	11	1	2	4	21	5	9	4	8	25	32	6	7	8	6	2	3	14	7	14	15	17	14
MMP2	613	870	588	433	3212	1208	377	142	354	472	355	4130	359	1919	880	1549	723	405	683	10824	430	1865	809	12729	2459	472	6379	1081	1069	2954	3406	309	5004	653	1868	2615	2620	2079	1255	4059	2687	359	1098	2606	2869	3819	539	1103	2473
MT3	70	146	535	118	899	1	1341	3472	4250	12	62	0	17	136	389	679	28	2	13	13	37	19	68	4	1	115	3	5	19	1	80	12	3	213	6	23	1235	51	1	129	0	28	0	23	1	4	5797	15	15
LPCAT2	218	96	185	102	163	189	128	132	212	168	115	199	81	269	232	345	299	76	77	342	144	89	176	136	230	126	356	201	59	306	252	271	251	134	258	381	159	206	228	452	123	85	213	262	340	309	147	233	366
GNAO1	62	124	284	42	205	9	520	1968	1964	64	62	45	25	230	266	83	69	26	21	47	26	70	101	63	25	44	21	14	23	10	110	44	12	28	28	81	1238	48	10	95	75	53	18	59	18	10	1811	66	28
OGFOD1	445	174	232	130	227	135	212	119	196	307	203	338	151	292	414	206	154	207	90	253	244	157	221	204	170	100	310	154	155	332	502	111	251	63	165	282	368	246	114	384	283	317	196	343	330	325	207	308	222
SH3BP2	552	405	553	271	1447	1196	458	416	1477	464	467	889	193	962	882	1693	1794	288	160	1513	328	206	630	621	511	688	1545	226	291	1150	1635	2126	1706	651	474	1481	1529	362	1218	906	846	366	324	856	712	778	569	2413	805
NOP14	409	143	175	101	227	122	172	123	144	228	159	304	141	213	308	260	240	158	86	331	261	126	148	231	153	119	286	89	146	234	416	148	245	104	151	248	551	149	151	277	250	211	136	252	367	228	159	382	177
ADD1	3432	2677	2974	1926	2755	951	3665	2466	4230	4626	2660	3974	2375	4481	6227	1754	1894	2945	1427	3374	3320	2083	2307	1712	1980	1514	2092	2510	2333	2360	4345	947	2132	765	2625	3940	3367	3540	929	4405	3849	4532	1988	2705	3920	2643	3527	1901	2121
L2HGDH	38	25	35	28	23	10	35	49	34	28	41	28	17	36	49	14	25	22	11	31	22	11	26	14	12	8	13	8	13	22	49	7	21	2	21	23	22	21	9	46	24	14	13	18	27	18	21	23	22
TXNDC16	209	83	154	99	75	30	128	96	121	141	184	112	101	223	255	32	47	103	63	94	109	45	75	50	108	29	76	75	43	29	196	24	92	17	87	110	91	129	23	211	114	137	95	127	213	54	113	47	137
RTRAF	782	289	392	281	617	258	397	201	300	426	353	783	339	713	667	841	363	287	176	832	536	281	358	534	287	149	604	322	319	558	894	269	586	262	358	548	483	488	261	672	576	539	427	641	784	630	481	680	599
NID2	1081	334	411	246	2317	446	178	73	95	304	336	491	135	712	646	242	331	281	290	1942	124	328	267	1065	390	104	1877	107	254	3161	1116	117	3050	99	310	479	180	449	451	549	822	413	256	1809	1480	2195	146	456	1479
GMCL1	226	129	128	103	110	68	124	100	107	173	165	233	200	200	217	101	99	102	91	192	218	101	105	116	108	72	148	152	108	104	294	71	157	32	168	164	111	169	77	369	136	130	151	145	206	103	138	236	143
SF3B2	2298	1088	1468	972	1480	841	1507	1174	1463	2052	1369	1824	1614	1845	2617	1849	1304	1308	666	1933	1574	903	1201	1259	971	659	1534	1159	1537	1453	2436	1155	1585	783	1224	1672	1970	1674	799	2164	1684	2177	960	1649	2052	1929	1905	2107	1424
KLHL42	438	519	412	324	347	77	538	356	399	717	358	632	410	820	877	170	200	421	202	489	623	257	234	218	218	151	450	270	199	338	573	125	295	67	363	429	270	390	87	694	903	473	242	406	477	322	446	412	231
GNAS	10331	4959	7749	4686	7362	3552	7771	8082	7897	8420	6390	8820	5110	9980	12479	6379	4381	5326	3038	7339	5653	3972	4528	5244	4353	3009	6743	3955	4836	7896	8764	3388	6101	2521	5028	7803	7481	7247	3506	10592	6724	9357	5509	7687	9142	9369	11253	5395	8349
DNM1L	1272	427	659	426	555	282	532	634	656	700	600	795	543	813	1081	470	534	435	247	638	618	287	426	464	466	233	650	343	279	613	1026	406	657	138	423	758	768	431	294	875	758	627	434	774	946	563	649	746	715
PTHLH	13	25	12	8	3	38	9	45	4	4	19	31	34	6	6	34	109	4	12	52	24	3	47	228	64	9	117	398	39	3	37	9	171	19	27	60	23	53	27	97	12	2	59	102	68	21	46	33	68
PHACTR3	55	42	91	12	93	2	194	542	730	25	13	1	12	127	65	12	20	4	4	73	12	2	4	23	8	12	9	0	11	0	11	5	11	5	3	16	185	9	1	20	14	15	2	19	0	0	559	11	9
ERGIC2	251	153	153	98	196	112	187	142	184	217	196	338	162	331	279	292	176	150	84	275	230	123	189	191	168	96	301	144	100	221	415	144	235	73	143	300	201	220	124	375	259	208	184	331	283	240	170	240	237
TFAP2C	77	4	24	4	35	8	9	14	92	25	44	3	6	16	37	11	5	10	3	19	7	13	37	143	22	18	17	18	3	0	46	3	38	2	7	27	22	22	22	20	15	18	6	75	9	2	13	28	11
AURKA	7	6	4	5	100	34	5	6	5	4	11	19	4	19	15	43	24	4	3	34	6	17	9	59	22	5	52	5	6	57	134	33	38	18	5	21	12	4	26	20	11	9	14	52	22	52	5	23	33
CASS4	60	13	18	11	30	173	24	15	5	5	24	50	4	67	31	146	178	9	3	34	11	5	35	41	40	53	92	8	18	36	82	322	170	39	32	117	155	14	174	45	7	19	62	121	64	43	22	117	91
PIR	179	47	100	54	79	34	82	75	171	88	70	72	39	227	152	46	45	65	42	134	36	22	72	77	80	26	55	16	44	34	155	28	100	38	37	104	154	79	44	83	86	141	24	130	73	42	152	36	100
AAMDC	91	59	54	48	46	9	44	12	41	54	48	134	42	80	141	37	24	77	33	87	72	54	66	56	40	37	44	63	58	55	108	16	38	16	84	86	39	88	10	95	87	76	58	60	93	156	55	18	48
RFX2	389	106	100	65	82	106	116	103	436	144	71	232	191	157	164	191	251	61	127	115	213	114	154	295	92	120	120	172	159	105	198	225	192	84	165	213	438	253	107	394	105	144	138	266	236	182	189	150	99
METTL2A	111	48	55	43	64	23	65	48	66	64	43	85	65	67	80	45	45	28	23	63	65	31	56	32	46	33	88	45	45	64	91	23	57	15	48	64	83	56	37	104	66	83	45	55	87	59	56	64	48
SULT2B1	0	2	4	1	2	1	1	5	0	1	6	5	3	7	2	1	2	2	4	7	0	3	4	6	3	0	1	0	1	1	3	2	3	1	0	4	3	1	1	1	0	0	3	4	1	2	2	3	4
ALG6	122	33	47	40	87	40	49	35	50	58	81	62	22	62	92	120	71	35	28	122	54	23	36	58	46	27	88	40	33	41	83	60	70	26	43	92	49	43	34	93	50	59	35	97	76	56	56	106	83
CNOT3	563	294	374	256	376	256	327	317	292	429	275	438	299	447	643	327	276	296	200	439	331	238	242	327	241	205	391	223	262	323	561	303	444	170	260	419	362	416	220	597	330	455	209	301	384	295	376	452	274
GP6	3	0	3	0	2	8	6	7	2	0	5	3	0	7	4	5	6	2	2	8	3	0	0	1	0	4	5	0	2	7	5	5	10	2	1	12	0	2	11	4	5	4	4	7	0	1	11	1	2
PTPN4	121	65	78	66	82	25	81	145	126	74	75	122	62	108	149	79	69	60	52	163	65	34	29	67	48	50	73	62	40	64	164	73	88	31	75	116	73	57	37	146	56	79	70	121	69	51	143	133	82
DDX18	772	299	380	279	360	230	489	253	382	660	409	490	506	617	885	359	453	373	200	565	545	223	293	430	316	255	417	245	213	318	736	278	440	126	320	443	800	401	218	667	454	548	349	591	640	357	312	665	341
KHSRP	1644	712	1040	681	1129	605	905	781	917	1205	771	844	647	1092	1479	606	974	816	386	1109	798	539	724	804	624	465	965	409	639	833	1287	652	1076	313	556	858	1337	783	553	993	935	1241	546	932	985	864	880	965	722
GNA11	1092	625	866	524	726	210	805	573	584	880	596	1382	767	966	1300	378	443	613	478	790	1343	602	916	536	542	388	587	907	764	879	1185	142	542	215	620	788	585	1081	142	1344	865	1045	783	891	1273	797	974	390	668
ASAP3	528	141	361	171	366	113	193	267	730	260	372	483	235	301	396	119	107	154	179	615	241	289	337	408	223	113	339	173	218	176	544	21	318	49	230	387	293	356	124	603	265	347	236	291	469	232	377	126	285
EDEM2	153	126	109	64	308	232	108	63	125	140	130	412	89	370	223	514	263	73	71	395	198	143	250	222	148	93	448	133	188	319	603	244	310	193	190	495	128	162	245	335	259	117	110	249	327	291	156	377	320
DNMT3B	20	15	30	18	110	19	15	36	19	18	27	30	18	50	35	10	27	11	15	102	31	20	14	46	6	9	56	12	16	59	49	17	74	3	14	16	4	31	22	37	35	18	3	29	20	50	45	19	33
REM1	23	31	48	26	35	1	50	11	31	97	43	75	100	202	108	15	52	50	23	80	54	34	54	17	35	41	7	31	100	24	73	3	2	4	73	51	22	110	0	99	97	96	32	100	29	50	41	13	10
TPX2	9	8	3	3	406	126	6	8	8	9	2	83	5	93	20	46	45	9	5	178	11	53	29	76	23	6	107	16	29	294	436	44	64	29	23	67	13	11	120	31	27	8	13	133	31	236	15	111	111
FER1L4	546	30	128	48	38	23	30	54	11	47	129	244	104	115	187	35	18	19	51	158	62	54	83	282	86	40	49	95	71	63	112	13	145	10	51	88	184	138	20	130	32	55	29	148	159	230	114	135	465
PDRG1	177	91	118	82	107	56	104	112	131	154	102	175	92	150	206	213	91	95	53	146	129	93	103	106	75	64	163	90	71	69	195	69	126	60	94	150	143	167	53	194	144	136	94	99	137	105	171	146	118
EPB41L1	804	391	1030	467	499	141	1118	2309	1255	648	605	508	419	597	1108	182	126	385	272	667	403	406	438	307	245	234	204	344	431	148	585	63	247	63	480	465	769	640	135	770	314	700	413	334	508	189	2282	51	473
SLC15A1	17	8	4	2	3	16	9	0	1	2	1	5	0	26	17	0	12	7	2	3	8	2	6	20	21	2	41	15	6	2	21	1	82	0	2	21	1	1	14	3	22	3	31	11	51	5	1	9	2
DOCK9	806	450	748	347	928	114	927	724	497	916	841	349	335	1964	1971	282	731	559	221	1297	390	169	230	553	801	307	346	283	232	226	1306	151	267	128	328	1254	1354	251	128	738	769	738	523	824	783	227	989	746	270
ANKRD10	1384	665	775	545	1098	604	803	693	582	977	878	1830	1392	1429	1562	1254	905	665	642	1668	1754	699	882	1514	828	467	1401	866	737	551	2028	937	1213	373	999	1739	897	1348	593	2328	1162	975	1063	1554	2381	907	1006	1396	1038
TGDS	82	58	69	30	59	43	48	23	64	72	95	106	87	95	110	97	46	41	37	99	80	39	69	47	47	29	116	60	52	81	161	32	78	22	68	113	58	80	32	172	89	59	90	98	109	74	76	94	73
DOCK3	129	84	167	52	48	13	246	744	353	120	100	26	48	107	316	17	24	67	19	16	21	11	26	15	19	22	30	32	23	6	55	23	13	11	24	70	139	23	16	41	50	109	14	63	19	14	553	45	59
C3orf18	227	179	293	175	73	23	209	207	309	264	163	205	162	221	382	104	44	200	90	108	160	95	125	59	79	55	78	114	134	71	148	18	75	44	126	119	104	280	17	251	191	268	78	123	145	80	266	74	130
COQ9	403	163	308	246	258	121	253	294	409	278	297	287	134	429	398	233	156	211	87	322	231	140	174	154	137	74	295	161	132	159	355	107	233	99	140	269	163	250	99	318	292	328	177	211	307	236	317	280	276
TMEM40	2	3	0	0	5	23	5	0	0	1	0	2	0	20	4	15	5	0	2	1	0	0	0	3	0	9	0	1	0	17	3	6	19	10	5	12	9	10	30	2	1	2	3	3	0	6	5	2	1
KIF9	71	14	28	22	48	22	29	36	56	21	22	68	26	37	39	52	28	22	17	49	27	31	35	49	40	13	21	17	23	24	68	11	23	21	15	47	57	35	23	53	24	29	27	35	54	38	52	31	29
ARHGAP28	311	29	106	67	100	13	18	15	5	15	90	5	16	55	112	12	31	21	14	190	4	17	12	190	42	11	181	8	8	7	64	7	323	1	25	45	8	37	22	76	19	40	51	48	136	30	24	36	154
CRLS1	300	108	213	146	186	115	161	176	210	185	192	290	191	248	288	307	167	133	80	293	249	109	180	192	148	98	299	163	107	185	419	130	267	81	167	240	214	205	117	342	248	191	244	289	306	270	215	286	197
PPP1R13B	292	150	278	120	430	53	232	416	204	203	176	94	148	416	445	148	167	169	80	506	132	77	98	188	166	107	123	98	104	71	254	46	108	52	108	199	233	117	24	226	262	303	126	196	231	72	457	175	206
ATRN	888	293	623	312	495	338	458	522	831	658	510	879	229	678	837	325	555	339	276	689	485	278	476	383	510	222	841	299	352	726	835	313	734	153	426	681	458	396	418	949	660	588	383	822	779	934	503	503	703
SMOX	278	72	192	107	364	235	167	511	1216	62	79	188	126	135	155	644	253	30	32	210	100	41	149	548	102	65	164	70	79	150	328	361	358	290	75	183	1072	96	199	110	89	118	66	240	260	255	794	429	155
SIGLEC1	126	216	128	93	565	682	69	34	79	243	55	347	8	724	285	748	264	36	98	758	11	43	353	343	171	46	816	164	107	489	804	1297	2246	300	539	885	91	820	693	326	339	107	12	798	401	669	142	200	1000
FKBP1A	709	433	385	247	1417	518	549	534	321	528	373	736	527	1322	989	1923	973	396	209	1540	580	342	519	891	638	407	879	435	397	787	1838	723	845	627	474	1119	1382	518	524	957	792	547	348	990	734	766	707	1420	620
NSFL1C	710	283	443	318	376	294	481	381	415	536	438	555	428	638	824	774	411	431	196	501	505	261	346	391	237	230	410	333	349	406	731	546	454	286	311	594	489	588	252	621	477	641	267	448	568	483	644	658	418
SLC4A11	20	9	27	9	32	21	13	198	27	3	16	40	5	7	11	27	7	1	4	36	3	13	29	29	6	8	39	16	14	28	32	13	10	8	18	38	69	8	14	34	1	5	5	29	16	34	78	24	18
C20orf194	1003	585	693	488	397	366	764	887	1034	1039	586	767	508	1015	1381	298	476	633	276	619	483	329	433	333	363	267	676	323	300	519	654	392	615	104	447	624	696	482	351	969	779	1094	321	736	747	660	767	475	591
ZNF343	153	81	107	81	69	25	107	68	71	140	131	162	134	163	214	71	66	105	50	164	127	97	94	48	59	56	112	100	87	81	194	49	79	26	113	142	104	116	32	198	162	132	47	97	101	77	99	140	53
EBF4	369	154	222	101	163	41	145	155	180	180	176	138	105	252	301	84	102	139	71	303	146	160	129	120	123	86	81	90	137	34	313	29	153	30	101	257	132	278	44	179	189	197	47	151	328	34	224	111	190
CPXM1	7104	96	1796	1083	6429	1263	20	43	9	59	1645	60	186	2501	439	565	274	76	323	7685	144	266	126	3380	453	204	2419	124	221	62	3959	110	4092	230	257	2589	1072	1183	1200	611	549	632	66	2690	3224	332	128	1278	3061
MAVS	749	356	540	330	315	258	381	295	469	567	465	392	250	528	871	157	381	358	208	407	451	299	329	176	313	263	396	211	223	418	606	201	434	73	303	526	437	238	223	624	556	739	223	430	548	359	227	474	393
LZTS3	412	153	534	193	170	55	605	1696	617	259	204	172	272	216	477	58	74	121	108	118	120	105	125	96	117	77	157	106	109	95	162	40	147	28	103	128	211	214	62	304	112	215	123	131	225	59	1687	86	162
F11	41	3	83	29	0	0	1	3	0	0	52	2	2	1	12	0	0	0	2	0	0	0	0	1	0	0	1	0	0	0	0	0	2	0	0	3	1	0	0	0	1	14	0	0	1	2	0	1	8
XRN2	1029	380	421	318	669	431	426	293	379	607	548	828	496	977	778	813	795	343	250	995	697	347	478	620	503	313	761	292	232	577	1257	466	849	255	448	791	913	417	488	813	796	667	412	810	1006	643	423	924	640
KIZ	232	144	171	140	126	56	177	166	170	251	164	201	242	300	382	96	67	165	74	177	196	87	120	124	98	78	113	121	135	83	204	77	121	51	161	160	84	261	59	338	191	243	151	129	228	123	203	138	121
DYNLL1	1285	739	908	611	1026	422	981	839	887	1159	698	1748	730	1387	1578	1787	807	803	413	1175	1006	612	831	846	930	414	1238	850	764	1087	1624	637	802	536	851	1285	957	1409	439	1886	1269	1317	938	1327	1302	1458	1713	1001	871
TESC	40	119	45	42	95	12	73	61	28	40	68	23	21	182	152	110	60	34	5	84	16	7	21	52	18	26	24	11	12	18	45	28	29	54	12	64	135	8	9	9	82	76	6	30	13	10	119	83	20
SNX5	350	197	271	120	475	291	279	340	868	287	235	421	206	463	509	499	306	221	151	568	265	174	311	486	219	154	567	193	189	324	834	411	580	169	306	504	585	326	267	578	311	298	219	460	522	354	545	507	373
RPL6	930	459	549	415	753	445	611	330	402	786	481	1085	625	967	1086	1310	645	564	280	1113	819	428	523	898	362	264	768	497	310	535	1338	502	607	378	576	762	768	577	355	989	768	835	512	745	1010	826	770	866	562
SIRPG	2	2	3	1	9	3	3	3	1	1	8	11	0	8	6	17	3	1	0	36	0	1	3	15	3	8	3	0	3	4	20	9	3	5	5	13	11	7	1	8	1	1	1	12	0	0	5	28	5
MAPKAPK5	271	107	204	134	149	119	157	136	193	213	171	249	170	260	358	185	179	134	82	226	211	101	165	139	106	95	216	134	119	169	306	144	170	49	151	207	256	168	122	331	195	238	133	224	276	198	208	272	211
P2RX7	21	61	58	32	29	164	51	90	143	73	54	73	20	86	113	59	52	26	38	53	29	30	65	25	80	31	302	24	26	85	22	136	121	19	93	67	45	32	152	175	33	56	8	122	88	60	95	117	128
ESF1	259	110	162	88	120	56	113	93	154	166	176	229	124	192	220	110	119	96	78	170	230	94	112	106	116	66	152	77	89	104	277	69	137	51	125	130	233	103	62	194	142	128	80	165	216	98	114	175	144
RBBP9	184	150	135	102	143	54	198	122	201	196	146	214	153	232	270	96	104	120	83	160	195	85	115	94	94	73	147	89	76	112	222	49	150	24	112	159	162	148	61	240	196	194	84	182	178	101	127	189	189
ANAPC5	1339	722	977	709	1169	742	992	901	817	1305	1078	2192	1364	1604	1955	1115	909	920	711	1969	1175	845	1124	1313	1013	563	1676	1136	1071	1441	2718	695	1547	397	1219	1972	957	1581	673	2949	1334	1495	1034	2018	2057	1999	1299	1410	1219
SLC23A2	1824	387	930	567	494	400	734	1027	1626	744	880	638	453	827	1325	402	458	459	421	807	464	267	458	472	472	258	791	341	342	331	828	636	1061	152	475	814	747	534	397	1037	605	975	419	769	880	544	1011	675	1066
SLC8B1	401	283	291	152	467	651	314	224	371	408	229	655	486	699	807	909	919	236	226	720	720	344	415	504	293	277	689	399	405	391	825	1310	926	353	435	824	483	577	599	780	566	407	263	686	725	574	402	695	394
TMEM230	592	237	327	222	409	225	281	189	334	388	346	557	232	557	509	446	325	253	180	526	371	279	378	385	304	190	400	261	186	374	809	224	444	142	332	566	396	336	256	711	383	435	387	540	533	427	463	366	467
DZANK1	54	11	34	28	24	18	37	80	45	34	18	43	14	40	58	27	21	20	14	29	33	26	33	18	10	9	33	14	19	17	54	16	24	8	26	36	39	46	16	73	21	24	6	43	35	30	63	27	24
KDM2B	262	150	202	141	204	245	196	205	193	201	168	277	168	286	349	216	284	131	91	307	158	112	154	168	133	107	338	92	125	227	364	296	310	99	163	305	266	163	225	322	199	217	101	233	227	228	237	436	210
CFAP61	6	0	4	0	3	3	0	4	12	0	1	0	1	1	2	8	0	0	1	3	0	4	5	0	0	0	0	0	1	0	0	3	3	0	3	6	20	0	2	2	0	2	0	0	1	3	8	1	3
LHX5	0	0	0	0	0	0	0	1	0	0	0	0	0	0	0	2	0	0	0	0	0	0	0	1	0	0	0	0	0	0	0	0	0	0	0	1	0	0	0	1	0	0	0	0	0	2	0	0	0
TASP1	223	103	121	80	51	22	115	78	57	133	115	228	89	226	143	64	80	117	66	87	232	78	101	55	49	54	58	73	101	54	184	28	68	19	72	120	60	77	18	138	278	169	86	77	229	88	98	68	90
OAS1	121	230	105	74	116	127	76	43	50	98	104	122	69	171	203	241	102	59	158	148	182	170	75	68	114	64	237	318	177	80	162	175	285	79	206	303	155	2772	117	271	60	91	95	245	243	107	244	91	313
GCN1	1839	730	1006	706	1130	701	1086	630	929	1511	943	1710	1160	1435	1938	841	1032	875	586	1397	1172	729	873	994	827	571	1737	759	939	1490	1848	789	1496	289	916	1306	1683	1040	702	1986	1335	1741	840	1459	1778	1980	890	1490	1064
RPLP0	2210	1024	1261	803	3021	1686	1241	741	990	1563	1079	2942	1037	2928	2049	4780	2609	1123	633	4000	2117	1376	1759	3620	1313	896	2950	1287	1106	2166	4919	1855	2263	1731	1595	2966	2316	1539	1698	2563	2604	1567	1150	2261	3545	2718	1901	3456	1595
PXN	1216	659	978	595	1943	1207	833	710	691	971	1007	1008	761	1454	1719	1214	1415	638	354	1888	622	558	720	1167	576	895	1380	484	669	1323	1892	1201	1617	490	635	1678	2667	606	1051	1265	879	1088	433	1171	1146	1003	645	2251	1093
SIRT4	3	7	17	12	4	4	4	9	4	13	1	6	0	9	13	8	4	4	11	12	9	10	4	3	9	4	7	6	8	5	15	5	8	0	11	9	2	6	7	20	19	15	3	7	3	2	10	8	14
RPH3A	7	24	150	19	92	6	331	541	21	2	5	2	5	27	59	59	6	1	2	4	36	2	15	0	2	17	10	0	7	0	93	9	3	26	2	24	40	4	3	64	2	2	1	5	3	0	508	0	6
KIF16B	383	168	263	187	175	75	223	142	254	327	273	137	76	288	360	105	146	161	78	180	163	107	152	109	150	104	198	96	84	99	279	75	218	55	141	233	163	140	112	237	251	314	130	220	253	165	121	102	199
TRMT6	244	70	73	48	93	78	99	105	71	122	56	129	131	132	170	192	242	57	44	140	162	52	89	109	70	48	134	51	55	114	201	183	167	57	80	91	224	88	92	153	113	123	55	129	164	103	58	206	72
CHGB	1170	11	132	35	21	4	60	515	72	6	30	0	5	86	61	37	14	1	3	7	1	0	7	23	0	3	3	2	5	0	44	7	24	4	6	18	30	46	1	21	5	28	3	77	5	7	481	4	48
PEBP1	4144	1372	2772	1882	1374	491	2414	2651	5031	2345	2039	1909	1450	1946	3455	1285	634	1726	809	1469	1662	1169	1543	707	916	672	971	1526	974	754	2518	333	1137	468	1432	1741	2570	2015	396	2601	1445	2384	1259	1182	1937	971	4594	735	1801
TBX5	0	0	0	0	0	0	0	0	1	0	0	2	2	0	0	0	1	2	0	0	0	0	3	0	0	0	0	0	0	0	0	0	0	0	1	4	5	0	1	2	0	2	0	0	0	0	0	0	4
BRAP	289	114	154	108	144	79	152	130	165	202	161	193	173	230	275	160	141	142	70	186	174	100	140	110	122	74	164	112	111	121	264	91	174	70	132	202	210	167	107	262	198	227	116	168	238	121	139	210	166
ERP29	980	460	584	445	859	402	484	333	450	604	552	829	417	916	981	1100	355	425	258	1297	420	401	510	795	359	264	742	569	512	488	1354	499	886	417	545	982	473	664	376	1009	632	613	359	655	639	797	773	506	795
NOS1	55	77	108	16	83	2	134	193	206	280	56	2	48	649	377	19	125	73	18	1	26	5	6	4	5	113	28	2	12	0	32	41	7	10	13	46	154	1	0	18	293	125	4	68	37	0	152	1	23
FUS	5945	1740	2895	1963	3115	1570	2623	2083	2052	3437	2383	3616	3064	3284	5191	2215	2639	2393	1334	4162	2796	1858	2417	3818	1979	1302	3331	1904	2341	2111	4522	2835	3161	862	1988	2989	4048	3306	1530	4732	2565	3940	1742	4051	3547	2735	2323	3257	2459
IGBP1	265	262	241	163	214	118	242	150	197	295	280	356	181	380	448	355	141	256	127	369	193	164	166	214	196	107	235	213	180	157	418	156	227	130	206	299	187	324	125	415	358	315	194	238	342	256	310	217	234
FXYD5	365	238	358	164	896	862	309	118	195	430	269	1067	618	591	611	2374	1052	271	317	1696	469	264	535	1127	607	320	1193	457	597	1094	1719	1400	942	946	616	1589	704	1098	785	1135	370	408	484	1054	887	1259	601	1689	916
ZNF302	259	159	225	147	134	44	180	198	300	275	336	160	281	286	398	92	94	158	139	211	195	122	157	85	120	71	165	121	148	78	365	97	179	31	179	243	116	256	36	451	179	183	122	162	186	72	258	199	162
GRAMD1A	757	432	485	326	1123	406	426	303	370	493	418	1050	612	936	750	860	635	374	353	1642	863	453	496	915	725	528	698	403	495	785	1271	390	766	373	439	1239	981	732	308	1052	832	593	566	688	1390	584	545	948	660
FXYD3	4	7	5	4	0	1	8	8	42	21	3	7	5	5	14	0	2	5	2	2	5	1	4	1	3	6	0	0	8	1	4	0	2	0	3	13	15	6	0	3	18	12	0	6	3	1	18	2	1
HEPH	986	786	655	536	671	190	869	437	1196	1126	558	1944	721	1571	1339	254	295	636	565	1448	856	668	844	841	826	353	1005	885	891	677	1497	73	1444	100	812	1055	648	923	224	1821	1782	1172	718	1124	1452	798	434	266	801
CDIP1	778	312	710	348	313	148	559	886	1436	338	503	248	365	557	794	384	270	324	175	378	200	168	285	302	360	163	293	163	311	265	454	212	412	172	256	371	736	354	131	606	281	638	254	435	403	252	1342	330	574
CMTM1	5	4	13	2	9	7	5	7	4	9	6	12	0	4	3	3	11	6	1	9	5	8	8	6	5	4	28	2	4	8	15	12	27	3	3	14	11	1	11	15	5	3	0	14	6	2	3	17	6
KCNH4	2	2	8	0	10	5	15	49	6	1	1	3	0	1	7	4	3	0	1	7	1	0	7	2	2	2	9	3	0	1	6	13	7	1	4	5	25	1	5	4	5	4	0	4	2	1	27	52	4
GANAB	4381	1618	2347	1322	4115	1532	1781	1126	1951	2666	2209	3518	2088	3657	3791	2568	2189	1569	1178	3814	2571	1905	2400	2561	2044	1017	3833	1749	1636	3576	5324	1506	3856	1098	1976	3402	2195	2631	1566	3940	3209	3132	1602	3918	4322	4970	1554	3130	3271
GMIP	125	129	134	84	255	776	111	107	83	81	134	281	53	326	169	743	590	86	66	398	107	63	181	269	171	419	596	86	138	469	428	1002	699	329	203	662	447	171	691	289	114	117	94	376	202	403	181	810	402
RBM41	78	64	60	48	46	32	65	47	58	117	57	87	59	85	132	43	58	44	47	81	74	42	41	37	57	32	85	32	27	57	107	47	72	12	48	75	41	46	31	95	61	65	24	81	68	48	38	60	54
BIRC5	1	1	1	0	102	33	0	1	2	1	0	19	0	22	1	24	13	0	0	29	3	14	10	30	5	4	22	2	1	70	117	14	13	1	2	11	1	0	28	4	5	0	3	19	13	53	1	29	18
LAG3	48	16	86	48	46	22	9	9	4	22	38	117	15	23	76	73	36	57	43	40	21	27	49	159	210	33	71	27	17	39	62	44	72	24	35	59	60	46	21	114	27	111	120	161	202	44	20	42	283
MLF2	1584	727	1011	685	1140	622	1115	1252	1352	1281	705	1698	1030	1250	1653	1546	909	744	469	1458	1334	783	936	1255	705	543	1235	856	975	1264	1821	753	1096	673	877	1264	1194	1287	572	1600	1137	1379	866	1200	1499	1502	2096	1186	1066
OTUB2	10	3	6	7	12	10	7	21	9	2	8	34	2	2	17	1	9	5	5	10	5	7	6	18	8	8	20	2	3	20	16	3	13	3	10	16	6	5	5	16	9	3	3	14	14	37	18	12	16
DDX24	2926	974	1418	1045	813	466	1735	1561	1127	2019	1206	2120	1950	2019	2940	806	741	1235	800	1721	2589	871	1274	1086	963	610	976	1611	1433	787	2129	638	1084	298	1371	1554	2379	2072	464	2689	1562	2057	1488	1572	2544	1095	1797	1040	1105
ZBTB25	37	43	49	39	23	16	34	24	47	50	22	79	64	75	95	46	32	33	25	80	57	31	32	44	21	24	50	29	27	32	94	55	51	12	56	68	37	36	28	117	51	55	29	40	74	33	39	99	37
NECAP1	607	190	292	196	177	181	318	532	285	333	273	339	398	332	502	347	263	171	143	344	355	108	197	235	214	126	313	181	150	210	394	281	287	112	224	306	395	241	166	473	241	379	181	380	332	230	545	413	283
ARHGAP4	492	535	579	375	775	949	488	254	401	612	341	702	113	1299	949	1756	1183	519	143	1629	192	151	535	1173	481	614	1242	121	302	612	1319	1839	1322	813	417	1611	622	325	817	552	825	604	190	799	695	597	519	1251	762
ANKRD24	89	33	83	28	26	11	88	209	108	9	38	49	28	38	47	30	6	14	17	28	15	16	43	24	11	19	33	4	25	8	30	7	41	10	25	34	45	25	12	82	7	17	15	22	18	15	360	18	66
DHX32	167	81	117	59	143	98	107	105	183	120	131	181	77	202	224	140	164	87	69	273	177	90	113	125	102	51	205	117	93	153	321	61	230	51	118	186	171	113	72	253	206	136	64	180	255	182	120	249	163
RCOR1	442	155	194	75	226	217	182	164	162	253	226	284	226	349	356	367	280	139	88	367	221	109	129	287	164	152	374	110	148	282	368	316	409	124	174	345	387	131	234	382	231	226	217	501	323	363	148	469	264
GPATCH2L	521	247	263	217	269	190	289	235	273	394	320	522	368	471	576	270	365	229	207	432	386	156	206	271	249	172	419	216	214	321	525	284	398	93	332	393	347	294	169	683	361	332	209	435	494	298	215	528	324
LTBP4	4520	5379	6823	5108	594	559	9322	1907	3190	9734	2778	8149	11421	4188	13044	718	1340	9802	3505	2129	6048	4913	5556	1958	5901	2603	2350	6728	8065	615	4630	407	1450	442	6591	3306	1295	14353	447	10169	5312	8087	7531	2697	5767	1765	2776	830	936
BLVRB	449	226	312	288	359	509	249	194	360	319	265	415	226	559	501	1508	339	258	119	498	272	160	371	395	165	192	494	193	197	280	497	649	705	584	258	433	201	347	408	341	373	383	163	263	493	471	423	319	354
SLC9A1	715	269	325	265	783	316	432	292	266	637	279	577	447	634	851	377	356	306	322	765	572	340	515	607	487	237	573	329	424	400	844	239	617	207	400	610	712	475	260	819	584	628	581	624	995	467	404	538	400
SPTLC1	600	193	254	179	280	167	251	192	389	305	289	426	235	393	451	249	280	196	157	333	173	188	242	240	242	121	486	161	168	303	468	149	449	88	224	339	288	203	215	467	310	317	280	429	339	453	213	331	400
PAPOLA	1284	571	692	397	947	531	641	510	715	957	735	1164	645	1097	1438	1073	1005	522	380	1285	855	394	630	758	653	406	1013	426	278	819	1460	776	1155	309	703	1075	1355	697	520	1303	853	770	616	1170	1264	853	686	1415	853
CCNK	739	170	263	167	347	248	248	213	233	296	190	461	376	340	425	296	350	190	151	453	331	194	212	518	299	158	499	184	210	452	424	305	459	97	214	465	613	352	244	525	287	388	296	553	610	478	230	455	386
PCBP4	454	322	584	359	303	89	444	861	1375	607	428	543	496	586	735	405	193	356	294	601	497	303	424	268	267	203	260	462	459	626	646	43	235	141	439	504	488	502	78	922	432	594	355	575	616	520	1202	284	387
RGS1	174	93	105	35	409	2425	40	5	224	70	26	1948	19	91	59	1011	2143	47	129	758	212	322	985	734	521	239	2819	225	260	1429	2339	4298	889	352	908	2970	1775	551	2442	1894	40	41	592	3012	1406	1383	133	428	1696
YPEL3	229	501	397	253	290	424	438	552	366	386	399	509	222	747	688	1454	338	298	227	760	226	353	376	480	262	495	319	524	450	232	845	967	672	559	398	837	367	777	371	788	399	362	290	212	306	131	855	1141	366
MRPS33	133	54	90	54	88	41	68	74	116	73	73	102	65	142	142	219	63	52	44	148	72	66	65	92	53	23	118	47	42	82	213	65	97	64	72	128	70	96	35	125	90	86	46	99	138	77	178	101	117
NDUFB2	681	273	442	320	532	285	390	426	455	434	311	545	383	533	719	1107	426	318	188	679	495	295	402	447	336	190	525	367	383	454	945	417	466	295	444	634	406	412	290	783	438	461	232	530	565	727	686	596	445
NUDC	931	431	612	437	537	290	669	521	563	764	425	909	575	589	1040	1026	527	525	248	857	766	403	480	516	319	257	570	498	577	523	1089	410	536	400	455	605	770	760	232	846	604	858	356	544	768	682	934	728	372
MAEA	722	388	580	328	515	515	468	343	377	629	446	859	402	740	920	673	674	480	253	684	389	314	426	504	392	281	658	351	466	559	893	857	870	281	403	687	597	494	402	867	484	665	347	667	555	643	486	838	526
ICAM1	4615	173	208	117	524	507	217	2419	140	280	155	429	1416	559	895	1545	872	148	175	1571	3944	154	514	1848	1181	572	531	158	428	382	461	381	1417	617	371	833	4814	274	447	498	449	233	966	1630	12647	932	115	521	2318
STRN4	989	574	698	464	837	506	796	672	461	792	480	1045	695	1028	1116	765	801	592	330	1093	860	475	611	760	480	427	788	544	641	799	1069	699	889	305	529	903	864	726	526	1030	836	990	508	689	1095	774	973	1018	573
IRAK3	358	135	189	105	241	462	173	70	85	191	203	310	146	376	389	648	311	114	102	414	315	117	215	267	206	235	452	122	98	232	905	342	435	183	145	898	1399	105	425	329	240	115	485	281	434	185	194	1090	252
LYZ	149	207	205	99	450	2935	512	29	27	63	295	1283	16	1151	129	5186	2775	66	55	1322	173	71	430	823	1041	1467	4323	84	401	2088	1377	2484	6738	1737	1300	2652	1218	326	3202	1175	159	439	481	1785	576	1948	130	2426	2507
SI	0	0	0	0	0	0	0	1	0	0	0	0	0	0	0	0	0	0	0	1	0	0	0	0	0	0	0	0	0	0	0	0	0	0	0	0	0	0	0	0	0	0	0	0	0	0	1	0	0
MUL1	372	190	275	163	304	175	242	142	234	276	213	318	173	333	425	317	181	211	118	327	261	130	182	189	143	120	308	184	194	317	385	146	276	142	256	286	199	326	183	470	292	331	181	268	270	266	238	297	276
TFAP4	19	57	82	39	32	26	45	81	61	76	75	48	37	50	95	51	43	43	22	71	15	26	28	38	19	22	54	29	44	23	86	26	29	20	39	55	62	72	23	65	53	65	18	29	18	29	98	67	31
PDCD7	233	134	153	122	117	67	171	147	112	181	155	197	166	211	276	165	100	120	93	186	202	87	129	105	110	84	133	87	90	69	242	84	106	49	152	167	150	154	51	282	175	303	96	162	192	112	176	154	123
SPG21	604	266	401	239	439	368	313	232	419	476	377	556	270	602	589	996	456	283	196	705	449	245	356	380	292	183	645	230	233	472	844	451	689	330	356	680	460	445	448	669	462	437	267	489	604	554	411	641	551
FETUB	1	1	0	0	0	0	0	1	1	0	0	2	0	1	0	0	0	0	0	0	1	0	0	0	0	0	0	0	1	0	1	0	0	0	1	0	0	0	0	2	0	0	0	0	0	0	0	0	0
DNAJB11	969	205	309	193	598	376	276	193	227	320	281	662	518	519	524	1002	746	228	201	713	786	291	495	796	404	228	745	305	311	618	1008	535	653	342	374	642	690	377	389	745	435	355	338	827	934	705	299	896	530
P3H2	285	204	187	157	85	133	204	54	128	165	95	277	115	221	262	514	154	108	76	238	216	144	93	132	115	39	404	147	143	398	211	62	203	212	127	161	131	110	131	271	280	204	74	555	294	352	102	275	271
THPO	60	3	27	18	16	3	7	56	27	10	41	16	7	33	37	8	13	11	6	25	12	13	10	21	14	13	22	16	8	0	29	2	24	2	7	21	17	12	5	23	22	12	11	18	20	6	66	5	30
CHRD	735	281	505	183	1676	214	211	856	314	369	431	347	226	1230	597	129	355	167	151	956	325	365	412	757	495	175	598	416	231	34	813	64	605	58	223	730	350	248	188	560	734	278	255	334	764	104	543	242	595
FLT3LG	65	61	63	40	54	49	61	19	44	86	53	144	84	92	144	97	43	47	54	185	156	52	80	85	80	60	53	108	126	40	138	102	53	26	95	110	54	177	20	194	52	58	74	68	117	27	84	70	32
RAB11FIP3	1251	633	868	454	541	277	994	1050	836	983	707	1192	821	983	1296	427	363	698	515	927	1120	645	841	500	696	517	592	890	870	588	1189	251	635	226	687	924	775	1196	223	1410	785	1123	872	778	1221	730	1452	405	560
GNPTG	817	303	502	312	434	366	429	560	667	381	360	569	335	524	717	720	370	291	197	696	289	259	439	426	320	163	616	273	384	325	685	507	710	250	375	710	543	512	361	719	363	452	231	471	566	473	680	458	554
ZNF268	108	86	101	74	84	29	77	76	92	91	91	126	79	160	177	89	57	66	63	142	145	53	65	44	55	33	97	51	43	67	154	38	91	20	117	108	74	112	47	221	81	100	57	94	120	65	98	86	86
GOLGA3	1728	666	951	564	1083	826	873	585	721	1184	739	2848	1011	1261	1590	787	963	749	680	1646	1310	1020	1138	1397	1191	618	2067	1354	1226	2002	2174	614	2026	386	1253	1592	1147	1191	782	2839	1374	1282	1011	1954	1823	2899	886	1446	1089
PABPC4	2652	590	577	488	866	810	758	500	364	788	541	1527	1018	1132	1362	1247	980	586	456	1245	1221	433	901	1648	766	394	1316	874	633	1023	1854	1046	1132	474	789	1496	1945	908	770	1481	935	999	1023	1713	2371	1674	723	1053	1151
CD209	56	8	17	9	60	119	5	8	13	48	10	120	7	197	59	32	12	14	9	313	5	2	99	126	29	14	61	12	38	75	341	38	289	14	58	109	48	15	102	80	130	36	5	90	102	22	7	11	54
CERS4	264	125	192	113	83	21	170	223	350	166	158	112	42	140	258	139	61	87	40	91	146	113	37	82	57	43	80	34	40	24	132	37	119	47	88	152	190	107	11	152	159	199	51	191	143	38	316	122	117
MCOLN1	217	126	218	104	317	570	144	135	145	173	137	332	98	275	260	716	515	99	75	503	136	100	203	294	186	88	494	114	132	278	483	776	647	303	189	494	253	185	552	333	184	208	153	284	341	495	224	434	341
USP48	484	314	437	258	425	231	394	334	367	569	477	837	431	589	847	311	304	364	232	700	414	284	334	398	338	189	598	385	345	617	849	324	558	121	447	616	380	547	240	969	453	510	357	693	573	684	399	548	476
EFNB1	314	69	377	185	498	95	75	104	472	138	296	166	73	119	291	276	92	127	69	512	96	75	157	162	106	35	272	34	79	128	278	73	201	107	104	178	389	181	80	233	112	220	103	189	213	136	157	147	313
PDPR	433	186	578	280	193	204	478	177	452	501	663	499	297	469	1224	119	112	291	184	486	162	265	194	113	225	198	229	173	213	345	481	192	370	60	311	390	152	291	241	772	484	290	150	464	243	297	286	400	469
AARS	2004	661	1222	659	850	519	1007	1076	2775	1521	934	1286	868	1053	1697	1007	764	820	466	1430	1213	754	938	669	764	466	1170	798	1000	1053	1629	377	1023	438	786	1103	1131	1213	490	1619	1182	1460	697	1139	1304	1287	1521	1147	928
GLG1	2545	1218	1448	891	1829	890	1355	840	1803	1919	1675	3120	1398	2257	2776	1121	1155	1213	1068	2527	1642	1309	1847	1403	1506	827	2435	1565	2009	2577	3156	800	2659	488	1788	2343	1380	2264	846	3689	2053	2201	1591	3135	2628	3657	1052	1278	2023
KIF4A	3	6	5	1	158	30	3	4	8	4	0	31	0	18	1	13	17	2	3	66	7	23	10	26	12	2	39	7	11	91	130	13	27	11	15	24	10	17	39	8	7	4	0	56	15	86	4	18	42
TNRC6A	1181	714	1145	625	618	310	1005	819	1161	1398	936	1189	885	1215	1915	273	516	849	603	796	874	591	664	433	488	343	753	577	553	637	1361	355	726	79	821	951	713	888	287	1833	937	1371	538	786	1034	627	822	758	693
PLEKHG2	1518	861	1035	751	1367	541	1103	399	389	1883	704	3515	1717	2130	2207	639	1546	970	878	2162	2249	1254	1463	1695	1071	945	986	1177	1121	1928	1799	1196	992	313	1092	1652	2556	1509	533	2418	1760	1626	773	2652	2276	2541	643	1035	1250
DLL3	1	1	3	0	6	0	10	33	4	0	0	0	0	2	2	11	0	1	0	2	1	0	0	4	0	0	2	0	0	0	3	0	0	0	1	1	3	0	3	1	0	0	0	1	0	1	50	0	6
NAT14	92	76	102	63	193	48	46	149	151	53	33	158	58	100	125	142	64	49	36	219	116	87	115	165	67	36	117	92	105	87	265	26	137	64	76	120	80	180	32	177	65	43	72	103	109	92	334	62	72
PITPNM2	689	211	325	160	454	177	385	733	500	220	260	145	190	470	488	217	298	164	89	441	216	118	179	227	142	163	145	114	85	124	354	185	168	110	111	269	912	154	140	290	363	302	126	219	327	123	708	490	285
EXOC1	467	233	293	210	316	220	250	285	351	387	371	451	293	481	580	391	279	254	181	365	320	176	253	225	183	135	478	189	180	360	583	331	334	116	336	417	329	362	235	659	339	327	156	348	376	283	339	480	395
RBM27	339	183	210	132	183	129	238	132	202	337	257	278	221	316	447	171	217	176	131	272	277	118	148	141	150	126	268	135	106	185	327	136	208	35	189	232	384	206	114	397	255	226	146	230	303	189	122	295	174
POU4F3	0	0	2	0	0	1	0	1	1	0	0	0	1	0	2	0	0	1	0	0	1	0	1	1	1	0	0	0	3	0	0	1	0	0	1	0	5	1	1	4	0	0	0	0	1	0	2	2	0
OSBPL8	382	181	161	125	272	303	175	161	144	246	237	579	277	356	363	457	442	133	209	488	588	179	282	425	319	179	661	225	137	470	972	349	644	111	440	696	334	322	298	655	269	202	347	453	670	381	232	904	362
DTX2	67	47	75	32	166	89	42	39	38	83	48	91	65	106	116	261	103	59	34	175	78	69	62	93	78	63	143	71	45	89	156	165	179	97	88	174	84	102	78	143	62	80	43	76	110	117	96	149	100
NLRC4	16	13	14	3	41	150	16	17	9	6	18	44	6	35	20	399	200	5	8	70	10	7	28	29	25	49	152	7	11	84	120	234	193	143	47	131	69	23	131	52	16	13	23	54	40	81	21	242	53
PUS7	168	88	79	50	85	49	140	78	79	214	91	182	163	169	210	74	146	96	79	133	224	75	125	78	72	45	146	86	51	147	173	59	78	28	116	132	256	67	45	212	118	145	80	177	208	154	103	204	73
LAMB4	0	0	0	0	4	1	1	0	3	3	0	6	0	1	0	0	2	0	1	5	0	2	1	1	0	0	1	1	2	1	2	0	2	0	5	0	0	0	0	2	0	0	2	5	0	5	0	0	2
NRCAM	54	93	199	9	116	33	300	1786	2245	22	31	16	17	87	79	663	41	9	26	110	20	136	160	89	3	34	46	6	17	108	167	6	120	220	21	54	1566	7	39	59	11	4	11	138	38	53	1123	130	51
LAMB1	2784	1136	1719	1059	8643	1231	750	403	551	1393	1614	8474	1351	2548	1897	2215	1627	927	1171	7062	2074	2542	3208	3552	3332	1163	8422	2276	4019	9449	6899	478	5244	869	4446	4034	1876	1596	1235	7128	2615	1186	2421	12063	4163	15241	726	3223	4245
SLC26A4	7	11	38	13	14	5	17	67	19	24	29	20	59	46	23	5	11	9	8	12	25	6	10	9	3	4	12	12	3	12	21	5	11	3	16	6	24	26	1	34	15	29	12	18	19	4	41	10	7
SLC26A3	0	0	0	0	0	0	0	1	0	0	0	1	0	1	0	0	1	0	0	1	0	0	0	1	0	0	0	1	0	1	2	0	0	0	0	0	2	0	1	0	0	0	0	0	0	1	0	1	0
DLD	1028	314	541	414	426	218	479	348	498	528	551	381	310	766	789	473	367	285	149	479	412	211	306	279	262	158	513	200	186	346	712	280	432	155	376	452	365	301	225	529	591	686	281	535	597	419	434	553	551
WDR7	265	143	212	119	137	101	163	223	216	211	183	200	120	276	389	126	140	113	80	218	203	82	139	121	126	69	168	134	99	152	298	76	214	43	143	212	152	103	106	258	176	187	109	240	279	162	250	188	167
TXNL1	531	222	357	214	374	206	373	380	375	439	190	583	308	480	575	591	361	296	215	513	446	206	312	334	287	173	409	264	267	317	651	209	385	185	318	437	423	396	213	608	377	424	317	439	511	349	435	518	416
IL5RA	0	0	0	0	0	1	0	3	0	0	0	1	0	1	0	0	1	0	0	1	0	0	1	5	0	0	0	1	0	0	0	6	1	0	0	0	3	1	0	0	0	0	4	5	0	4	3	5	1
ABCC6	28	55	43	29	18	11	13	19	27	6	162	25	5	49	20	47	14	14	9	13	4	4	11	17	21	7	34	8	12	6	18	14	27	15	14	39	27	4	10	20	80	91	8	22	8	14	30	21	30
CMTM6	1017	301	315	196	588	728	329	225	298	418	395	877	344	941	681	1152	1002	246	264	789	534	303	500	566	522	412	1030	308	291	720	1062	923	1010	353	490	1037	909	445	740	955	565	500	454	1119	1017	794	251	1065	918
ITGA6	251	314	226	131	1126	237	256	406	846	432	276	120	133	1354	888	433	452	192	68	912	90	59	221	448	256	220	364	81	150	108	558	148	130	105	226	442	1359	73	205	214	300	225	127	584	169	164	430	345	250
RAPGEF4	460	144	364	183	672	11	1183	2524	92	142	190	40	66	502	433	371	129	73	61	428	158	51	169	273	174	111	80	36	65	28	605	34	46	114	65	246	408	78	10	512	119	118	147	241	144	38	2581	78	162
MAP3K20	3115	2080	1719	1162	921	279	2340	795	1352	3951	2260	1268	1000	4473	4409	396	1364	1659	522	1181	1466	604	700	579	578	490	781	597	454	666	1271	535	766	158	891	1035	1483	672	277	1485	3014	2634	733	1018	1268	609	680	1105	839
SMPX	0	0	0	0	0	0	0	1	0	0	0	0	0	0	0	0	1	0	0	0	0	0	1	0	0	0	0	0	0	0	0	0	0	0	0	0	0	0	0	0	1	0	0	0	0	1	0	0	0
FH	470	151	255	168	237	119	219	239	292	304	215	310	150	357	384	264	210	174	92	287	208	119	167	191	153	81	315	158	157	322	419	123	217	100	158	268	173	198	122	333	292	364	140	324	336	336	281	287	255
SEL1L3	1903	131	233	86	420	414	138	175	310	135	84	180	51	549	209	262	272	70	85	892	91	93	184	910	432	126	839	67	97	453	1030	151	2399	101	117	650	410	86	429	291	273	162	113	593	1230	474	186	483	553
TF	157	49	154	63	38	7	88	413	561	26	248	20	29	50	122	194	6	15	18	21	30	13	27	10	14	30	11	12	25	9	80	9	41	57	18	14	437	19	5	54	28	455	13	30	23	10	873	21	11313
CDV3	5181	715	1047	728	1174	900	943	541	757	1135	1283	1511	948	1646	2009	1761	1405	611	455	1646	1530	555	831	1608	1151	599	1721	619	552	1324	1917	1197	1820	571	726	1623	2652	907	920	1558	1294	1310	927	1769	2539	1325	669	1946	2050
MYO15A	41	38	50	42	7	4	29	67	16	58	26	34	49	49	85	6	16	23	24	37	40	23	28	28	13	15	26	23	35	1	47	8	17	2	17	24	18	70	6	53	35	53	17	23	62	16	48	16	36
ALKBH5	797	455	562	375	429	319	646	447	610	651	530	853	443	731	983	782	479	469	293	628	758	332	425	746	386	256	590	491	419	541	957	383	608	310	542	713	842	663	297	986	569	883	473	597	895	534	642	757	631
APOH	0	0	0	0	0	0	0	0	0	0	0	0	0	0	0	0	1	1	0	0	0	0	0	0	0	0	0	0	0	0	0	0	0	0	0	0	0	0	0	0	0	0	0	0	0	0	0	0	0
NLRP1	937	626	927	431	861	779	791	1546	2317	513	750	2125	1138	1526	1294	1375	736	391	662	1556	961	894	1057	1128	1041	1310	1031	1191	1368	1174	1791	1671	1116	524	1158	1902	1984	1359	696	2840	496	723	873	1676	1177	1292	3007	2288	1183
PITPNM3	121	116	337	62	213	44	680	1260	42	51	91	844	212	157	217	37	73	25	85	73	323	167	130	24	82	79	48	274	433	276	430	20	54	16	254	247	57	144	16	640	50	52	107	544	204	426	1653	160	223
SPAG7	664	270	383	238	407	223	337	271	311	388	275	803	393	481	572	694	297	233	184	499	471	299	278	415	254	149	514	353	453	346	732	245	438	233	322	536	245	449	243	601	497	442	217	400	540	543	467	376	384
ORC6	12	4	12	1	82	38	4	29	16	6	4	29	3	31	11	36	22	4	7	23	10	16	17	14	9	4	50	6	7	63	101	13	40	2	5	34	6	6	23	20	6	5	4	60	16	28	16	52	40
ZFHX4	140	20	95	61	62	18	31	83	226	28	143	14	6	60	98	14	28	20	107	86	8	37	46	86	75	12	97	48	10	56	172	10	123	10	60	104	66	54	38	236	23	51	20	80	60	99	87	58	60
SLC17A6	0	0	8	0	2	0	1	71	0	0	0	0	0	0	0	0	0	0	0	0	0	0	0	0	0	0	0	0	0	0	0	0	0	0	0	0	0	0	0	0	0	0	1	0	0	0	49	0	0
CPA1	4	4	4	3	0	0	3	0	2	1	1	1	3	11	11	0	3	4	0	10	1	0	0	8	0	2	1	0	0	0	1	0	7	0	2	0	0	0	0	0	1	10	0	0	1	1	0	0	5
ZC3HC1	126	58	102	85	109	61	87	74	100	89	96	117	134	147	184	128	67	83	37	156	111	51	68	57	73	34	135	77	76	113	164	62	91	41	91	126	88	123	40	184	116	104	62	103	127	114	118	123	97
ESR1	80	67	76	77	14	14	95	21	35	137	84	51	17	52	191	12	23	137	27	29	17	30	20	20	17	21	37	22	15	32	48	14	31	4	42	59	31	27	15	73	87	92	16	54	29	18	32	45	40
RGS17	4	0	3	1	38	1	1	7	3	1	3	2	2	3	1	9	2	1	0	9	0	1	1	8	2	0	3	1	0	2	19	1	9	0	1	1	8	6	2	2	1	2	0	1	0	2	8	13	2
ANGPT2	670	353	277	151	585	49	381	137	111	714	309	1313	562	636	862	368	392	284	210	548	226	192	816	396	309	167	105	163	404	38	1456	69	136	127	507	327	1729	578	44	526	349	396	52	616	220	273	158	563	100
TMEM101	181	133	181	104	230	88	144	90	139	165	194	224	149	247	248	267	113	117	81	287	152	94	107	156	91	65	204	147	143	139	331	111	176	104	152	223	98	230	56	265	203	186	91	143	174	165	229	177	155
CD200	90	38	60	25	273	41	45	250	52	62	50	704	346	257	92	290	144	36	68	1113	183	197	151	820	431	224	83	122	100	33	453	17	100	67	131	281	144	148	32	650	231	24	260	301	586	58	376	257	44
CCDC80	2483	779	719	404	1975	2249	580	191	1476	643	759	4238	383	2406	1168	1455	726	554	691	9254	884	1643	966	9491	2435	553	7935	984	1252	2453	4672	421	7196	560	1249	2787	879	1119	2166	2645	2142	1020	2191	1595	3582	3626	295	1956	1119
CMA1	0	0	0	0	0	0	0	0	0	0	0	1	0	0	0	0	0	0	1	6	0	0	0	4	0	0	0	0	0	0	0	0	0	0	1	0	0	0	0	1	0	0	0	0	0	0	0	0	0
PSME1	929	576	607	460	854	425	617	344	512	911	562	1173	642	1070	1201	1721	675	588	345	1068	1138	488	625	634	511	304	616	642	599	433	1353	574	714	561	664	938	824	1440	375	1064	791	897	443	876	1120	697	857	759	777
PPP2R3C	219	94	147	101	183	99	141	96	146	199	146	340	110	255	248	322	205	99	80	231	199	87	151	145	137	72	203	136	108	204	320	222	230	101	150	273	256	158	148	288	175	182	136	257	304	245	172	332	177
HAUS4	93	61	104	57	88	43	49	30	83	94	67	141	101	179	197	132	81	87	49	145	84	68	105	56	52	39	103	75	76	80	172	84	71	47	113	181	89	122	50	168	127	93	63	99	131	71	84	93	123
JPH4	51	78	387	61	291	11	870	1798	75	9	78	7	24	98	210	79	37	10	7	19	27	8	30	8	21	45	17	5	34	2	50	7	18	33	4	36	34	18	4	86	5	35	5	34	16	9	2424	26	19
MYH7	10	0	20	7	0	0	6	37	12	7	6	1	0	0	19	7	3	3	1	0	0	3	0	0	2	1	0	0	1	1	3	0	0	1	1	1	17	4	0	1	0	5	0	3	7	0	19	0	0
CEBPE	1	0	1	0	5	9	0	1	2	0	0	7	0	5	0	49	13	0	0	6	1	0	0	8	2	2	9	0	0	3	2	26	11	10	2	9	2	0	14	1	0	2	7	8	3	9	2	18	9
SLC7A8	367	167	322	187	250	460	242	251	143	299	225	289	110	350	380	416	245	205	58	411	117	68	251	180	145	101	316	61	133	184	499	646	673	181	224	521	336	197	469	246	318	366	173	549	276	252	279	393	223
OSGEP	592	221	461	407	327	223	386	571	478	575	296	470	617	458	719	434	206	367	165	544	381	203	270	247	211	149	426	247	325	317	486	311	361	132	309	372	312	589	229	642	305	489	186	348	445	348	445	451	416
SLC22A17	1273	492	1283	716	409	135	931	2511	1188	876	788	743	619	607	1444	271	164	616	376	412	436	349	541	297	364	187	390	576	448	167	594	60	297	137	471	472	612	864	112	1021	343	927	461	503	590	270	2667	169	659
RNF31	243	157	207	149	173	149	187	161	177	216	135	223	153	270	385	105	160	172	89	235	182	115	159	111	112	93	222	149	142	204	269	134	202	48	155	240	179	254	97	312	218	244	132	159	235	170	159	269	179
SCFD1	630	168	307	200	329	185	254	191	258	304	276	589	328	486	469	335	271	207	161	403	339	204	275	305	219	128	457	203	206	396	525	167	384	110	248	412	328	315	170	567	384	356	246	525	426	491	293	404	440
G2E3	102	47	47	36	103	71	57	55	67	86	75	108	74	103	116	108	93	43	57	116	104	48	49	67	52	37	136	52	25	120	185	67	97	26	78	130	81	81	71	136	67	53	73	119	115	87	65	142	84
HECTD1	1575	732	1052	675	856	475	974	637	951	1552	1141	1305	881	1390	1904	465	857	826	604	1097	1211	504	712	530	785	428	1142	562	466	1092	1561	491	956	195	793	1115	1012	708	363	1658	1289	1098	671	1352	1625	1169	790	1131	1028
HNRNPC	2142	569	771	506	1075	497	782	681	898	983	781	1138	841	1129	1420	1700	963	563	342	1294	1234	526	855	1305	654	420	1147	526	486	770	1772	791	1003	570	702	1059	2054	914	512	1227	845	948	622	1210	1736	1051	882	1280	916
RPGRIP1	5	10	3	7	3	34	4	3	3	1	6	4	0	22	15	33	8	2	2	11	2	0	2	15	2	8	11	1	1	4	16	36	17	12	11	35	5	3	43	10	4	5	4	11	8	12	13	25	16
SUPT16H	1361	547	797	469	704	362	740	429	594	1061	826	853	623	988	1467	594	566	639	316	783	754	432	543	386	421	314	716	455	485	603	1367	386	658	188	553	808	812	732	360	1045	830	981	508	742	930	597	559	843	692
TOX4	1076	370	463	369	411	259	527	428	473	723	552	646	656	942	890	532	415	530	250	590	596	270	367	395	323	268	532	333	363	438	715	353	470	168	361	561	770	533	277	772	678	866	411	696	910	499	495	657	523
GEMIN2	33	15	38	27	50	25	40	24	29	39	42	75	33	42	54	92	29	32	13	50	36	17	28	29	28	8	45	31	27	40	80	31	46	17	39	68	34	33	21	72	45	42	24	37	47	29	30	54	42
TGM1	27	10	38	11	5	5	13	17	23	30	37	36	29	9	37	7	9	16	9	21	17	34	19	27	12	23	23	36	33	12	17	15	19	2	20	12	15	35	8	56	16	45	10	16	21	23	30	32	10
TINF2	718	349	364	295	361	290	486	253	397	522	337	642	624	766	906	616	431	388	213	541	673	290	396	320	351	269	499	285	309	414	744	344	489	211	399	638	641	599	227	617	668	604	355	502	684	477	445	494	435
DAZL	0	0	0	0	0	0	0	0	0	0	0	0	0	0	0	3	0	0	0	0	0	0	0	1	0	0	0	0	0	0	0	0	0	0	0	0	0	0	0	2	0	0	0	0	0	2	0	0	0
TBL1Y	4	2	3	4	2	0	2	0	4	4	1	3	0	6	10	5	0	7	0	0	3	2	1	0	0	1	0	0	0	0	1	0	1	0	1	0	2	1	0	1	1	3	3	0	0	1	1	0	2
SEMA6A	84	81	81	14	277	11	112	248	656	38	111	16	82	459	292	46	134	70	24	468	24	16	49	240	29	72	45	11	31	10	126	18	61	16	18	91	399	23	12	67	103	33	15	225	26	20	301	92	31
TRPM7	442	241	325	191	282	208	238	163	197	357	331	458	292	364	512	268	308	179	206	384	456	150	278	235	292	138	548	191	140	285	671	266	409	73	297	466	331	239	200	580	331	329	278	431	529	274	187	556	378
TYRO3	350	77	233	57	149	75	236	779	545	113	105	55	53	131	176	156	142	46	30	84	46	75	104	54	61	76	182	53	47	65	184	22	198	88	82	102	410	64	85	148	111	172	77	188	103	131	975	175	140
WDR76	27	31	36	29	93	23	35	20	28	47	24	43	24	75	87	39	62	26	20	54	44	18	24	20	17	18	26	22	28	49	141	13	25	12	19	56	40	28	30	40	56	41	14	85	47	48	26	77	33
CAPN3	38	19	28	15	23	8	25	42	55	29	31	60	40	46	44	23	13	24	17	34	29	19	40	16	26	26	44	31	22	21	41	19	39	5	21	48	28	31	15	70	33	35	17	42	45	23	54	37	29
SNAP23	405	216	239	153	286	231	257	127	237	305	291	469	227	516	496	284	255	196	163	365	360	213	277	191	264	187	402	230	186	453	544	275	357	107	300	476	380	276	257	577	363	355	255	456	441	469	204	494	372
TBX15	249	156	278	178	158	87	203	55	102	291	268	432	192	300	361	35	60	151	102	267	149	85	359	103	87	74	105	163	153	9	289	16	135	16	220	181	279	356	61	235	253	308	117	181	118	136	95	111	84
PHGDH	443	208	595	299	210	136	468	807	2490	701	352	212	93	209	891	139	64	473	58	220	116	82	53	139	63	89	335	44	82	318	253	34	280	56	62	147	916	122	139	101	221	448	41	234	120	317	1418	114	296
COL9A3	459	92	537	188	56	23	101	140	341	284	470	1	17	66	212	84	26	111	21	18	22	24	9	62	44	58	19	9	14	4	47	7	53	39	62	51	63	53	12	56	49	528	51	86	31	7	246	47	209
EZR	2248	552	802	336	727	754	876	1316	3091	711	951	926	607	822	1083	1566	1243	405	173	918	688	506	667	2832	518	483	826	325	482	676	1130	1995	1115	558	421	1033	3598	596	719	676	786	1364	727	2645	1397	1893	1649	1065	1084
MYL6	10694	8777	7448	7409	5937	3656	9327	3128	4031	12278	6088	17545	9114	14440	17001	12664	6687	8195	3820	9097	13388	8591	7265	7262	4809	4598	7110	12954	10487	9516	15514	5078	5368	4275	9348	11299	4982	11461	3216	14940	14364	13661	6817	8122	12204	14251	6696	7076	5742
AGO1	591	369	576	323	393	467	530	523	552	684	512	593	331	685	1027	356	639	432	263	519	416	262	337	278	283	309	729	290	299	394	668	588	820	100	360	529	405	434	463	769	572	919	187	438	514	317	472	686	522
TEKT2	10	2	8	3	3	5	8	28	31	5	4	9	2	1	5	3	1	2	1	4	3	2	5	7	1	2	2	1	3	2	6	0	7	1	0	3	40	4	1	5	0	1	2	6	6	13	27	1	1
CLSPN	1	1	4	3	119	37	2	5	1	1	0	20	0	20	1	22	44	0	0	47	3	12	23	20	9	5	35	2	3	64	112	12	41	10	2	31	8	1	36	5	4	3	3	85	11	64	4	45	25
RFFL	138	118	72	72	83	106	148	81	146	151	90	141	61	159	206	123	100	105	45	128	125	58	72	56	68	55	158	45	38	69	230	154	160	37	86	165	261	116	106	140	203	158	82	128	146	67	154	225	99
UNC13D	186	139	201	165	214	634	192	96	318	260	244	365	438	318	448	1054	443	149	110	411	314	127	322	304	186	434	468	176	250	341	603	980	594	428	278	889	487	588	585	529	114	265	240	322	422	297	346	969	356
MFSD11	165	108	150	85	146	106	130	119	110	187	148	241	141	259	289	172	135	129	82	218	146	117	138	160	150	57	218	131	103	178	278	144	181	59	150	241	130	165	98	285	187	203	157	304	226	230	139	206	200
DPYSL2	1459	640	1275	552	1143	461	1133	2649	5146	775	767	1060	515	984	1676	1050	494	464	462	1321	842	782	1150	901	568	408	1009	658	534	761	1738	310	1130	409	744	1370	2637	1134	422	1658	943	912	734	1299	1353	806	3067	637	952
TGFB2	458	150	115	102	204	116	188	189	851	176	140	887	224	596	268	175	162	128	125	571	264	212	218	713	454	99	669	271	206	858	706	30	871	64	298	364	379	288	123	606	339	248	192	847	595	652	192	188	457
GPATCH2	179	70	74	43	99	55	92	67	80	105	66	181	135	164	155	62	83	69	65	201	131	61	75	143	62	47	123	73	70	96	181	64	122	20	74	150	132	121	46	220	94	104	73	135	183	106	88	128	100
NUP50	337	114	156	82	318	238	143	170	133	186	186	275	139	314	273	412	290	108	84	368	183	129	190	241	156	149	372	115	152	296	535	301	412	110	192	382	386	167	287	402	166	153	142	296	239	262	177	546	229
CDC45	4	6	3	5	124	32	6	4	4	6	6	13	1	34	21	63	46	3	4	45	1	14	18	42	11	2	42	0	5	50	138	8	40	27	4	47	22	2	27	19	9	7	3	37	11	36	4	62	14
COMT	886	694	731	488	1014	593	627	499	1613	758	460	1369	566	1144	1138	1231	624	601	346	1226	770	658	769	727	879	424	1092	659	670	1040	1330	556	1070	486	743	1267	1047	1005	517	1187	1031	835	648	1036	1357	1365	1249	580	946
ADA2	350	273	329	220	434	986	252	251	359	231	195	541	99	675	372	1341	566	171	76	775	57	90	407	666	406	246	1606	121	279	819	749	908	1562	532	564	1208	704	320	952	945	176	297	222	910	402	1234	393	371	1331
AC016026.1	4	3	10	9	5	1	6	3	4	7	12	5	1	11	16	0	3	4	6	8	2	2	3	1	3	3	6	3	6	5	5	2	6	0	7	4	2	4	2	5	2	7	4	4	3	7	4	5	7
VNN3	4	2	2	2	2	61	17	0	3	1	29	8	0	23	12	123	18	1	2	16	6	3	2	57	13	88	11	1	2	33	41	235	47	45	6	64	150	1	87	11	2	9	31	11	6	14	2	266	30
ECHDC1	419	108	192	98	313	187	152	173	323	151	209	374	123	324	263	455	269	103	103	363	251	163	207	135	191	114	390	134	107	287	511	249	339	124	191	330	283	225	214	369	195	172	154	325	374	375	250	430	307
LRRFIP2	938	313	444	336	336	201	485	406	365	624	401	871	407	610	854	431	302	421	247	623	549	281	387	435	342	199	406	450	421	390	779	236	454	158	361	543	638	613	224	849	467	589	445	688	670	472	434	483	391
SEC22C	818	350	653	395	439	188	543	360	570	725	545	695	380	714	1076	313	313	502	237	481	513	331	486	288	306	241	458	337	302	395	916	230	408	135	420	583	379	507	214	819	594	775	478	635	650	450	534	504	407
XYLB	46	13	41	26	31	9	22	20	23	34	29	16	1	32	37	32	29	16	16	40	16	8	24	12	13	3	56	8	16	37	53	12	25	6	16	25	26	14	21	45	23	25	9	31	29	35	11	48	33
HDAC6	1419	603	1053	660	597	388	794	798	1182	1153	840	932	808	1101	1705	570	527	746	434	829	532	532	673	481	536	347	816	465	553	592	1118	498	794	249	505	929	693	1006	368	1179	846	1255	542	896	1038	696	1013	706	715
GABRP	0	12	8	6	10	0	5	1	8	7	4	0	4	47	16	1	12	3	3	13	1	0	0	2	1	2	5	1	0	6	6	3	0	2	0	6	3	0	0	1	18	2	2	1	4	1	2	11	2
KRT31	0	0	0	0	0	4	0	0	1	0	0	1	0	0	0	0	1	0	0	9	1	2	0	0	0	0	3	0	0	0	1	0	1	0	0	4	0	4	1	0	0	0	0	6	1	0	1	0	0
CDC6	8	5	7	3	164	54	5	13	11	6	0	25	3	35	13	78	91	0	3	62	13	9	24	60	14	3	70	4	4	101	192	19	90	31	5	25	13	2	52	18	14	10	9	100	29	79	11	162	37
[truncated: 39,986 more rows]
[truncated: 11 more columns]
